# Supplementary material for: Integrating protein language and geometric deep learning models for enhanced vaccine antigen prediction
Source: Nat Commun. 2025 Dec 21;17:1033. doi: 10.1038/s41467-025-67778-2 (PMC12847940; doi:10.1038/s41467-025-67778-2)
Supplement: Supplementary file 4 — Supplementary Data 2 [file 41467_2025_67778_MOESM4_ESM.xlsx]

## Sheet: Positive antigen PDB
pdb_path	Sequence Length	plddt	ptm	pae
YP_016503.2.pdb	809	87.5	0.88	8.07
WP_080489610.1.pdb	771	84.09	0.59	18.34
AAF86457.1.pdb	764	87.07	0.9	7.83
WP_047401514.1.pdb	647	67.74	0.42	23.02
BAE53579.1.pdb	149	89.77	0.87	4.44
ADD91305.1.pdb	431	92.82	0.94	3.48
ADD91306.1.pdb	850	77.35	0.69	16.8
pdb|1A8D|A.pdb	452	86.52	0.88	7.18
CAE48728.1.pdb	560	55.83	0.44	22.27
NP_463733.1.pdb	529	88.46	0.86	7.28
BAG85375.1.pdb	129	57.47	0.16	24.74
YP_177849.1.pdb	325	67.2	0.57	19.85
NP_216392.1.pdb	159	95.03	0.93	2.27
YP_178023.1.pdb	95	80.9	0.61	8.25
NP_218391.1.pdb	100	84.77	0.62	7.9
NP_218136.1.pdb	94	81.9	0.64	7.43
NP_218137.1.pdb	98	81.03	0.66	8.98
NP_218321.1.pdb	338	88.88	0.87	7.15
YP_002646905.1.pdb	299	91.17	0.88	6.23
YP_001281765.1.pdb	199	65.93	0.24	23.69
NP_216424.1.pdb	740	95.04	0.95	3.92
NP_216442.1.pdb	159	86.44	0.79	9.1
NP_216496.1.pdb	228	88.47	0.85	7.07
NP_217389.1.pdb	220	77.04	0.73	13.02
CBI85484.1.pdb	729	67.54	0.48	22
YP_177843.1.pdb	99	89.67	0.77	4.39
YP_177765.1.pdb	423	61.53	0.45	22.44
WP_003409179.1.pdb	403	65.44	0.49	22.81
YP_177893.1.pdb	580	83.09	0.58	17.45
YP_177770.1.pdb	374	88.53	0.87	7.38
YP_177768.1.pdb	370	86.9	0.84	8
NP_216329.1.pdb	143	77.75	0.64	15.18
NP_217176.1.pdb	75	50.89	0.21	17.5
SIN33476.1.pdb	915	48.87	0.42	27.06
WP_001039420.1.pdb	1183	83.31	0.47	20.85
pdb|4BIH|B.pdb	250	86.41	0.84	7.61
EIK34704.1.pdb	165	72.34	0.42	21.56
KFD31781.1.pdb	250	85.95	0.85	7.77
sp|A0A0H2XI99.1|ESXA_STAA3.pdb	97	89.46	0.76	6.03
sp|A0A0H2XIE9.1|ESXB_STAA3.pdb	104	83.55	0.64	8.5
pdb|4B8Y|A.pdb	277	96.53	0.92	3.14
sp|P14738.1|FNBA_STAA8.pdb	1018	51.65	0.49	24.26
EEV76353.1.pdb	989	44.85	0.4	27.59
AAR13672.1.pdb	336	96.46	0.97	2.03
EES94142.1.pdb	80	88.95	0.82	4.33
AMQ79365.1.pdb	319	84.12	0.82	9.37
YP_001332074.1.pdb	645	62.47	0.55	21.86
AFH69961.1.pdb	895	60.25	0.46	24.71
CRL36945.1.pdb	327	89.93	0.88	6.62
CAA51251.1.pdb	312	88.48	0.86	7.55
YP_039515.1.pdb	668	93.13	0.93	4.95
AAL50778.1.pdb	312	90.49	0.89	5.83
AAR15189.1.pdb	154	67.31	0.5	20.59
CAA06651.1.pdb	1315	67.43	0.48	24
AAL04126.1.pdb	266	88.86	0.86	7.23
WP_000728763.1.pdb	508	59.3	0.23	26.58
AAA26681.1.pdb	257	88.67	0.87	6.97
ADK12000.1.pdb	167	94.37	0.93	2.8
AAA26682.1.pdb	234	82.49	0.79	10.66
ASZ01629.1.pdb	690	81.58	0.73	12.69
OZV86763.1.pdb	458	96.89	0.97	2.26
AKI94854.1.pdb	628	82	0.42	21.08
AMQ15599.1.pdb	332	95.16	0.96	2.23
BAC98831.1.pdb	1083	64.77	0.32	25.77
AHJ88300.1.pdb	395	67.31	0.47	21.23
ACU44481.1.pdb	594	66.52	0.26	26.65
AFV72219.1.pdb	462	81.12	0.55	19.3
AIF88081.1.pdb	1182	83.37	0.29	27.04
CAC28144.1.pdb	447	74.1	0.56	17.57
ASI65231.1.pdb	411	92.36	0.91	5.17
AAC44468.1.pdb	1231	84.58	0.28	27.07
CAB46338.1.pdb	979	76.86	0.5	22.84
AMQ15511.1.pdb	721	79.55	0.78	13.03
YP_328758.1.pdb	434	57.83	0.34	25.17
AKI95824.1.pdb	1078	44.54	0.37	28.51
AFV71595.1.pdb	427	93.08	0.79	6.99
KUH47811.1.pdb	378	89.92	0.88	4.23
YP_817402.1.pdb	701	70.98	0.37	24.68
WP_000613477.1.pdb	196	93.91	0.88	4.82
WP_001035362.1.pdb	744	76.97	0.39	23.37
EJG73599.1.pdb	630	95.96	0.95	2.68
WP_000031087.1.pdb	486	93.07	0.92	4.55
WP_000158781.1.pdb	474	96.8	0.94	3.89
NP_358641.1.pdb	329	91.46	0.88	5.25
ARD37933.1.pdb	76	52.16	0.27	17.26
EJH25875.1.pdb	553	63.27	0.47	22.77
WP_130894716.1.pdb	621	86.72	0.68	15.6
NP_358654.1.pdb	855	68.72	0.43	24.1
KPL42694.1.pdb	1029	68.8	0.41	25.4
CKA60496.1.pdb	1180	69.58	0.45	24.78
WP_000731179.1.pdb	338	91.13	0.86	6.67
WP_000724932.1.pdb	276	87.14	0.8	8.58
YP_817150.1.pdb	471	90.71	0.88	5.94
AAF27715.1.pdb	461	77.05	0.46	19.72
AEV46781.1.pdb	577	73.01	0.42	23.59
YP_002511663.1.pdb	341	59.36	0.47	22.71
YP_816547.1.pdb	247	75.71	0.77	9.51
AAN04081.1.pdb	223	84.3	0.4	17.42
CAA56449.1.pdb	581	66.93	0.28	24.16
AMY98237.1.pdb	383	48.79	0.25	28.3
AAR18990.1.pdb	474	88.51	0.71	9.14
NP_269467.1.pdb	792	78.8	0.58	19.06
NP_269810.1.pdb	503	65.99	0.48	21.63
PHP24645.1.pdb	169	85.17	0.78	6.56
AKI36048.1.pdb	232	90.62	0.84	6.39
OZS35741.1.pdb	192	79.95	0.76	7.14
NP_269421.1.pdb	415	88.4	0.85	7.27
ANC26187.1.pdb	425	72.42	0.37	21.11
ASQ22678.1.pdb	910	81.62	0.67	16.69
BAM31018.2.pdb	659	90.04	0.9	5.86
NP_268436.1.pdb	398	75.78	0.57	16.16
ANC26552.1.pdb	873	77.54	0.39	23.83
NP_269442.1.pdb	664	76.33	0.55	17.92
AAT86469.1.pdb	234	76.91	0.52	17.01
ANC27812.1.pdb	1182	80.82	0.8	12.96
WP_014407228.1.pdb	610	54.21	0.43	25.72
ANC27645.1.pdb	291	70.03	0.57	18.83
BAE92207.1.pdb	341	85.73	0.85	8.67
NP_268546.1.pdb	571	79.24	0.75	13.15
AIG88580.1.pdb	546	72.92	0.33	22.62
ACD81471.1.pdb	553	75.41	0.33	22.66
WP_011285560.1.pdb	251	87.56	0.85	7.5
ANC27833.1.pdb	398	87.5	0.87	7.95
NP_268723.1.pdb	1647	81.85	0.85	11.75
NP_268760.1.pdb	389	57.53	0.36	25.06
BAQ53101.1.pdb	350	89.91	0.87	7.03
AAA51646.1.pdb	1010	78.57	0.82	12.18
CAA01202.1.pdb	1706	67.38	0.55	23.93
NP_879839.1.pdb	910	81.06	0.82	11.18
NP_882282.1.pdb	269	84.96	0.84	8.24
CAX52307.1.pdb	227	86.06	0.82	8.96
CAX52305.1.pdb	152	78.12	0.69	13.84
CAX52306.1.pdb	133	76.87	0.68	13.09
AAG00584.1.pdb	339	90.55	0.89	5.82
AAG00585.1.pdb	79	73.75	0.53	13.87
AAG00582.1.pdb	341	91.16	0.91	5.14
pdb|4ALY|B.pdb	286	81.02	0.75	11.89
ABD95792.1.pdb	194	77.8	0.77	10.26
NP_045689.2.pdb	296	81.3	0.7	11.48
NP_047005.1.pdb	210	81.77	0.75	10.97
NP_051318.1.pdb	160	85.25	0.79	7.92
AAC66203.1.pdb	451	74.95	0.54	20.1
WP_002964767.1.pdb	156	92.6	0.85	3.58
AAA19863.1.pdb	124	83.35	0.56	14.16
CAJ10234.1.pdb	78	71.42	0.57	13.28
AAA22993.1.pdb	329	88.91	0.82	7.07
YP_001932573.1.pdb	161	95.67	0.94	2
NP_539453.1.pdb	250	81.53	0.68	11.68
WP_002964414.1.pdb	436	91.98	0.94	3.66
YP_222393.1.pdb	335	97.05	0.97	1.83
NP_540501.1.pdb	173	84.01	0.79	8.22
WP_002966947.1.pdb	168	80.81	0.73	11.84
WP_002964998.1.pdb	177	72.94	0.56	18
NP_540166.1.pdb	213	77.2	0.7	12.34
WP_002964719.1.pdb	261	70.12	0.65	14.25
CAA86936.1.pdb	158	90.76	0.9	3.86
sp|O06875.3|SP39_BRUAB.pdb	421	94.25	0.9	5.5
WP_002972093.1.pdb	173	91.76	0.9	3.45
WP_002966738.1.pdb	318	80.48	0.53	15.45
NP_539986.1.pdb	485	85.26	0.78	9.78
ABO26356.1.pdb	620	55.45	0.32	26.66
ABL67521.1.pdb	310	83.89	0.82	8.33
CRY24974.1.pdb	261	71.2	0.68	13.84
AIV80017.1.pdb	667	91.8	0.91	5.78
AAB51476.1.pdb	388	92.92	0.81	7.94
WP_076874059.1.pdb	417	83.23	0.73	7.98
EBA51732.1.pdb	194	75.33	0.76	8.11
CRY20041.1.pdb	539	90.42	0.81	6.71
YP_110489.1.pdb	373	89.45	0.84	6.88
APZ24542.1.pdb	364	90.75	0.86	4.96
WP_004530590.1.pdb	323	78.87	0.55	14.78
WP_002851185.1.pdb	319	80.1	0.58	13.97
CAA71822.1.pdb	279	89.18	0.86	6.53
WP_002867076.1.pdb	149	94.75	0.92	2.52
YP_001000997.1.pdb	576	88.98	0.87	6.76
YP_001000416.1.pdb	249	78.74	0.66	13.41
ABJ97640.1.pdb	142	67.94	0.46	20
ABJ97654.1.pdb	142	68.15	0.51	17.31
CAL35041.1.pdb	259	88.84	0.84	6.99
YP_002344650.1.pdb	424	89.98	0.91	5.53
AIJ27548.1.pdb	220	95.67	0.95	2.5
WP_009873463.1.pdb	601	86.93	0.9	6.87
AAC68350.1.pdb	512	84.58	0.82	9.13
AAF39082.1.pdb	497	78.44	0.65	16.37
ABV03238.1.pdb	273	63.91	0.44	19.54
CRH83817.1.pdb	662	87.72	0.71	10.25
ABY76794.1.pdb	547	79.2	0.6	16.91
AAK69391.2.pdb	1530	75.78	0.75	15.76
sp|P18587.1|SRPL_CHLTH.pdb	150	53.77	0.31	19.71
YP_219481.1.pdb	1090	84.74	0.89	8.19
YP_220010.1.pdb	608	92.85	0.94	3.55
AAN77259.1.pdb	659	83.56	0.8	11.2
CAH63776.1.pdb	443	80.7	0.75	12.1
YP_219703.1.pdb	491	94.15	0.96	2.88
CAH63737.1.pdb	487	92.19	0.89	5.43
YP_219702.1.pdb	100	82.6	0.62	8.79
YP_219609.1.pdb	87	46.77	0.16	20.36
ACD10929.1.pdb	359	93.93	0.94	3.78
NP_876610.1.pdb	399	81.15	0.72	13.65
AAP98758.1.pdb	428	95.59	0.96	2.42
NP_224502.1.pdb	308	96.06	0.96	1.97
WP_010883533.1.pdb	519	84.94	0.8	9.36
AAP98243.1.pdb	171	88.17	0.75	7.01
NP_224303.2.pdb	932	79.1	0.53	19.7
CRI40334.1.pdb	928	89.98	0.88	7.53
CRI32508.1.pdb	841	88.56	0.85	8.11
NP_224586.1.pdb	160	70.68	0.59	16.57
AAA17396.1.pdb	402	77.05	0.81	9.77
EDR36478.1.pdb	670	65.75	0.59	16.38
AAG41990.1.pdb	245	84.61	0.75	9.26
EDR35563.1.pdb	242	86.81	0.85	6.87
ACJ20972.1.pdb	792	79.34	0.68	17.09
AAA92352.1.pdb	230	90.84	0.74	7.99
WP_041952488.1.pdb	212	75.91	0.67	15.19
ACJ19787.1.pdb	250	76.93	0.74	10.3
RQM80114.1.pdb	305	68.41	0.51	20.41
ADB84596.1.pdb	471	83.3	0.77	12.89
ADK94171.1.pdb	795	89.07	0.85	7.9
AAV69404.1.pdb	506	56	0.36	24.7
AAV69405.1.pdb	193	40.14	0.24	22.35
BAE44431.1.pdb	196	80.69	0.71	11.64
ACY64541.1.pdb	510	85.61	0.85	8.43
ACY38270.1.pdb	167	84.26	0.78	8.93
AFM47374.1.pdb	226	49.13	0.29	20.84
ABK57121.1.pdb	177	78.6	0.74	11.4
WP_035598485.1.pdb	232	81.49	0.65	11.64
ATI65365.1.pdb	423	90.67	0.72	10.64
AGO59148.1.pdb	331	97.39	0.97	1.6
AKH88306.1.pdb	694	81.19	0.59	18.17
AFP73415.1.pdb	670	90.49	0.91	5.2
ADM43235.1.pdb	377	86.92	0.88	6.15
GAC64620.1.pdb	190	83.42	0.79	7.77
ACY84923.1.pdb	274	87.36	0.8	8.18
NP_752330.1.pdb	1376	88.77	0.82	11.42
NP_756286.1.pdb	1778	82.76	0.32	28.74
AAB22177.1.pdb	147	88.75	0.85	4.86
YP_671071.1.pdb	166	84.42	0.75	10.32
YP_008531445.1.pdb	154	78.6	0.7	12.81
WP_129935252.1.pdb	939	79.66	0.59	17.25
WP_001239095.1.pdb	433	60.83	0.39	23.7
ABV01313.1.pdb	124	87.45	0.8	7.91
EIP05353.1.pdb	145	79.96	0.73	7.11
EIP05354.1.pdb	264	54.63	0.26	22.7
YP_444081.1.pdb	456	85.62	0.86	7.73
WP_000751752.1.pdb	282	89.4	0.89	5.69
WP_000092542.1.pdb	1416	81.34	0.4	24.29
WP_119805777.1.pdb	171	83.42	0.78	9.29
CAA81288.1.pdb	300	74.34	0.61	14.42
AHW46359.1.pdb	575	83.32	0.48	18.72
AGA03821.1.pdb	563	88.41	0.56	14.09
YP_026164.1.pdb	1039	85.44	0.77	12.18
YP_853080.1.pdb	673	90.63	0.93	5.13
NP_754374.1.pdb	715	86.51	0.91	6.38
AMR36194.1.pdb	682	86.42	0.92	6.1
YP_001481302.1.pdb	102	84.03	0.67	7.05
WP_000079029.1.pdb	759	86.12	0.89	7.32
ANK01746.1.pdb	248	87.78	0.88	4.79
WP_001246526.1.pdb	550	78.32	0.55	17.43
APO18432.1.pdb	317	90.01	0.88	6.02
ARH95964.1.pdb	161	87.55	0.72	8.24
ATD53746.1.pdb	72	59.25	0.23	19.31
OWR88953.1.pdb	89	86.53	0.74	8.46
NP_290261.1.pdb	558	49.8	0.27	27.7
AAT94214.1.pdb	208	82.22	0.57	12.35
ABD95977.1.pdb	69	90.79	0.79	2.45
YP_763774.1.pdb	393	77.77	0.51	16.52
YP_897784.1.pdb	179	64.96	0.49	16.29
YP_170309.1.pdb	211	93.62	0.92	3.37
YP_169898.1.pdb	149	74.58	0.64	15.56
YP_001428067.1.pdb	360	96.82	0.97	1.88
YP_248615.1.pdb	800	87.49	0.81	8.97
AAM74936.1.pdb	526	93.18	0.96	3.63
AAA24998.1.pdb	364	91.52	0.89	6.02
OKQ05233.1.pdb	257	91.93	0.93	3.45
AAD33949.1.pdb	603	88.9	0.75	11.56
AAF97590.1.pdb	450	88.88	0.91	5.07
YP_247859.1.pdb	365	83.6	0.87	6.94
YP_248824.1.pdb	359	81.64	0.55	15.32
YP_248096.1.pdb	153	83.68	0.77	10.59
YP_248692.1.pdb	630	80.04	0.83	10.34
NP_395189.1.pdb	87	80.45	0.65	8.37
EIE30837.1.pdb	198	94.56	0.94	2.29
WP_130778457.1.pdb	1172	63.6	0.57	22.14
APP94146.1.pdb	237	81.42	0.77	9.33
AGI42755.1.pdb	491	89.28	0.88	6.08
ADN80237.1.pdb	567	90.85	0.92	5.2
NP_206828.1.pdb	426	92.65	0.94	3.48
WP_000855917.1.pdb	260	85.14	0.84	8.4
AAC41440.1.pdb	118	69.05	0.57	14.46
WP_000247320.1.pdb	505	96.03	0.96	2.45
AAA50860.1.pdb	175	78.6	0.74	11.46
BAA96880.1.pdb	144	96.64	0.95	1.47
WP_000756902.1.pdb	307	71.04	0.66	14.34
AFX89461.1.pdb	470	74.23	0.68	13.33
ADZ50126.1.pdb	166	91.54	0.92	2.45
WP_000724295.1.pdb	569	96.25	0.97	2.37
WP_123946465.1.pdb	1290	76.92	0.63	18.89
YP_000448.1.pdb	1890	80.37	0.49	24.89
AAS68648.1.pdb	186	75.2	0.71	11.64
AEZ53269.1.pdb	158	85.61	0.79	6.95
AAN49494.2.pdb	388	80.48	0.8	9.7
AIZ46906.1.pdb	166	72.24	0.7	11.98
ADB11053.1.pdb	144	61.65	0.61	11.76
ADA57469.1.pdb	251	73.73	0.55	16.01
YP_000947.1.pdb	320	88.93	0.85	6.66
NP_274732.1.pdb	220	88.1	0.87	4.95
NP_274064.1.pdb	187	91.42	0.87	4.89
NP_274189.1.pdb	215	84.2	0.8	8.23
NP_274245.1.pdb	315	85.46	0.58	13.51
NP_274866.1.pdb	320	77.06	0.75	12.64
NP_274940.1.pdb	287	87.52	0.83	8.5
NP_274993.1.pdb	251	65.11	0.55	19.65
NP_275079.1.pdb	202	80.92	0.75	10.18
NP_275117.1.pdb	488	53.92	0.37	26.05
NP_273099.1.pdb	441	89.25	0.83	7
NP_274028.1.pdb	591	77.64	0.42	22.47
CBA04244.1.pdb	528	89.56	0.9	4.16
NP_274986.1.pdb	364	84.24	0.36	20.12
NP_273705.1.pdb	174	79.83	0.76	8.5
NP_273150.1.pdb	466	89.4	0.9	5.32
NP_273507.1.pdb	712	79.77	0.83	11.5
AAF81744.1.pdb	915	87.87	0.91	7.11
AAC02243.1.pdb	353	88.23	0.89	5.5
NP_252234.1.pdb	490	89.49	0.9	6.2
CAA67105.1.pdb	700	78.34	0.43	20.81
AAP34195.1.pdb	125	90.52	0.8	4.16
AAB69135.1.pdb	434	86.48	0.81	7.96
EAZ56903.1.pdb	478	90.23	0.77	8.34
ARG84223.1.pdb	162	91.72	0.91	3.82
NP_250468.1.pdb	350	84.5	0.48	18.13
CRR17034.1.pdb	363	85.18	0.54	16.27
NP_251543.1.pdb	83	85.62	0.59	8.13
ABX84373.1.pdb	168	76.6	0.67	14.94
NP_250397.1.pdb	294	77.21	0.58	14.4
AAK68046.1.pdb	154	87.57	0.83	5.46
AAC60462.1.pdb	150	88.75	0.83	5.08
AAC45937.1.pdb	392	50.37	0.22	26.25
WP_012150526.1.pdb	245	68.07	0.59	17.39
NP_221091.1.pdb	500	84.85	0.9	5.39
ADE30402.1.pdb	225	66.62	0.64	13.55
NP_221128.1.pdb	1182	87.4	0.88	8.24
NP_221230.1.pdb	346	93.41	0.95	2.62
NP_220784.1.pdb	870	78.13	0.76	12.37
ABD34816.1.pdb	1060	89.86	0.66	15.36
WP_014362720.1.pdb	240	78.61	0.78	9.77
ABC41089.1.pdb	162	79.11	0.69	8.93
NP_220966.1.pdb	1120	79.24	0.74	12
NP_454623.1.pdb	379	81.44	0.63	14.54
CAC00720.1.pdb	443	89.12	0.91	5.38
CBF90638.1.pdb	751	93.03	0.92	5.84
sp|O30916.2|SOPB_SALTY.pdb	561	89.93	0.88	7.24
NP_807945.1.pdb	425	95.21	0.93	3
YP_689959.1.pdb	490	92.63	0.94	3.66
SJL99262.1.pdb	580	51.6	0.31	26.3
CAA33382.1.pdb	382	57.62	0.27	24.04
ACS88189.1.pdb	332	81.24	0.79	10.21
AIL39878.1.pdb	356	77.55	0.47	18.45
AIL42190.1.pdb	1285	87.54	0.84	10.63
NP_085314.1.pdb	292	44.62	0.29	27.09
WP_010882214.1.pdb	325	85.82	0.51	16.18
AAC16524.1.pdb	837	83.63	0.71	11.97
WP_010882482.1.pdb	177	89.21	0.87	5.77
AGF43527.1.pdb	609	78.98	0.82	10.24
WP_010882196.1.pdb	237	65.76	0.56	19.11
AAM66403.1.pdb	188	94.32	0.92	3.18
NP_230485.1.pdb	338	84.57	0.77	10.49
ORR76700.1.pdb	276	84.27	0.86	5.55
CAA43966.1.pdb	170	80.4	0.74	11.25
YP_002348601.1.pdb	561	83.81	0.87	8
YP_002348027.1.pdb	624	84.34	0.77	10.99
YP_002346905.1.pdb	600	86.05	0.74	10.54
NP_395165.1.pdb	326	77.63	0.56	14.49
YP_002346400.1.pdb	202	87.66	0.82	6.65
NP_395233.1.pdb	312	90.71	0.88	5.94
YP_002345675.1.pdb	761	82.44	0.79	9.85
YP_002347967.1.pdb	557	90.69	0.91	6.16
NP_395142.1.pdb	130	90.12	0.85	4.97
NP_395162.1.pdb	306	61.34	0.27	23.62
gi|31795304|ref|NP_857762.1|.pdb	219	74.86	0.57	18.56
NP_395201.1.pdb	468	84.13	0.63	16.15
YP_001604502.1.pdb	729	86.05	0.79	12.46
YP_002345496.1.pdb	360	85.04	0.61	14.56
YP_002345681.1.pdb	414	90.85	0.88	4.89
AAT28340.1.pdb	288	90.34	0.9	5.54
WP_050103071.1.pdb	371	90.05	0.92	4.49
YP_068464.1.pdb	401	33.88	0.32	22.88
ACH96447.1.pdb	495	83.86	0.75	11.01
CAA78918.1.pdb	380	90.13	0.89	6.11
AAL67829.1.pdb	131	72.84	0.58	16.36
NP_690580.1.pdb	739	67.56	0.56	21.8
NP_690583.1.pdb	677	58.28	0.56	22.65
SCD11538.1.pdb	251	82.27	0.81	9.25
SCD11537.1.pdb	288	71.74	0.6	18.23
SCD11532.1.pdb	340	71.25	0.43	21.61
NP_690582.1.pdb	331	75.98	0.77	12.38
AAC54579.1.pdb	91	83.02	0.6	9.57
NP_941984.1.pdb	433	84.05	0.69	14.7
NP_047112.2.pdb	604	78.64	0.72	15.35
YP_009173869.1.pdb	389	41.69	0.25	27.16
ACA42588.1.pdb	367	50.87	0.24	26.62
BAD35096.1.pdb	137	82.59	0.63	8.73
AAA03191.1.pdb	660	76.43	0.63	18.04
sp|P06437.2|GB_HHV1K.pdb	904	79.61	0.58	19.78
BAE44982.1.pdb	512	65.04	0.56	21.79
YP_009137119.1.pdb	511	73.21	0.61	18.29
YP_009137216.1.pdb	699	47.84	0.43	24.88
YP_009137140.1.pdb	92	64.26	0.42	14.42
YP_009137218.1.pdb	393	78.88	0.71	14.91
AFK50416.1.pdb	413	64.16	0.48	22.39
YP_009137143.1.pdb	550	66.16	0.48	21.7
ACT98478.1.pdb	284	93.71	0.86	5.76
YP_081514.1.pdb	907	74.12	0.62	20.28
sp|P03169.1|VIE1_HCMVT.pdb	491	72.8	0.62	17.11
ACZ79994.1.pdb	561	75.71	0.77	13.46
AAB47784.1.pdb	865	73.03	0.68	17.68
AAK30970.1.pdb	868	72.64	0.69	17.93
NP_054372.1.pdb	854	74.15	0.7	17.65
NP_057857.2.pdb	206	72.54	0.66	13.3
AAB47785.1.pdb	257	63.83	0.6	17.67
AAB99964.1.pdb	116	72.62	0.5	18.53
AAB99963.1.pdb	101	63.19	0.41	21.16
AAB47786.1.pdb	130	60.27	0.26	23.47
AAB99960.1.pdb	214	74.58	0.73	10.69
AAB99962.1.pdb	101	76.96	0.63	12.36
AAB99965.1.pdb	81	75.24	0.38	15.53
AAU12148.1.pdb	193	76.29	0.72	9.9
CAD28609.1.pdb	95	85	0.74	5.55
YP_012606.1.pdb	294	61.21	0.22	27.34
AAB51176.1.pdb	417	87.62	0.79	9.98
ATD50852.1.pdb	390	75.35	0.53	20.3
NP_041325.1.pdb	158	88.83	0.86	4.34
NP_041326.1.pdb	98	76.98	0.52	16.52
AAP20595.1.pdb	105	71.73	0.46	18.44
NP_041332.2.pdb	505	86.37	0.81	10.54
NP_041331.2.pdb	473	57.29	0.3	27.7
CBW45366.1.pdb	166	72.55	0.54	16.15
sp|P20895.2|GLYC_HRSVL.pdb	298	50.45	0.22	25.73
sp|P10757.1|HEMA_INBEN.pdb	583	74.59	0.63	16.68
ACI22603.1.pdb	560	82.18	0.65	14.48
CAA44436.1.pdb	570	85.16	0.71	13.16
AAA43178.1.pdb	566	86.42	0.73	13.02
AAS65615.2.pdb	571	84.53	0.69	13.53
AAX53515.1.pdb	252	73.07	0.6	15.56
NP_040979.2.pdb	97	71.61	0.35	19.01
BAD16642.1.pdb	469	88.72	0.84	8.75
AAU94751.1.pdb	465	86.93	0.84	9.21
NP_040981.1.pdb	454	91.45	0.85	8.17
AAC63462.1.pdb	498	84.29	0.88	7.45
NP_056661.1.pdb	560	78.05	0.8	12.26
AOG16026.1.pdb	164	77.16	0.66	11.34
NP_775670.1.pdb	619	86.48	0.72	13.13
ABW77689.1.pdb	77	85.29	0.69	6.2
AAK71232.1.pdb	167	78.44	0.49	17.44
CCA30314.1.pdb	491	73.97	0.68	15.83
NP_694869.1.pdb	569	86.55	0.76	10.52
ABA87127.1.pdb	681	49.47	0.45	25.72
ABE27068.1.pdb	695	64.34	0.57	21.42
YP_001531154.1.pdb	329	75.77	0.43	21.81
NP_056922.1.pdb	550	78.55	0.66	15.7
NP_056923.1.pdb	617	74.85	0.71	16.42
NP_056921.1.pdb	335	79.55	0.86	7.29
NP_056918.1.pdb	525	74.64	0.71	15.88
NP_056919.1.pdb	507	55.24	0.2	28.79
AJD08938.1.pdb	538	80.31	0.65	15.15
NP_054713.1.pdb	582	88.26	0.8	11.48
AAF73956.1.pdb	546	83.27	0.7	13.03
AAL89408.1.pdb	575	86.11	0.77	12.58
BAE06026.1.pdb	69	55.69	0.23	18.09
AAV85905.1.pdb	524	69.35	0.49	20.31
ANJ04750.1.pdb	202	76.46	0.72	13.65
NP_056793.1.pdb	450	87.05	0.84	8.72
ARW71759.1.pdb	1197	73.25	0.64	18.28
AHL18328.1.pdb	245	93.9	0.9	3.51
AAA47305.1.pdb	882	80.68	0.79	12.96
AAA50492.1.pdb	774	77.32	0.44	21.49
CAA78091.1.pdb	486	85.42	0.88	6.54
ACY95265.1.pdb	397	91.57	0.86	5.35
ACG50682.1.pdb	326	80.85	0.71	12.99
BAB88324.1.pdb	481	87.91	0.79	9.43
ABD75314.1.pdb	221	78.52	0.68	9.95
AAZ67049.1.pdb	421	66.98	0.41	22.51
CAC94472.1.pdb	423	83.75	0.76	9.74
CAA44678.1.pdb	377	86.56	0.86	6.85
YP_233032.1.pdb	110	72.31	0.36	17.97
YP_233038.1.pdb	185	71.45	0.48	18.75
YP_233039.1.pdb	168	83.78	0.71	9.39
YP_233041.1.pdb	221	53.86	0.25	26.66
YP_233005.1.pdb	281	58.62	0.24	26.78
YP_233069.1.pdb	317	75.44	0.39	20.2
YP_232995.1.pdb	304	83.94	0.78	10.7
YP_232985.1.pdb	203	60.12	0.32	24.95
YP_232970.1.pdb	250	78.37	0.68	14.79
NP_040189.1.pdb	354	64.93	0.57	19.73
NP_040190.1.pdb	623	57.71	0.42	24.11
YP_233022.1.pdb	117	85.17	0.68	6.18
CAA47504.1.pdb	77	72.96	0.52	13.75
YP_232983.1.pdb	324	81.07	0.86	6.96
NP_536512.1.pdb	152	69	0.59	14.52
NP_040824.1.pdb	1255	77.08	0.73	16.72
ABH06950.1.pdb	501	81.93	0.76	10.8
AAF60166.1.pdb	1235	78.15	0.72	16.86
ACY40747.1.pdb	507	78.82	0.7	12.69
NP_776006.1.pdb	126	72.34	0.45	12.23
NP_776008.1.pdb	250	81.27	0.79	9.53
gi|27735290|ref|NP_776002.1|.pdb	352	90.75	0.87	6.15
AAA28294.1.pdb	158	69.12	0.63	14.72
ABD47677.1.pdb	124	65.93	0.25	23.84
AAF21857.1.pdb	111	68.74	0.52	17.88
CAA60673.1.pdb	308	91.63	0.92	4.07
XP_650534.1.pdb	1207	69.42	0.34	24.85
CAA50324.1.pdb	233	86.76	0.86	6.23
XP_648254.1.pdb	233	52.09	0.16	28.36
XP_001710242.1.pdb	362	68.63	0.61	18.2
AAN34826.1.pdb	354	88.97	0.87	7.2
AAA29234.1.pdb	476	62.01	0.5	21.73
AKK31275.1.pdb	174	95.25	0.92	2.2
AAC08302.1.pdb	345	85.24	0.84	8.29
AAO65599.1.pdb	316	87.13	0.86	7.19
AAR20840.1.pdb	674	76.37	0.55	21.04
AAP21105.1.pdb	119	49.62	0.21	24.09
ACY38664.1.pdb	353	89.99	0.93	3.81
AAA96729.1.pdb	627	80.8	0.86	8.29
ADG96010.1.pdb	553	94	0.88	4.73
AAA73465.1.pdb	206	92.42	0.84	3.46
AAB33127.2.pdb	92	75.15	0.55	10.15
CAD42816.1.pdb	641	83.89	0.83	10.96
AAG02281.1.pdb	314	95.01	0.97	1.92
AAA96728.1.pdb	286	86.68	0.91	5.26
AAN60108.1.pdb	111	72.4	0.54	17.25
ABB22792.1.pdb	107	69.69	0.27	21.04
CAA09789.1.pdb	401	64.73	0.54	17.95
sp|P39097.1|RLA0_LEIIN.pdb	323	75.73	0.61	14.37
CAM69515.1.pdb	312	91.44	0.94	3.2
XP_001464650.1.pdb	268	82.48	0.65	11.49
XP_001469832.1.pdb	353	83.28	0.86	6.47
AAK21263.1.pdb	111	83.59	0.73	8.69
AAB37318.1.pdb	545	85.11	0.56	15.99
AAB38549.1.pdb	385	76.62	0.59	18.57
AAY51372.1.pdb	419	91.92	0.91	4.66
XP_003722581.1.pdb	305	85.83	0.89	5.98
AAN08877.1.pdb	180	84.42	0.75	6.98
AAC31146.1.pdb	199	94.17	0.94	2.62
AAA29462.1.pdb	743	48.8	0.33	27.27
AAC47192.1.pdb	556	77.27	0.76	13.66
XP_001348015.1.pdb	622	68.77	0.68	17.47
XP_022712148.1.pdb	340	57.51	0.28	26.21
AAA63422.1.pdb	424	44.09	0.24	28.49
XP_002260935.1.pdb	701	46.37	0.31	28.34
XP_001349207.2.pdb	1502	49.76	0.39	27.63
XP_001347628.1.pdb	1233	35.75	0.19	30.74
AAC47199.1.pdb	169	64.91	0.31	21.24
AAC78150.1.pdb	579	84.12	0.69	12.84
prf||2104278A.pdb	747	81.67	0.72	14.91
XP_001351796.1.pdb	1123	89.02	0.91	6.7
XP_001349701.1.pdb	1558	54.42	0.2	30.53
ABF18819.1.pdb	116	85.37	0.73	7.69
AAW65717.1.pdb	409	82.54	0.82	9.65
AAN86248.1.pdb	1758	71.21	0.68	19.25
AAC47502.1.pdb	111	60.72	0.32	15.11
XP_002258582.1.pdb	1821	69.65	0.66	20.23
XP_726257.1.pdb	1772	71.1	0.66	20.1
CAJ44236.1.pdb	304	63.63	0.48	21.98
AAT68597.1.pdb	171	48.49	0.28	25.87
XP_001347440.1.pdb	446	96.32	0.97	2.14
BAD97684.1.pdb	182	65.07	0.49	15.23
XP_001350954.1.pdb	1085	58.04	0.42	25.76
ACR49652.1.pdb	287	59.88	0.5	22.71
sp|Q01443.2|SSP2_PLAYO.pdb	827	53.7	0.43	24.97
XP_002259987.1.pdb	579	54.7	0.39	26.2
XP_001350088.1.pdb	574	54.41	0.39	26.25
ABQ44513.1.pdb	215	84.36	0.73	6.49
AAM18481.1.pdb	98	80.88	0.75	6.16
AAC98911.1.pdb	191	41.68	0.25	23.42
AAA29935.1.pdb	153	96.34	0.95	1.8
ADK88943.1.pdb	190	60.17	0.48	15.36
EPT27242.1.pdb	185	53.31	0.21	25.64
EPT31025.1.pdb	120	64.14	0.36	16.61
BAB20284.1.pdb	674	83.1	0.73	13.82
AFD54637.1.pdb	468	81.07	0.56	15.44
CAB56644.1.pdb	359	65.37	0.47	20.79
AAK19757.1.pdb	684	75.4	0.38	22.54
AAB33440.1.pdb	336	77.58	0.66	14.76
ADJ17341.1.pdb	294	57.35	0.26	24.23
AAC47797.1.pdb	575	73.56	0.68	16.94
XP_002368877.1.pdb	174	70.08	0.68	13.99
AAF79156.1.pdb	186	64.41	0.52	18.12
ARG41449.1.pdb	551	83.67	0.66	13.28
ABA42914.1.pdb	205	95.79	0.95	2.01
AAX69677.1.pdb	771	82.8	0.87	9.45
AAB49414.1.pdb	1003	66.69	0.67	19.59
AAB41119.1.pdb	467	80.88	0.69	14.82
ACI02320.1.pdb	218	51.37	0.32	25.84
AAC32021.1.pdb	595	79.96	0.57	16.59
EKF33008.1.pdb	589	83.67	0.7	13.84
AAU47268.1.pdb	91	83.95	0.55	10.29
ABA62611.1.pdb	167	83.15	0.71	7.58
AAD13347.1.pdb	786	72.01	0.77	15.11
BAA09334.1.pdb	1060	66.81	0.63	20.83
AAA30259.1.pdb	835	71.85	0.74	16
ACY54510.1.pdb	62	71.8	0.35	17.98

## Sheet: Negative antigen PDB
pdb_path	Sequence Length	plddt	ptm	pae
A0A023PY72.pdb	785	91.38	0.83	8.74
A0A023PY96.pdb	87	93.3	0.82	2.86
A0A023PZ81.pdb	244	82.17	0.62	14.69
A0A090N905.pdb	183	92.29	0.93	2.58
A0A090N9Y0.pdb	77	63.03	0.39	15.97
A0A090NAA5.pdb	155	83.26	0.74	9.72
A0A090NAJ8.pdb	167	89.52	0.89	3.99
A0A090NB55.pdb	196	88.48	0.91	4.25
A0A090NBA0.pdb	541	88.43	0.89	6.98
A0A090NBJ7.pdb	204	69.31	0.62	13.25
A0A090NBQ1.pdb	218	93.43	0.88	4.75
A0A090NBQ7.pdb	125	69.41	0.5	17.14
A0A090NBS4.pdb	371	86.83	0.68	9.33
A0A090NC35.pdb	70	65.1	0.34	15.36
A0A090NC70.pdb	287	95.34	0.9	3.66
A0A090NCP2.pdb	504	86.49	0.82	10.23
A0A090NCP9.pdb	126	60.31	0.24	22.61
A0A090ND86.pdb	119	75.45	0.67	6.43
A0A090NE05.pdb	83	53.2	0.27	17.72
A0A090NEQ3.pdb	970	84.98	0.84	11.23
A0A090NEQ6.pdb	415	88.32	0.88	6.86
A0A090NF84.pdb	114	80.17	0.76	7.44
A0A090NF99.pdb	129	81.02	0.71	10.46
A0A090NFH1.pdb	455	79.89	0.85	6.45
A0A090NFL3.pdb	154	83.59	0.71	7.15
A0A090NFV5.pdb	266	87.92	0.9	5.87
A0A090NGJ2.pdb	471	93.26	0.93	3.74
A0A090NGX1.pdb	332	83.45	0.82	9.64
A0A090NGY2.pdb	138	91.63	0.91	2.5
A0A090NHK9.pdb	269	83.94	0.87	4.72
A0A090NI65.pdb	157	79.65	0.75	8.79
A0A090NIA1.pdb	386	88.86	0.84	7.52
A0A090NIH3.pdb	104	96.22	0.92	1.76
A0A090NJJ8.pdb	201	90.9	0.87	4.01
A0A090NJL0.pdb	117	93.32	0.92	1.97
A0A090NKU5.pdb	352	91	0.93	3.7
A0A090NKW8.pdb	319	82.79	0.84	7.15
A0A090NL52.pdb	153	95.48	0.94	2.02
A0A090NLA9.pdb	810	89.95	0.69	11.17
A0A090NLB3.pdb	274	95.08	0.92	3.95
A0A090NLW0.pdb	102	62.37	0.41	14.25
A0A090NLZ6.pdb	110	71.46	0.61	9.97
A0A090NM75.pdb	351	76.63	0.63	14.24
A0A090NMI5.pdb	185	90.32	0.85	5.14
A0A090NN93.pdb	420	94.85	0.96	2.52
A0A090NNC0.pdb	184	96.82	0.96	1.56
A0A090NNH6.pdb	446	83.82	0.82	6.36
A0A090NNI2.pdb	65	87.7	0.6	4.26
A0A090NV54.pdb	61	59.97	0.34	16.28
A0A090NW12.pdb	430	85.03	0.91	4.8
A0A090NW76.pdb	170	86.24	0.84	6.38
A0A090NWG5.pdb	531	88.64	0.6	15.19
A0A090NWZ3.pdb	526	90.28	0.69	10.94
A0A090NXE2.pdb	128	70.27	0.48	14.5
A0A090NXN3.pdb	156	93.23	0.94	2.33
A0A090NXV2.pdb	251	87.48	0.81	8.11
A0A090NY49.pdb	195	97.57	0.97	1.35
A0A090NYB9.pdb	646	83.42	0.72	12.02
A0A090NYN2.pdb	551	89.29	0.9	6.52
A0A090NYV1.pdb	558	84.26	0.79	8.66
A0A090NZ61.pdb	323	92.86	0.93	3.94
A0A090NZ64.pdb	153	93.98	0.92	2.63
A0A090NZ87.pdb	118	70.44	0.58	15.61
A0A0A0QUN8.pdb	61	77.24	0.34	15.55
A0A0A0QVC5.pdb	165	85.61	0.8	8.79
A0A0A0QW87.pdb	69	50.7	0.26	18.83
A0A0A6ZLR8.pdb	175	84.02	0.72	10.42
A0A0A6ZLT0.pdb	67	51.98	0.32	15.07
A0A0A6ZMG3.pdb	120	78.6	0.51	14.54
A0A0A6ZMJ8.pdb	174	86.87	0.89	3.44
A0A0A6ZN87.pdb	242	77.16	0.51	15.14
A0A0A6ZN89.pdb	65	71.27	0.54	8.69
A0A0A6ZP11.pdb	1024	96.01	0.98	2.83
A0A0A6ZP90.pdb	259	86.85	0.71	9.45
A0A0A6ZQ31.pdb	253	88.65	0.92	4.09
A0A0A6ZQG1.pdb	195	77.79	0.67	9.7
A0A0A6ZR49.pdb	111	84.99	0.79	5.85
A0A0A6ZRU5.pdb	169	89.7	0.89	3.93
A0A0A6ZS81.pdb	326	91.81	0.95	2.88
A0A0A6ZSN0.pdb	111	90.07	0.83	3.15
A0A0A6ZT77.pdb	129	74.66	0.38	15.21
A0A0A6ZTH0.pdb	323	82.97	0.86	7.42
A0A0A6ZTI5.pdb	121	68.85	0.45	15.66
A0A0A6ZTR5.pdb	288	86.39	0.71	10.42
A0A0A6ZU59.pdb	123	88.45	0.88	3.59
A0A0A6ZUA3.pdb	481	92.91	0.96	3.38
A0A0A6ZUG4.pdb	417	92.37	0.92	4.37
A0A0A6ZUN3.pdb	192	61.23	0.39	22.23
A0A0A6ZV59.pdb	234	90.01	0.83	7.29
A0A0A6ZVI3.pdb	320	94.32	0.96	2.33
A0A0A6ZVZ8.pdb	195	79.22	0.79	9.67
A0A0A6ZWV6.pdb	189	65.38	0.55	17.29
A0A0A6ZWY9.pdb	132	72.06	0.55	12.24
A0A0A6ZXF1.pdb	94	92.01	0.88	2.51
A0A0A6ZXQ9.pdb	396	83.94	0.78	11.64
A0A0A6ZY52.pdb	414	94.53	0.93	3.27
A0A0A6ZZE2.pdb	662	90.58	0.92	5.41
A0A0A7A0C6.pdb	1540	92.47	0.95	5.38
A0A0A7A0I0.pdb	186	93.47	0.89	3
A0A0A7A1C4.pdb	181	93.46	0.94	2.37
A0A0A7A1H7.pdb	410	82.49	0.82	7.31
A0A0A7A1V4.pdb	246	95.95	0.96	2.03
A0A0A7A290.pdb	343	82.98	0.76	11.05
A0A0A7A2E5.pdb	119	89.9	0.89	3.14
A0A0A7A2I4.pdb	147	87.22	0.77	5.73
A0A0A7A2Y0.pdb	69	74.6	0.35	16.73
A0A0A7A2Y8.pdb	602	75.61	0.66	16.6
A0A0A7A3L5.pdb	817	79.19	0.81	12.36
A0A0A7A4C1.pdb	71	61.96	0.3	15.87
A0A0A7A4N8.pdb	181	79.37	0.77	9.87
A0A0A7A4Q8.pdb	64	67.79	0.45	10.72
A0A0A7A4U6.pdb	476	83.92	0.81	9.23
A0A0A7A4Y7.pdb	174	75.06	0.77	6.84
A0A0C5B2R2.pdb	89	51.63	0.35	14.87
A0A0C5PL83.pdb	66	66.5	0.31	16.86
A0A0C5PP40.pdb	73	90.73	0.84	2.86
A0A0C5PXZ4.pdb	232	80.53	0.69	7.91
A0A0F7RKJ7.pdb	287	88.42	0.9	4.26
A0A0F7RLF6.pdb	815	76.3	0.59	17.84
A0A0F7UNW2.pdb	856	53.43	0.45	26.03
A0A0F7UP75.pdb	183	82.65	0.8	6.42
A0A0F7V303.pdb	229	59.91	0.51	20.23
A0A0F7V4E5.pdb	303	91.79	0.93	4.12
A0A0H2USL0.pdb	179	65.38	0.54	16.06
A0A0H2UWX4.pdb	428	94.87	0.95	2.55
A0A0H2UXE4.pdb	199	77.67	0.68	12.56
A0A0H2UXH1.pdb	428	94.44	0.94	4.1
A0A0H2UXK3.pdb	91	84.21	0.61	6.15
A0A0H2UXU9.pdb	484	81.89	0.7	13.22
A0A0H2UY52.pdb	158	97.33	0.96	1.41
A0A0H2UYG6.pdb	866	80.2	0.8	12.59
A0A0H2UZ15.pdb	62	67.57	0.33	18.18
A0A0H2UZ34.pdb	755	93.13	0.95	4.12
A0A0H2UZ64.pdb	263	88.76	0.74	9.74
A0A0H2UZZ3.pdb	253	85.7	0.87	3.85
A0A0H2V0G5.pdb	321	91.55	0.93	3.36
A0A0H2V1G0.pdb	336	84.19	0.84	6.69
A0A0H2V1T3.pdb	155	85.15	0.85	4.59
A0A0H2V2K6.pdb	574	84.58	0.77	10
A0A0H2V3P4.pdb	300	94.33	0.94	2.69
A0A0H2V3R8.pdb	460	92.59	0.94	3.78
A0A0H2V3W7.pdb	281	87.6	0.88	5.97
A0A0H2VV07.pdb	298	96.78	0.97	1.74
A0A0H2VVN6.pdb	365	96.49	0.97	2.05
A0A0H2VWW7.pdb	186	87.07	0.65	11.35
A0A0H2VX41.pdb	608	81.19	0.61	15.05
A0A0H2VXK4.pdb	505	81.07	0.8	9.73
A0A0H2VXR6.pdb	341	91.54	0.86	6.38
A0A0H2VXY4.pdb	328	79.08	0.56	16.08
A0A0H2VYL3.pdb	496	82.41	0.59	12.71
A0A0H2VYR1.pdb	73	86.45	0.74	6.54
A0A0H2VYT1.pdb	175	91.15	0.87	3.77
A0A0H2VYU3.pdb	181	94.84	0.94	2.02
A0A0H2VZF9.pdb	350	94.05	0.92	3.47
A0A0H2VZJ7.pdb	256	79.7	0.69	11.76
A0A0H2VZK6.pdb	449	83.27	0.87	5.37
A0A0H2VZQ1.pdb	231	76.54	0.59	11.74
A0A0H2W100.pdb	201	94.87	0.93	2.13
A0A0H2W130.pdb	654	92.97	0.93	4.73
A0A0H2W1V1.pdb	189	91.64	0.92	3.19
A0A0H2W572.pdb	327	91.57	0.86	5.61
A0A0H2W7B4.pdb	292	84.56	0.68	12.87
A0A0H2W893.pdb	172	75.98	0.71	12.05
A0A0H2W912.pdb	259	82.47	0.82	6.34
A0A0H3ATP8.pdb	179	92	0.92	2.73
A0A0H3AU75.pdb	91	91.32	0.77	4.53
A0A0H3AV95.pdb	401	95.87	0.97	2.16
A0A0H3AVN2.pdb	428	75.94	0.48	20.29
A0A0H3AVW7.pdb	379	52.45	0.41	23.58
A0A0H3AW08.pdb	235	85.63	0.89	5.16
A0A0H3AWH6.pdb	238	92.06	0.93	3.27
A0A0H3AWW1.pdb	726	88.97	0.9	6.18
A0A0H3AXD5.pdb	211	74.3	0.67	14.23
A0A0H3AXI5.pdb	104	90.64	0.83	3.04
A0A0H3AXJ3.pdb	291	95.79	0.97	1.9
A0A0H3AXM0.pdb	372	84.63	0.79	9.33
A0A0H3AXM4.pdb	83	89.38	0.83	3.16
A0A0H3AXV3.pdb	81	70.54	0.55	10.87
A0A0H3AY51.pdb	170	73.96	0.57	10.51
A0A0H3AYT0.pdb	104	83.05	0.75	5.88
A0A0H3AZL9.pdb	327	92.6	0.96	2.45
A0A0H3AZQ4.pdb	523	79.32	0.63	16.76
A0A0H3DLY9.pdb	403	89.83	0.92	4.06
A0A0H3DM42.pdb	758	94.66	0.96	3.21
A0A0H3DMI5.pdb	140	96.55	0.94	1.65
A0A0H3DND0.pdb	73	88.16	0.74	3.66
A0A0H3DNR8.pdb	152	92.39	0.88	4.08
A0A0H3DP99.pdb	863	78.22	0.8	12.18
A0A0H3DPD1.pdb	260	90.29	0.88	4.34
A0A0H3DPD2.pdb	407	87.67	0.85	7.56
A0A0H3DQ09.pdb	644	88.35	0.89	6.75
A0A0H3DQ14.pdb	296	89.21	0.92	4.03
A0A0H3DQ79.pdb	377	89.32	0.93	3.83
A0A0H3DQE4.pdb	526	88.64	0.84	7.84
A0A0H3DQH7.pdb	114	93.15	0.9	2.9
A0A0H3DQN3.pdb	75	69.87	0.58	9.07
A0A0H3DQN8.pdb	253	94.78	0.96	2.13
A0A0H3DQP7.pdb	104	82.13	0.48	12.23
A0A0H3DQS1.pdb	272	89.58	0.92	3.95
A0A0H3DRD2.pdb	621	91.1	0.93	4.63
A0A0H3DRD4.pdb	314	81.22	0.65	13.32
A0A0H3DRG1.pdb	213	95.02	0.95	2.45
A0A0H3DRH0.pdb	74	90.97	0.79	3.57
A0A0H3DRL4.pdb	87	93.35	0.87	2.22
A0A0H3DRM4.pdb	354	83.58	0.82	5.92
A0A0H3DRN1.pdb	271	92.2	0.95	2.82
A0A0H3DRR7.pdb	225	91.06	0.89	3.53
A0A0H3DRV6.pdb	151	83.04	0.8	6.41
A0A0H3DS07.pdb	277	93.66	0.87	6.41
A0A0H3DS75.pdb	777	85.73	0.75	11.45
A0A0H3DSE6.pdb	911	95.49	0.97	2.82
A0A0H3DT24.pdb	109	83.41	0.73	7.44
A0A0H3DT33.pdb	411	88.65	0.88	7
A0A0H3DT42.pdb	404	95.56	0.96	2.4
A0A0H3DT63.pdb	227	84.91	0.56	12.07
A0A0H3DTA7.pdb	225	61.45	0.3	24.94
A0A0H3DTF0.pdb	261	90.61	0.8	4.63
A0A0H3DTG8.pdb	247	82.84	0.85	6.83
A0A0H3DTI2.pdb	474	80.68	0.83	9.36
A0A0H3DTI6.pdb	401	95.5	0.97	2.32
A0A0H3DTY2.pdb	580	91.87	0.94	3.75
A0A0H3DU12.pdb	241	93.96	0.94	2.37
A0A0H3DU42.pdb	412	94.69	0.86	5.29
A0A0H3DU65.pdb	350	92.77	0.95	3.03
A0A0H3DU84.pdb	320	75.73	0.62	14.46
A0A0H3DU92.pdb	142	93.14	0.91	2.95
A0A0H3DUB6.pdb	466	92.16	0.92	4.52
A0A0H3DUG2.pdb	423	93.26	0.96	2.82
A0A0H3DUH6.pdb	334	70.76	0.54	19.23
A0A0H3DUP1.pdb	481	88.53	0.94	4.06
A0A0H3DUS8.pdb	457	94.71	0.96	2.65
A0A0H3DUW9.pdb	405	87.86	0.93	3.67
A0A0H3DVA3.pdb	265	89.47	0.91	4.35
A0A0H3DVB2.pdb	935	93.21	0.91	6.75
A0A0H3DVM2.pdb	346	80.77	0.81	9.23
A0A0H3DVS2.pdb	131	69.92	0.34	19.63
A0A0H3DVV3.pdb	494	74.35	0.64	15.8
A0A0H3DW94.pdb	306	83.76	0.78	8.22
A0A0H3DWA8.pdb	343	92.46	0.93	3.54
A0A0H3DX99.pdb	287	85.87	0.88	5.16
A0A0H3DXA4.pdb	231	95.18	0.96	2.26
A0A0H3DXU6.pdb	77	75.57	0.55	11.52
A0A0H3DZ02.pdb	257	85.41	0.84	5.1
A0A0H3DZE2.pdb	347	81.75	0.55	15.65
A0A0H7I2P7.pdb	281	94.43	0.96	2.32
A0A0H7JYU4.pdb	610	88.82	0.89	6.04
A0A0H7N7C3.pdb	268	93.2	0.95	2.7
A0A0H7SS15.pdb	74	83.28	0.47	11.31
A0A0H7UY55.pdb	222	95.55	0.95	1.92
A0A0H7WHB5.pdb	211	89.98	0.91	3.34
A0A0H8BR09.pdb	183	92.15	0.93	2.52
A0A0H8F0J9.pdb	400	92.37	0.82	5.1
A0A0H8GAN5.pdb	119	88.63	0.62	9.01
A0A0H8MSC3.pdb	212	83.36	0.8	8.84
A0A0H8QAW7.pdb	673	87.17	0.83	8.7
A0A0H8UQP8.pdb	242	93.71	0.95	2.66
A0A0H8WGC2.pdb	234	94.4	0.95	2.09
A0A0H8YGW7.pdb	323	81.85	0.81	7.81
A0A0H9B3R9.pdb	465	92.79	0.9	5.74
A0A0H9CY10.pdb	82	87.42	0.56	7.39
A0A0H9KK98.pdb	436	94.61	0.91	3.91
A0A0H9M307.pdb	85	77.73	0.71	6.14
A0A0H9P242.pdb	144	91.65	0.67	5.97
A0A0H9P8R1.pdb	579	81.08	0.63	16.13
A0A0H9QGB4.pdb	112	79.79	0.68	12.05
A0A0H9QWM1.pdb	86	88.31	0.56	8.23
A0A0H9SBA5.pdb	339	95.84	0.92	3.48
A0A0I0E8X9.pdb	574	95.54	0.97	2.39
A0A0I0FF98.pdb	302	87.42	0.88	5.26
A0A0I0HJM4.pdb	400	85.06	0.71	10.75
A0A0I0KMY2.pdb	400	94.94	0.96	2.46
A0A0I0LEP2.pdb	320	95.06	0.96	2.08
A0A0I0TBL0.pdb	190	69.53	0.57	18.96
A0A0I0TG76.pdb	112	74.43	0.54	14.98
A0A0I0UST2.pdb	165	76.46	0.68	14.16
A0A0I1G9Y9.pdb	312	94.04	0.96	2.33
A0A0I1J6G8.pdb	478	96.56	0.97	2.09
A0A0I1L9R9.pdb	487	87.27	0.85	5.28
A0A0I1M3H3.pdb	87	88.85	0.78	4.36
A0A0I1P8F3.pdb	364	93.65	0.96	2.75
A0A0I1YP24.pdb	72	60.51	0.36	15.3
A0A0I2B0Q0.pdb	354	82.82	0.73	9.9
A0A0I2CVQ8.pdb	111	73.3	0.61	7.49
A0A0I2DIJ6.pdb	349	96.97	0.94	2.98
A0A0I2E5C5.pdb	145	81.93	0.76	8.13
A0A0I2EE27.pdb	149	92.09	0.81	3.9
A0A0I2JGA3.pdb	174	91.08	0.93	2.94
A0A0I2L6P6.pdb	516	92.76	0.91	6.17
A0A0I2MBE7.pdb	100	85.67	0.83	4.52
A0A0I2QS24.pdb	256	91.7	0.89	4.33
A0A0I2W837.pdb	151	93.41	0.93	2.42
A0A0I2Z5K4.pdb	98	82.95	0.77	5.41
A0A0I3BEY7.pdb	367	93.55	0.96	2.59
A0A0I3D023.pdb	164	94.64	0.94	2.41
A0A0I3ES56.pdb	451	93.64	0.95	3
A0A0I3QGG7.pdb	253	92.32	0.94	2.8
A0A0I3UWQ1.pdb	354	92.96	0.95	3.07
A0A0I4CCC0.pdb	559	78.95	0.68	15.27
A0A0I4D0W3.pdb	253	93.46	0.96	2.27
A0A0I4JM57.pdb	211	81	0.79	6.33
A0A0I4RQE3.pdb	109	73.6	0.6	12.77
A0A0I4SL98.pdb	75	89.85	0.82	3.68
A0A0I4VHY3.pdb	350	94.12	0.91	4.28
A0A0I5B5F1.pdb	234	86.17	0.89	4.59
A0A0I5G650.pdb	94	91.55	0.89	2.67
A0A0K1YX24.pdb	600	78.22	0.6	18.24
A0A0T9J1U1.pdb	142	88.83	0.81	3.46
A0A0T9J205.pdb	218	89.95	0.91	3.92
A0A0T9J415.pdb	307	84.77	0.89	5.03
A0A0T9J506.pdb	246	90.94	0.7	10.8
A0A0T9J5T8.pdb	72	88.14	0.82	3.22
A0A0T9J6I6.pdb	317	84.1	0.62	11.65
A0A0T9J6M6.pdb	273	87.32	0.87	5.27
A0A0T9J6Z3.pdb	349	95.35	0.96	2.4
A0A0T9J7Q9.pdb	199	89.79	0.91	3.34
A0A0T9J8N1.pdb	360	88.14	0.8	6.67
A0A0T9JAC4.pdb	89	91.56	0.81	2.99
A0A0T9JAF8.pdb	80	78.97	0.65	7.58
A0A0T9JB33.pdb	207	75.01	0.71	13.52
A0A0T9JC04.pdb	296	77.95	0.69	12.06
A0A0T9JCW2.pdb	163	94.93	0.95	1.97
A0A0T9JE00.pdb	303	79.35	0.76	9.76
A0A0T9JF33.pdb	122	86	0.83	5.46
A0A0T9JGG5.pdb	455	91.99	0.94	3.65
A0A0T9JH20.pdb	610	81.99	0.76	10.5
A0A0T9JIL5.pdb	191	96.2	0.96	1.65
A0A0T9JKK1.pdb	156	92.45	0.93	2.27
A0A0T9JLL8.pdb	198	95.89	0.95	2.07
A0A0T9JPF0.pdb	572	96.12	0.96	2.94
A0A0T9JPH6.pdb	330	94.86	0.96	2.43
A0A0T9JUG9.pdb	162	96.4	0.95	1.56
A0A0T9JUN2.pdb	115	91.42	0.86	3.5
A0A0T9JV91.pdb	119	93.65	0.87	3.96
A0A0T9K475.pdb	350	95.22	0.96	2.71
A0A0T9KCJ3.pdb	275	90.37	0.9	4.25
A0A0T9LUD9.pdb	87	76.48	0.58	10.72
A0A0T9M4G5.pdb	126	72.01	0.43	16.87
A0A0T9MB03.pdb	75	87.75	0.82	3.67
A0A0T9MBY3.pdb	169	91.49	0.92	2.84
A0A0V0Z2T6.pdb	75	53.76	0.29	16.41
A0A0V0ZBS8.pdb	63	60.2	0.32	15.73
A0A0V0ZFU5.pdb	63	59.72	0.17	22.35
A0A0V1AHH4.pdb	114	70.56	0.4	18.73
A0A0V1AKV9.pdb	183	59.63	0.35	22.96
A0A0V1ALB8.pdb	82	55.71	0.34	13.52
A0A0V1ALY3.pdb	77	65.05	0.32	15.24
A0A0V1AM92.pdb	174	58.07	0.36	20.31
A0A0V1AN79.pdb	82	53.16	0.28	17.66
A0A0V1AQZ4.pdb	125	60.19	0.26	21.97
A0A0V1AR84.pdb	118	59.25	0.28	23.92
A0A0V1ARJ2.pdb	1054	68.42	0.44	23.88
A0A0V1ARL0.pdb	559	80.38	0.86	8.56
A0A0V1AS21.pdb	301	82.4	0.88	5.67
A0A0V1AST4.pdb	716	79.36	0.84	9.62
A0A0V1AST9.pdb	1177	70.24	0.77	15.22
A0A0V1ATA2.pdb	122	51.7	0.35	19.66
A0A0V1ATG4.pdb	1396	50.89	0.21	29.76
A0A0V1ATL3.pdb	315	52.79	0.08	29.95
A0A0V1AU63.pdb	1800	56.15	0.61	22.82
A0A0V1AU76.pdb	615	58.41	0.42	23.28
A0A0V1AUG8.pdb	87	50.54	0.32	14.21
A0A0V1AV35.pdb	627	71.81	0.71	14.11
A0A0V1AVK6.pdb	384	78.65	0.83	8.5
A0A0V1AVX8.pdb	385	75.19	0.68	12.94
A0A0V1AXR5.pdb	1453	65.27	0.47	25.1
A0A0V1AYA6.pdb	154	65.06	0.37	20.91
A0A0V1AYI2.pdb	788	63.32	0.45	23
A0A0V1B0H8.pdb	980	71.33	0.59	20.04
A0A0V1B315.pdb	1040	71.01	0.65	19.85
A0A0V1B3B3.pdb	740	73.62	0.52	21.37
A0A0V1B4K2.pdb	70	50.63	0.35	11.47
A0A0V1B4Q5.pdb	979	62.67	0.56	21.08
A0A0V1B6D4.pdb	155	54.47	0.34	21.28
A0A0V1B6L5.pdb	420	66	0.43	22.62
A0A0V1B774.pdb	124	84.3	0.79	6.43
A0A0V1B8P9.pdb	61	73.1	0.54	7.51
A0A0V1BA00.pdb	438	60.05	0.37	24.09
A0A0V1BAI7.pdb	989	62.56	0.41	26.27
A0A0V1BB79.pdb	223	50.86	0.15	28.52
A0A0V1BBB8.pdb	875	76.08	0.56	19.22
A0A0V1BC18.pdb	332	79.17	0.83	8.73
A0A0V1BCX4.pdb	797	69.18	0.76	14.73
A0A0V1BDA1.pdb	113	76.67	0.54	14.45
A0A0V1BEP9.pdb	104	53.62	0.21	22.72
A0A0V1BER6.pdb	1909	56.84	0.49	24.64
A0A0V1BES1.pdb	534	71.52	0.62	19.17
A0A0V1BES6.pdb	67	65.61	0.27	18.25
A0A0V1BET9.pdb	162	75.99	0.57	12.48
A0A0V1BF61.pdb	400	78.25	0.82	9.98
A0A0V1BFM4.pdb	122	83.19	0.77	6.49
A0A0V1BFN6.pdb	503	70.34	0.69	16.24
A0A0V1BG53.pdb	712	75.69	0.73	14.07
A0A0V1BGM2.pdb	1083	66.18	0.34	25.59
A0A0V1BGS1.pdb	80	56.5	0.3	18.33
A0A0V1BGX8.pdb	435	87.25	0.75	10.64
A0A0V1BI40.pdb	326	80.28	0.66	15.29
A0A0V1BIN8.pdb	84	68.22	0.45	11.22
A0A0V1BIQ1.pdb	313	72.1	0.7	13.69
A0A0V1BJK0.pdb	881	80.2	0.5	20.67
A0A0V1BK55.pdb	66	61.21	0.35	16.78
A0A0V1BLA1.pdb	324	65.99	0.62	18.1
A0A0V1BLM3.pdb	1444	55.77	0.51	25.07
A0A0V1BLP1.pdb	350	69.65	0.7	14.94
A0A0V1BMG1.pdb	934	70.79	0.61	18.26
A0A0V1BMG8.pdb	761	61.8	0.67	18.32
A0A0V1BML5.pdb	302	84.34	0.84	6.86
A0A0V1BN69.pdb	69	75.31	0.36	13.61
A0A0V1BNB2.pdb	766	72.96	0.74	15.85
A0A0V1BNQ4.pdb	223	73.84	0.44	20.56
A0A0V1BNU3.pdb	73	68.74	0.38	14.4
A0A0V1BP54.pdb	781	74.29	0.6	19.48
A0A0V1BP55.pdb	583	81.29	0.77	12.47
A0A0V1BPC9.pdb	300	66.81	0.57	19.74
A0A0V1BQ62.pdb	683	76.65	0.81	11.32
A0A0V1BQI3.pdb	711	74.63	0.59	18.92
A0A0V1BRA2.pdb	67	61.41	0.35	12.27
A0A0V1BRR4.pdb	526	72.25	0.7	16.47
A0A0V1BRZ7.pdb	62	66.31	0.46	11.52
A0A0V1BS81.pdb	397	78.28	0.78	12.31
A0A0V1BSK3.pdb	642	76.37	0.67	17.18
A0A0V1BSN9.pdb	272	54.82	0.44	23.92
A0A0V1BTY6.pdb	556	52.36	0.34	27.74
A0A0V1BUD1.pdb	606	58.54	0.59	21.66
A0A0V1BUD9.pdb	704	56.69	0.58	20.72
A0A0V1BUL3.pdb	821	67.99	0.52	21.35
A0A0V1BV25.pdb	380	59.25	0.39	24.74
A0A0V1BVG0.pdb	64	62.88	0.36	14.93
A0A0V1BVZ7.pdb	75	72.44	0.39	16.94
A0A0V1BWA9.pdb	208	72.05	0.75	10.11
A0A0V1BWG0.pdb	203	81.5	0.64	11.06
A0A0V1BWU4.pdb	1265	62.72	0.7	18.72
A0A0V1BX69.pdb	576	64.4	0.49	21.91
A0A0V1BXQ7.pdb	1133	64.07	0.49	25.1
A0A0V1BY34.pdb	147	93.29	0.79	4.28
A0A0V1BY68.pdb	802	60.96	0.34	25.48
A0A0V1BY85.pdb	1040	53.7	0.3	27.8
A0A0V1BYB4.pdb	1101	59.78	0.39	25.46
A0A0V1BYV9.pdb	455	55.66	0.34	26.24
A0A0V1C0H9.pdb	665	72.57	0.46	21.35
A0A0V1C0W5.pdb	123	51.52	0.36	16.68
A0A0V1C0Z5.pdb	73	61.28	0.12	23.31
A0A0V1C169.pdb	1889	66.42	0.34	27.98
A0A0V1C173.pdb	234	69.68	0.35	21.58
A0A0V1C1E9.pdb	700	69.71	0.63	18.2
A0A0V1C2Q3.pdb	1153	74.52	0.67	18.63
A0A125YHB5.pdb	74	82.3	0.69	5.47
A0A125YHK7.pdb	202	79.36	0.77	10.54
A0A125YJQ9.pdb	623	90.25	0.89	7.23
A0A125YKB8.pdb	899	58.24	0.36	27.32
A0A125YQW9.pdb	734	79.5	0.72	11.69
A0A125YSQ0.pdb	207	56.76	0.43	23.16
A0A125YUV7.pdb	120	55.38	0.29	21.88
A0A125YVW6.pdb	287	87.55	0.84	6.6
A0A125YX22.pdb	270	67.13	0.29	25.61
A0A125YXD0.pdb	735	50.8	0.36	26.22
A0A125YYM4.pdb	876	57.27	0.58	21.46
A0A125YYQ2.pdb	213	79.71	0.8	8.15
A0A125YYV2.pdb	413	68.22	0.62	17.24
A0A131HLI6.pdb	374	83.18	0.66	13.58
A0A132NMB9.pdb	608	87.87	0.63	12.84
A0A132NMD1.pdb	360	74.53	0.61	16.55
A0A132NMD2.pdb	260	56.8	0.42	23.55
A0A132NMS9.pdb	644	86.16	0.75	12.75
A0A132NNH0.pdb	187	78.59	0.8	7.89
A0A132NNH9.pdb	194	76.5	0.51	12.64
A0A132NNN4.pdb	238	78.39	0.71	13.41
A0A132NNP3.pdb	270	55.8	0.54	18.78
A0A132NNQ9.pdb	837	74.86	0.84	10.42
A0A132NNT8.pdb	232	86.81	0.41	16.47
A0A132NNY6.pdb	634	67.27	0.72	15.02
A0A132NP55.pdb	1211	57.3	0.43	22.93
A0A132NPS1.pdb	384	85.52	0.86	5.82
A0A132NQN9.pdb	598	87.73	0.89	6.53
A0A132NR32.pdb	625	77.14	0.64	17.67
A0A132NS09.pdb	247	83.67	0.82	7.95
A0A132NSC0.pdb	402	65.54	0.29	26.58
A0A132NSL7.pdb	794	61.56	0.54	20.01
A0A132NSN8.pdb	213	76	0.72	9.33
A0A132NSX2.pdb	251	86.75	0.91	4.48
A0A132NTE2.pdb	105	74.39	0.57	13.33
A0A132NU58.pdb	329	56.35	0.31	25.73
A0A132NUA0.pdb	1020	55.33	0.55	23.58
A0A132NUR1.pdb	408	69.08	0.72	14.7
A0A132NUY0.pdb	236	80.18	0.59	15.69
A0A132NV56.pdb	103	76.62	0.45	15.95
A0A132NVG7.pdb	607	87.44	0.87	8.21
A0A132NWH9.pdb	429	61.92	0.56	21.03
A0A132NWI0.pdb	151	75.49	0.69	13.3
A0A132NWV1.pdb	390	73.73	0.82	10.26
A0A132NWY6.pdb	487	72.02	0.82	9.99
A0A132NXE1.pdb	239	66.94	0.66	12.49
A0A132NXE4.pdb	528	52.55	0.19	28.5
A0A132NXS9.pdb	62	62.03	0.4	10.07
A0A132NY59.pdb	294	65.64	0.32	23.81
A0A132NY80.pdb	1173	59.57	0.63	20.85
A0A132NY90.pdb	343	61.4	0.26	26.69
A0A132NYA5.pdb	704	73.54	0.36	24.25
A0A132NYI0.pdb	332	85.09	0.9	5
A0A132NYU9.pdb	239	56.37	0.52	15.1
A0A132NZJ1.pdb	287	72.72	0.72	13.94
A0A132NZL0.pdb	405	88.61	0.92	4.78
A0A132P0A6.pdb	255	56.59	0.46	22.58
A0A132P0F1.pdb	278	71.67	0.66	15.68
A0A132P0G5.pdb	647	63.65	0.54	21.88
A0A132P0L5.pdb	811	59.39	0.52	22.49
A0A142BN03.pdb	432	87.23	0.87	4.86
A0A142CLY9.pdb	245	75.75	0.69	12.96
A0A142CM50.pdb	145	85.53	0.8	5.21
A0A142CMA8.pdb	77	88.26	0.8	4.21
A0A142CMK5.pdb	263	81.11	0.73	10.63
A0A142CMM0.pdb	75	82.5	0.66	10.52
A0A142CN50.pdb	97	84.14	0.78	4.57
A0A142CN93.pdb	620	83.65	0.81	10.2
A0A142CNC7.pdb	129	74.55	0.67	11.97
A0A142CNM4.pdb	509	81.87	0.74	10.98
A0A142CNU1.pdb	116	74.77	0.41	14.07
A0A142CNZ1.pdb	155	90.41	0.88	4
A0A1H0C3M7.pdb	100	84.07	0.77	6.15
A0A1H0PGA9.pdb	321	82.12	0.8	5.6
A0A1M4L8U5.pdb	296	86.04	0.73	9.33
A0A1M4L8Y1.pdb	361	85.47	0.64	12.21
A0A1M4L8Z1.pdb	239	92	0.94	2.8
A0A1M4L905.pdb	492	93.88	0.95	3.4
A0A1M4L989.pdb	467	84.8	0.84	7.69
A0A1M4L9A8.pdb	75	67.93	0.26	20.67
A0A1M4L9C4.pdb	205	90.27	0.89	3.5
A0A1M4L9E3.pdb	552	94.8	0.96	3.26
A0A1M4L9F0.pdb	283	86.59	0.89	5.62
A0A1M4L9F7.pdb	684	82.45	0.74	14.71
A0A1M4L9G4.pdb	301	95.81	0.96	2.11
A0A1M4L9K9.pdb	222	75.99	0.61	15.42
A0A1M4L9L7.pdb	63	88.2	0.62	5.66
A0A1M4L9Q8.pdb	276	92.56	0.93	3
A0A1M4L9R1.pdb	883	94.12	0.96	3.28
A0A1M4L9U0.pdb	68	69.66	0.39	13.04
A0A1M4L9V3.pdb	519	90.73	0.73	10.41
A0A1M4L9Z6.pdb	746	84.85	0.89	7.51
A0A1M4LA18.pdb	184	91.27	0.92	2.93
A0A1M4LA21.pdb	167	71.85	0.6	14.66
A0A1M4LA27.pdb	72	84.97	0.72	4.59
A0A1M4LA30.pdb	190	91.09	0.92	2.99
A0A1M4LA78.pdb	148	90.96	0.9	3.66
A0A1M4LAE0.pdb	129	89.82	0.88	3.53
A0A1M4LAF0.pdb	275	90.68	0.93	3.5
A0A1M4LAI6.pdb	94	84.15	0.77	5.99
A0A1M4LAK0.pdb	377	94.84	0.97	2.31
A0A1M4LAK6.pdb	321	84.91	0.89	4.56
A0A1M4LAN4.pdb	513	85.23	0.83	6.54
A0A1M4LAP2.pdb	550	96.51	0.97	2.27
A0A1M4LAR0.pdb	123	74.02	0.71	8.9
A0A1M4LAS4.pdb	357	71.19	0.65	15.37
A0A1M4LB97.pdb	80	91.54	0.84	3.32
A0A1M4LBE3.pdb	103	92.99	0.87	2.83
A0A1M4LBF9.pdb	155	61.66	0.27	24.06
A0A1M4LBG6.pdb	60	67.53	0.48	12.56
A0A1M4LBL0.pdb	292	90.36	0.9	4.85
A0A1M4LBM1.pdb	336	69.71	0.57	19.2
A0A1M4LBM6.pdb	651	85.74	0.87	7.4
A0A1M4LBR9.pdb	190	89.44	0.85	5.88
A0A1M4LBX0.pdb	133	80.38	0.45	17.6
A0A1M4LC02.pdb	481	92.15	0.94	3.92
A0A1M4LC97.pdb	345	91	0.9	5.44
A0A1M4LCC4.pdb	177	77.64	0.68	13.97
A0A1M4LCD7.pdb	396	81.02	0.83	9.03
A0A1M4LCE7.pdb	278	84.16	0.85	7.34
A0A1M4LCM8.pdb	303	83.08	0.38	18.4
A0A1M4LCQ2.pdb	90	86.11	0.61	6.54
A0A1M4LCW3.pdb	523	75.01	0.61	17.62
A0A1M4LD77.pdb	300	90.44	0.93	3.81
A0A1M4LDB0.pdb	433	92.65	0.91	5.38
A0A1M4LDE3.pdb	220	75.96	0.64	10.37
A0A1M4LDK8.pdb	219	92.03	0.92	2.97
A0A1M4LDP2.pdb	340	94.49	0.95	2.79
A0A1M4LDP9.pdb	254	94.55	0.96	2.35
A0A1M4LDS4.pdb	231	79.31	0.74	11.35
A0A1M4LDZ2.pdb	137	83.88	0.6	12.5
A0A1M4LE01.pdb	126	71.92	0.66	13.55
A0A1M4LE87.pdb	290	91.38	0.93	3.42
A0A1M4LE89.pdb	245	83.84	0.85	6.65
A0A1M4LE94.pdb	191	81.45	0.83	6.31
A0A1M4LEJ5.pdb	344	96.61	0.93	3.18
A0A1M4LEN6.pdb	439	89.99	0.82	6.52
A0A1M4LEQ8.pdb	153	69.56	0.46	16.23
A0A1M4LER4.pdb	359	93.57	0.94	2.96
A0A1M4LET7.pdb	221	62.07	0.52	17.84
A0A1M4LEX8.pdb	149	86.19	0.75	7.64
A0A1M4LF37.pdb	398	90.5	0.92	3.72
A0A1M4LF54.pdb	210	96.86	0.96	1.61
A0A1M4LFC7.pdb	151	90.24	0.87	4.32
A0A1M4LFI7.pdb	451	90	0.88	6.36
A0A1M4LFP8.pdb	341	72.66	0.64	16.03
A0A1M4LFU6.pdb	346	86.18	0.87	7
A0A1M4LFV9.pdb	116	95.3	0.92	1.86
A0A1M4LFW4.pdb	240	84.04	0.83	8.11
A0A1M4LFX3.pdb	277	86.92	0.8	9.68
A0A1M4LG29.pdb	123	91.94	0.92	2.3
A0A1M4LG58.pdb	95	92.24	0.88	2.67
A0A1M4LG78.pdb	295	89.67	0.8	6.78
A0A1M4LGI8.pdb	194	88.17	0.79	6.69
A0A1M4LH20.pdb	94	83.51	0.73	7.91
A0A1M4LH21.pdb	350	92.08	0.87	5.52
A0A1M4LH29.pdb	345	95.93	0.91	3.6
A0A1M4LH87.pdb	376	87.56	0.87	6.2
A0A1M4LHN3.pdb	342	82.5	0.88	6.58
A0A1M4LHQ5.pdb	120	91.35	0.91	2.43
A0A1M4LHV2.pdb	572	75.82	0.56	18.48
A0A1M4LI25.pdb	203	90.84	0.9	2.85
A0A1M4LI32.pdb	332	88.91	0.91	4.48
A0A1M4M1P0.pdb	121	88.32	0.72	7.66
A0A1P8L2Z1.pdb	391	89.69	0.86	6.6
A0A1P8L313.pdb	195	80.38	0.59	15.68
A0A1Q8M2Y9.pdb	63	59.59	0.21	20.78
A0A1Q8M9U1.pdb	140	81.36	0.74	10.86
A0A1Q8M9Y3.pdb	343	84.92	0.67	9.67
A0A1Q8MCZ4.pdb	163	86.69	0.88	4.56
A0A1Q8ME18.pdb	75	83.73	0.69	4.86
A0A1Q8MI73.pdb	372	85.43	0.78	11.62
A0A1Q8MKE9.pdb	128	82.13	0.65	9.47
A0A1Q8MMW3.pdb	147	74.98	0.49	14.04
A0A1Q8MTT6.pdb	159	94.13	0.89	3.36
A0A1Q8MU28.pdb	198	91.78	0.92	3.09
A0A1Q8N0A0.pdb	135	89.42	0.74	5.67
A0A1Q8N949.pdb	467	84.6	0.66	15.03
A0A1Q8NCM2.pdb	153	94.21	0.9	3.3
A0A1Q8NNB5.pdb	179	82.16	0.66	7.63
A0A1Q8NPW6.pdb	219	95.56	0.96	1.79
A0A1Q8NUW3.pdb	167	95.01	0.94	1.9
A0A1Q8NUZ7.pdb	80	60.27	0.37	13.61
A0A1Q8NZW8.pdb	223	87.05	0.72	8.93
A0A1Q8PJF6.pdb	164	87.33	0.82	5.99
A0A1R3ZL81.pdb	285	84.88	0.86	4.8
A0A1S5R896.pdb	124	53.61	0.22	24.24
A0A1S9IR56.pdb	311	78.84	0.43	18.2
A0A1S9IRI4.pdb	122	79.1	0.45	14.68
A0A1S9IRR2.pdb	250	83.14	0.77	8.36
A0A1S9ISK0.pdb	68	55.58	0.14	22.02
A0A1S9ITV8.pdb	199	81.94	0.62	11.82
A0A1S9IVG5.pdb	137	72.27	0.67	12.24
A0A1S9IVU3.pdb	196	85.24	0.83	7.38
A0A1S9IW76.pdb	166	92.4	0.92	2.77
A0A1S9IWU2.pdb	531	90.5	0.77	9.47
A0A1S9IWX6.pdb	410	84.07	0.6	13.92
A0A1S9IXA2.pdb	87	88.7	0.78	5.46
A0A1S9IXD3.pdb	148	88.2	0.87	3.81
A0A1S9IXJ0.pdb	341	79.06	0.85	7.64
A0A1S9J032.pdb	236	82.26	0.77	10.73
A0A1S9J061.pdb	592	81.83	0.87	7.34
A0A1S9J0Q3.pdb	226	91.45	0.89	4.95
A0A1S9J1C0.pdb	341	84.3	0.81	9.19
A0A1S9J1R7.pdb	64	79.28	0.66	6.58
A0A1S9J3F7.pdb	85	88.93	0.86	2.79
A0A1S9J3L2.pdb	680	96.52	0.97	2.34
A0A1S9J3Q0.pdb	113	73.13	0.52	10.69
A0A1S9J4T0.pdb	83	91.11	0.76	4.19
A0A1S9J500.pdb	253	96.78	0.97	1.4
A0A1S9J5E6.pdb	442	82.67	0.65	12.16
A0A1S9J5I7.pdb	321	90.05	0.93	4.19
A0A1S9J5K5.pdb	352	89.03	0.63	12.84
A0A1S9J6M1.pdb	512	75.18	0.63	15.66
A0A1S9J6N8.pdb	345	83.36	0.62	13.64
A0A1S9J6W4.pdb	138	64.61	0.62	12.31
A0A1S9J7M4.pdb	158	65.16	0.56	10.47
A0A1S9J7R4.pdb	80	57.39	0.45	11.32
A0A1S9J8U5.pdb	135	91.46	0.9	2.73
A0A1S9J9J5.pdb	352	83.12	0.81	6.32
A0A1S9J9M5.pdb	405	86.34	0.88	4.33
A0A1S9JAF1.pdb	463	85.58	0.87	6.68
A0A1S9JC34.pdb	94	91.12	0.88	2.58
A0A1S9JC84.pdb	331	88.06	0.86	6.76
A0A1S9JCJ1.pdb	384	95.35	0.96	2.55
A0A1S9JCS1.pdb	293	85.08	0.87	3.88
A0A1S9JDU4.pdb	470	89.34	0.93	4.47
A0A1S9JE42.pdb	666	86.14	0.89	6.46
A0A1S9JES1.pdb	1073	94.31	0.97	3.33
A0A1S9JFE8.pdb	164	89.74	0.91	3.77
A0A1S9JFG5.pdb	95	92.21	0.88	2.51
A0A1S9JGH5.pdb	138	70.22	0.41	20.27
A0A1S9JGN8.pdb	120	85.28	0.58	8.95
A0A1S9JGS3.pdb	65	91.23	0.79	3.92
A0A1S9JGW1.pdb	121	91.63	0.85	3.89
A0A1S9JH83.pdb	103	80.97	0.72	6.25
A0A1S9JIC6.pdb	487	87.18	0.83	5.77
A0A1S9JIL5.pdb	124	86.33	0.81	5.45
A0A1S9JIL7.pdb	204	77.89	0.77	8.37
A0A1S9JJ09.pdb	170	70.63	0.45	17.96
A0A1S9JJ91.pdb	109	75.42	0.42	17.01
A0A1S9JJA3.pdb	93	70.91	0.39	13.57
A0A1S9JJC6.pdb	478	94.2	0.9	5.62
A0A1S9JJE3.pdb	174	72.5	0.67	12.99
A0A1S9JJU6.pdb	71	87.39	0.7	3.77
A0A1S9JJV9.pdb	296	89.21	0.68	11.38
A0A1S9JK31.pdb	377	93.93	0.94	3.76
A0A1S9JKI7.pdb	71	86.22	0.7	5.31
A0A1S9JLC4.pdb	305	94.26	0.96	2.37
A0A1S9JLV6.pdb	116	53.82	0.2	24.46
A0A1S9JM80.pdb	654	77.78	0.66	15.32
A0A1S9JMT1.pdb	455	86.68	0.89	4.49
A0A1S9JN71.pdb	72	55.85	0.34	18.53
A0A1S9JNA5.pdb	445	94.92	0.96	2.85
A0A1S9JPS6.pdb	373	93.76	0.94	2.81
A0A1S9JQK5.pdb	146	75.08	0.5	14.89
A0A1S9K1B5.pdb	150	91.55	0.92	2.47
A0A1S9K5A6.pdb	127	89.62	0.87	3.74
A0A1S9K655.pdb	155	76.81	0.57	13
A0A1S9K829.pdb	90	84.11	0.78	4.92
A0A1S9KAI2.pdb	215	97.07	0.96	1.62
A0A1S9KE95.pdb	65	91.81	0.82	3.3
A0A1S9KF70.pdb	179	83.49	0.44	14.31
A0A1S9KFG0.pdb	300	93.32	0.95	2.96
A0A1S9KFU9.pdb	324	85.83	0.76	10
A0A1S9KHL3.pdb	164	95.2	0.9	3.25
A0A1V0DNF8.pdb	374	67.35	0.54	19.29
A0A1V0DNQ0.pdb	423	72.2	0.6	17.18
A0A1W2MR20.pdb	214	67.23	0.52	15.63
A0A1W2MYV1.pdb	144	77.46	0.79	6.97
A0A1W2N572.pdb	283	91.11	0.94	3.35
A0A1Y1J8T0.pdb	117	72.67	0.6	15.27
A0A1Y1J9R3.pdb	976	51.58	0.48	25.85
A0A1Y1J9Y8.pdb	322	80.4	0.82	5.51
A0A1Y1J9Z8.pdb	478	72.01	0.7	14.97
A0A1Y1JB01.pdb	107	68.53	0.52	12.43
A0A1Y1JB96.pdb	296	95.1	0.96	2.31
A0A1Y1JBZ0.pdb	191	80.32	0.76	9.74
A0A1Y1JC32.pdb	308	70.46	0.61	18.14
A0A1Y1JE61.pdb	1209	54.85	0.49	25.37
A0A1Y1JEE5.pdb	158	66.52	0.3	21.44
A0A1Y1JEI0.pdb	1693	64.22	0.71	18.94
A0A1Y1JEJ1.pdb	1783	52.01	0.38	28.26
A0A1Y1JEL1.pdb	687	58.97	0.41	24.1
A0A1Y1JEN7.pdb	366	54.09	0.54	19.53
A0A1Y1JER7.pdb	695	67.14	0.53	23.07
A0A1Y1JEY2.pdb	1057	58.86	0.2	29.94
A0A1Y1JG37.pdb	555	68.4	0.68	17.36
A0A1Y1JG83.pdb	693	69.37	0.73	15.63
A0A1Y1JG84.pdb	372	66.16	0.68	13.08
A0A1Y1JGB1.pdb	381	78.05	0.62	15.14
A0A1Y1JH75.pdb	361	62.3	0.53	20.39
A0A1Y1JIU6.pdb	222	83.79	0.81	6.95
A0A1Y1JJ08.pdb	273	66.41	0.45	21.81
A0A1Y1JJ17.pdb	127	84.49	0.8	5.43
A0A1Y1JJ28.pdb	247	91.24	0.89	4.26
A0A1Y1JJE3.pdb	259	61.8	0.41	23.57
A0A1Y1JJW2.pdb	283	71.47	0.67	15.31
A0A1Y1JK93.pdb	277	90.68	0.9	4.19
A0A1Y1JKK4.pdb	441	77.26	0.81	10.26
A0A1Y1JLC3.pdb	1192	53.68	0.53	24.5
A0A1Y1JLE7.pdb	744	68.18	0.48	21.25
A0A1Y1JLH4.pdb	250	70.45	0.53	18.56
A0A1Y1JLJ3.pdb	260	61.57	0.37	21.86
A0A1Y1JLV5.pdb	214	62.41	0.59	16.91
A0A1Y1JMF6.pdb	90	78.45	0.69	7.24
A0A1Y1JN41.pdb	159	57.84	0.26	21.71
A0A1Y1JND6.pdb	88	80.89	0.7	7.84
A0A1Y1JNR3.pdb	951	66.76	0.64	18.57
A0A1Y1JP32.pdb	647	67.05	0.72	15.53
A0A1Y1JP86.pdb	307	71.97	0.65	15.58
A0A1Y1JPP0.pdb	346	70.13	0.65	17.45
A0A1Y1JQ20.pdb	344	64.19	0.6	19.68
A0A1Y1JQC8.pdb	878	88.46	0.88	6.58
A0A1Y1JQD3.pdb	373	65.72	0.61	18.58
A0A1Y1JR69.pdb	173	75.53	0.45	18.16
A0A1Y1JRT3.pdb	323	71.08	0.65	14.88
A0A1Y1JS23.pdb	320	58.7	0.48	22.54
A0A1Y1JS59.pdb	266	71.54	0.56	18.54
A0A1Y1JU70.pdb	297	67.29	0.66	14.92
A0A1Y1JUG8.pdb	167	57.89	0.25	23.72
A0A1Y1JVW2.pdb	317	76.29	0.67	15.59
A0A1Y1JW59.pdb	183	52.78	0.34	19.04
A0A1Y1JWE5.pdb	291	69.9	0.58	18.91
A0A1Z1VVK0.pdb	379	67.85	0.53	20.78
A0A1Z1VVN9.pdb	83	86.96	0.77	6.3
A0A1Z1VVT4.pdb	321	74.06	0.6	15.73
A0A1Z1VVV2.pdb	99	78.83	0.43	12.91
A0A1Z1VVW7.pdb	294	82.78	0.83	5.41
A0A1Z1VVW8.pdb	71	81.15	0.63	9.75
A0A1Z1VVY4.pdb	278	93.73	0.93	2.71
A0A1Z1VX23.pdb	423	89.94	0.89	4.7
A0A200L3J7.pdb	171	93.03	0.92	2.53
A0A200NDI9.pdb	70	73	0.46	12.26
A0A200NI94.pdb	231	74.99	0.5	15.28
A0A200NW25.pdb	303	89.34	0.89	5.43
A0A224A9C3.pdb	128	68.62	0.67	9.25
A0A235JHX4.pdb	246	88.49	0.88	5.01
A0A236APH0.pdb	304	84.41	0.7	9.52
A0A236B1L8.pdb	292	85.03	0.65	11.52
A0A236LQH1.pdb	334	89.31	0.92	3.92
A0A236UIK3.pdb	367	86.25	0.92	4.53
A0A236UVL6.pdb	214	96.46	0.96	1.84
A0A237EJM0.pdb	110	76.9	0.44	12.51
A0A237L211.pdb	305	94.5	0.94	3.18
A0A237LTK2.pdb	416	96.92	0.97	2.28
A0A2A2XFL4.pdb	230	80.16	0.77	9.52
A0A2A2XLQ6.pdb	285	84.1	0.6	12.87
A0A2A2XQB0.pdb	191	95.88	0.96	1.77
A0A2A2XTC4.pdb	321	82.18	0.85	5.47
A0A2A7VJI2.pdb	220	74.93	0.76	8.43
A0A2A7VJY9.pdb	101	85.5	0.83	3.65
A0A2B0XVF1.pdb	77	84.42	0.74	4.7
A0A2B6BQ62.pdb	90	85.71	0.79	5.12
A0A2B8IZN5.pdb	120	84.5	0.84	4.49
A0A2G3ELM2.pdb	107	86.59	0.76	7.22
A0A2M8HFH6.pdb	93	94.69	0.9	1.84
A0A2M8HFI2.pdb	719	83.41	0.67	15.83
A0A2M8HFN2.pdb	137	88.86	0.86	3.79
A0A2M8HFP4.pdb	108	89.11	0.87	2.69
A0A2M8HFX7.pdb	625	81.75	0.72	13.78
A0A2M8HFY5.pdb	274	91.25	0.89	3.72
A0A2M8HG04.pdb	303	87.74	0.87	7.15
A0A2M8HG40.pdb	123	72.78	0.62	11.12
A0A2M8HG94.pdb	357	89.77	0.93	3.61
A0A2M8HGA6.pdb	221	92.12	0.93	2.74
A0A2M8HGC1.pdb	198	89.57	0.87	5.05
A0A2M8HGE5.pdb	329	91	0.81	5.46
A0A2M8HGL6.pdb	328	93.71	0.95	2.49
A0A2M8HGY3.pdb	763	82.54	0.68	14.37
A0A2M8HGZ4.pdb	596	89.2	0.92	5.06
A0A2M8HH10.pdb	199	85.6	0.72	8.25
A0A2M8HH11.pdb	468	84.92	0.86	6.95
A0A2M8HH30.pdb	104	90.28	0.87	3.45
A0A2M8HH43.pdb	241	64.65	0.47	19.99
A0A2M8HH83.pdb	498	77.36	0.61	15.5
A0A2M8HHA1.pdb	181	95.06	0.94	2.14
A0A2M8HHF5.pdb	195	96.2	0.9	3.44
A0A2M8HHG6.pdb	463	84.82	0.85	8.76
A0A2M8HHI6.pdb	175	97.82	0.92	2.38
A0A2M8HHL0.pdb	387	87.62	0.91	4.88
A0A2M8HHM8.pdb	387	96.26	0.97	1.99
A0A2M8HHQ8.pdb	148	84.95	0.85	5.07
A0A2M8HI32.pdb	60	88.25	0.73	4.76
A0A2M8HI69.pdb	290	71.38	0.71	12.97
A0A2M8HIE7.pdb	104	94.08	0.9	2.15
A0A2M8HIG0.pdb	352	84.81	0.87	6.25
A0A2M8HII2.pdb	148	69.79	0.65	12.7
A0A2M8HIL0.pdb	182	87.19	0.88	3.82
A0A2M8HIM9.pdb	342	78.72	0.77	10.81
A0A2M8HIU9.pdb	91	71.9	0.6	13.52
A0A2M8HIV4.pdb	336	61.21	0.46	22.36
A0A2M8HIY2.pdb	357	88.77	0.92	4.08
A0A2M8HJ35.pdb	387	77.63	0.66	13.92
A0A2M8HJ79.pdb	1243	72.29	0.68	17.58
A0A2M8HJ98.pdb	426	87.75	0.71	9.19
A0A2M8HJD0.pdb	352	88.47	0.8	6.29
A0A2M8HJH3.pdb	340	87.44	0.89	5.22
A0A2M8HJP2.pdb	468	89.67	0.93	4.49
A0A2M8HJU3.pdb	922	86.19	0.42	21.15
A0A2M8HJW7.pdb	349	94.08	0.96	2.54
A0A2M8HK37.pdb	237	79.36	0.74	11.53
A0A2M8HK76.pdb	436	84.65	0.9	5.76
A0A2M8HKM2.pdb	118	91.09	0.87	3.66
A0A2M8HKS4.pdb	500	90.81	0.94	4.14
A0A2M8HKT0.pdb	328	87.34	0.85	7.64
A0A2M8HKZ2.pdb	261	92.12	0.94	3.01
A0A2M8HL68.pdb	235	76.71	0.54	15.32
A0A2M8HL73.pdb	541	79.1	0.77	12.3
A0A2M8HLE3.pdb	295	89.86	0.93	3.97
A0A2M8HLF0.pdb	726	84.69	0.81	10.67
A0A2M8HLF6.pdb	473	79.52	0.69	12.79
A0A2M8HLI1.pdb	299	73.1	0.64	15.67
A0A2M8HLW6.pdb	158	78	0.78	8.03
A0A2M8HM58.pdb	194	81.54	0.78	6.92
A0A2M8HM88.pdb	85	58.55	0.42	11.07
A0A2M8HMD0.pdb	502	84.3	0.78	8.3
A0A2M8HMX6.pdb	239	90.08	0.92	3.3
A0A2M8HMZ7.pdb	147	90.45	0.88	3.51
A0A2M8HMZ9.pdb	423	85.15	0.72	9.12
A0A2M8HN10.pdb	481	95.87	0.97	2.43
A0A2M8HN16.pdb	245	78.09	0.74	12.66
A0A2M8HNG7.pdb	260	92.75	0.92	3.39
A0A2M8HNU0.pdb	447	87.15	0.92	4.88
A0A2M8HNU2.pdb	611	93.16	0.85	7.72
A0A2M8HNY9.pdb	163	83.07	0.79	8.45
A0A2M8HNZ1.pdb	62	83.73	0.62	5.76
A0A2M8HPF2.pdb	405	84.34	0.86	6.89
A0A2M8HPH1.pdb	104	85.77	0.69	8.8
A0A2M8HPJ6.pdb	219	74.03	0.56	14.42
A0A2M8HPP8.pdb	605	93.18	0.95	3.35
A0A2M8HPZ1.pdb	387	66.33	0.51	21.39
A0A2M8HQ00.pdb	349	84.07	0.84	6.89
A0A2M8HQ07.pdb	330	66.28	0.56	19.56
A0A2M8HQ39.pdb	411	58.07	0.47	21.62
A0A2M8HQ63.pdb	83	59	0.44	8.24
A0A2M8HQ64.pdb	144	83.6	0.75	7.49
A0A2M8HQ85.pdb	324	94.94	0.89	5.21
A0A2M8HQV5.pdb	394	73.48	0.58	15.55
A0A2M8HQW7.pdb	149	92.79	0.86	4.14
A0A2M8HQX3.pdb	299	93.69	0.94	2.71
A0A2M8HQZ5.pdb	424	68.73	0.71	14.65
A0A2M8HRP0.pdb	197	80.19	0.63	13.32
A0A2M8HRR7.pdb	569	67.24	0.6	19.17
A0A2M8HRU9.pdb	435	88.14	0.92	4.81
A0A2M8HS16.pdb	227	80.96	0.83	7.19
A0A2M8HS20.pdb	333	75.16	0.78	9.98
A0A2M8HS25.pdb	465	84.49	0.68	11.63
A0A2M8HS71.pdb	239	79.72	0.81	7.86
A0A2M8HSG5.pdb	163	75.08	0.56	16.67
A0A2M8HSK6.pdb	291	71.99	0.66	15.47
A0A2M8HSL8.pdb	215	73.79	0.7	12.01
A0A2M8HSN4.pdb	207	80.59	0.54	10.9
A0A2M8HSP1.pdb	125	94.25	0.92	1.97
A0A2P0H901.pdb	722	91.06	0.95	4.05
A0A2P0HEH4.pdb	197	93.65	0.93	2.64
A0A2S1Q609.pdb	124	89.19	0.85	4.45
A0A2S1Q613.pdb	249	85.9	0.79	8.39
A0A2S1Q657.pdb	102	84.64	0.69	6.08
A0A2S1Q667.pdb	85	92.39	0.85	2.54
A0A2S1Q678.pdb	258	82.78	0.55	12.89
A0A2S1Q697.pdb	471	59.38	0.55	19.31
A0A2S1Q6C6.pdb	315	86.96	0.91	4.54
A0A2S1Q6S7.pdb	350	83.99	0.63	14.7
A0A2S1Q6Z8.pdb	200	78.56	0.49	17.3
A0A2S1Q716.pdb	281	88.94	0.88	5.35
A0A2S1Q734.pdb	166	92.03	0.92	2.73
A0A2S1Q792.pdb	341	88.83	0.88	4.93
A0A2S4MTL1.pdb	834	80.39	0.77	12.15
A0A2S4MTW7.pdb	413	63.03	0.3	25.04
A0A2S4MV38.pdb	125	92.39	0.88	2.96
A0A2S4MWI1.pdb	429	93.39	0.95	2.92
A0A2S4N1U6.pdb	300	89.95	0.89	4.37
A0A2S8CVM8.pdb	89	66.95	0.54	8.92
A0A2S8CZT8.pdb	90	63.97	0.48	12.65
A0A2S8D388.pdb	853	89.89	0.85	10.77
A0A2S8D398.pdb	336	93.6	0.96	2.4
A0A2S8D3P5.pdb	484	83.22	0.82	9.19
A0A2S8D3P9.pdb	504	82.95	0.75	12.01
A0A2S8D4C5.pdb	129	87.09	0.63	10.73
A0A2S8D4Q0.pdb	452	83.31	0.88	4.89
A0A2S8D4U0.pdb	104	54.67	0.19	23.75
A0A2S8D4U6.pdb	294	95.83	0.96	2.13
A0A2S8D579.pdb	220	93.25	0.88	3.94
A0A2S8D5I0.pdb	176	96.47	0.96	1.64
A0A2S8D5K3.pdb	189	88.92	0.66	8.86
A0A2S8D629.pdb	129	92.1	0.93	2.07
A0A2S8D6F5.pdb	294	87.21	0.87	6.2
A0A2S8D6M1.pdb	160	94.05	0.93	2.24
A0A2S8D792.pdb	281	95.5	0.9	3.83
A0A2S8D7D1.pdb	137	81.16	0.75	8.71
A0A2S8D7D4.pdb	419	94.19	0.96	2.81
A0A2S8D7I7.pdb	421	74.22	0.48	19.92
A0A2S8D7T6.pdb	129	66.76	0.66	10.75
A0A2S8D870.pdb	114	91.13	0.87	3.88
A0A2S8D8C6.pdb	159	75.11	0.67	12.94
A0A2S8D8F2.pdb	109	78.49	0.47	18.11
A0A2S8D8K8.pdb	292	89.51	0.91	4.49
A0A2S8D8Q2.pdb	1180	87.25	0.88	8.88
A0A2S8D960.pdb	357	84.24	0.83	9.16
A0A2S8D9E1.pdb	302	81.7	0.66	12.96
A0A2S8D9E4.pdb	93	83.41	0.56	12.17
A0A2S8D9K6.pdb	65	53.35	0.21	17.9
A0A2S8DA03.pdb	255	84.5	0.9	4.66
A0A2S8DA13.pdb	434	95.25	0.91	4.49
A0A2S8DA29.pdb	464	79.56	0.56	14.47
A0A2S8DAJ2.pdb	97	91.24	0.86	2.57
A0A2S8DBB3.pdb	113	93.26	0.85	3.28
A0A2S8DBC1.pdb	240	96.17	0.95	2.21
A0A2S8DBJ5.pdb	350	90.45	0.93	3.31
A0A2S8DBW6.pdb	104	63.14	0.37	15.1
A0A2S8DC05.pdb	548	89.33	0.92	5.8
A0A2S8DCN7.pdb	263	94.7	0.95	2.47
A0A2S8DCU9.pdb	440	82.88	0.86	6
A0A2S8DCV9.pdb	75	84.18	0.71	8.05
A0A2S8DD40.pdb	316	93.42	0.95	2.44
A0A2S8DD87.pdb	1047	88.63	0.9	5.78
A0A2S8DE25.pdb	378	91.19	0.94	3.5
A0A2S8DE30.pdb	419	96.35	0.97	2.22
A0A2S8DEJ0.pdb	381	94.72	0.9	3.43
A0A2S8DFT5.pdb	97	58.29	0.29	22.21
A0A2S8DG24.pdb	103	69.09	0.43	17.37
A0A2S8DGM7.pdb	491	89.2	0.68	10.9
A0A2S8DGX5.pdb	139	88.41	0.87	4.72
A0A2S8DH29.pdb	187	87.79	0.86	6.52
A0A2S8DHC9.pdb	700	95.32	0.96	2.73
A0A2S8DHG0.pdb	122	83.8	0.78	6.65
A0A2S8DHR7.pdb	155	93.99	0.93	2.17
A0A2S8DHR9.pdb	449	92.74	0.93	3.73
A0A2S8DJJ7.pdb	323	96.28	0.97	1.74
A0A2S8DJY3.pdb	277	87.31	0.82	6.21
A0A2S8DKA6.pdb	118	84.02	0.75	9.35
A0A2S8DL86.pdb	80	73.89	0.42	13.73
A0A2S8DM03.pdb	602	95.69	0.96	2.7
A0A2S8DNY6.pdb	453	97.3	0.98	1.66
A0A2S8DP99.pdb	220	68.42	0.4	23.38
A0A2S8DPA2.pdb	378	96.71	0.93	3.68
A0A2S8DQX4.pdb	460	88.83	0.93	3.62
A0A2S8DR60.pdb	80	78.69	0.63	7.19
A0A2S8DR65.pdb	71	73.33	0.54	12.54
A0A2S8DSS2.pdb	122	86.27	0.8	7.48
A0A2S8DST8.pdb	298	88.3	0.74	7.06
A0A2S8DTI8.pdb	109	85.58	0.78	5.74
A0A2S8DTR2.pdb	96	89.94	0.83	3.93
A0A2S8DTS9.pdb	349	86.65	0.76	11.96
A0A2S8DU70.pdb	777	96.59	0.96	2.73
A0A2S8DVQ7.pdb	453	93.55	0.96	2.85
A0A2S8DWS7.pdb	297	93.82	0.95	2.64
A0A2S8DX22.pdb	218	91.66	0.91	4.15
A0A2S8DYP9.pdb	222	88.28	0.91	3.6
A0A2S8E3J7.pdb	310	87.34	0.71	10.19
A0A2S8E5A5.pdb	222	94.29	0.91	2.75
A0A2S8EAP4.pdb	115	75.4	0.59	12.62
A0A2S9PI36.pdb	180	88.6	0.81	6.55
A0A2S9PJH9.pdb	899	84.98	0.88	7.76
A0A2S9PM60.pdb	871	89.38	0.9	6.87
A0A2U2GUH5.pdb	193	85.39	0.89	4.56
A0A2U2GV98.pdb	851	79.7	0.46	19.78
A0A2U2GVZ6.pdb	393	86.7	0.93	4.3
A0A2U2GX38.pdb	401	87.06	0.68	12.65
A0A2U2GXB4.pdb	377	84.85	0.65	11.39
A0A2U2GXJ4.pdb	75	89.91	0.81	2.48
A0A2U2GXK4.pdb	252	90.46	0.81	6.93
A0A2U2GY82.pdb	119	91.81	0.9	2.52
A0A2U2GZS8.pdb	193	91.11	0.9	4.13
A0A2U2H0M9.pdb	282	67.67	0.4	23.14
A0A2U2H1L6.pdb	306	88.23	0.8	8.59
A0A2U2H279.pdb	239	80.88	0.66	10.77
A0A2U2H2V0.pdb	227	78.78	0.79	7.02
A0A2U2H3R5.pdb	428	83.68	0.76	10.92
A0A2X2GKF1.pdb	176	93.1	0.94	2.41
A0A2X2HEQ8.pdb	256	96.75	0.97	1.81
A0A2X2HG21.pdb	227	96.39	0.96	1.64
A0A2X2HGP9.pdb	132	81.15	0.75	6.77
A0A2X2HGT1.pdb	113	67.16	0.59	14.1
A0A2X2HGT2.pdb	141	94.33	0.89	3.3
A0A2X2HHG3.pdb	494	87.49	0.84	6.97
A0A2X2HI54.pdb	104	84.38	0.72	8.63
A0A2X2HJR3.pdb	126	68.53	0.41	19.52
A0A2X2HK33.pdb	691	78.22	0.8	11.28
A0A2X2HKR0.pdb	254	71.62	0.63	14.33
A0A2X2HMK6.pdb	232	85.78	0.65	12.59
A0A2X2HN25.pdb	115	78.88	0.62	13.17
A0A2X2HP46.pdb	217	94.55	0.93	2.34
A0A2X2HPM1.pdb	313	90.96	0.85	5.73
A0A2X2HRA0.pdb	77	81.01	0.48	13.11
A0A2X2HRN2.pdb	325	92.29	0.94	3.32
A0A2X2HRQ1.pdb	149	71.45	0.46	13.35
A0A2X2HSD1.pdb	271	92.99	0.95	3.2
A0A2X2HSL2.pdb	502	94.32	0.95	2.98
A0A2X2HSY7.pdb	75	68.14	0.39	13.93
A0A2X2HSZ1.pdb	450	80.72	0.63	12.28
A0A2X2HTI7.pdb	209	82.61	0.87	5.41
A0A2X2HTP3.pdb	389	92.24	0.89	6.68
A0A2X2HUH5.pdb	398	86.07	0.68	10.85
A0A2X2HUS2.pdb	167	74.35	0.65	11.54
A0A2X2I053.pdb	140	93.29	0.9	2.66
A0A2X2I269.pdb	243	74.18	0.77	9.39
A0A2X2I465.pdb	297	82.05	0.85	4.56
A0A2X2I4I0.pdb	281	94.3	0.95	2.39
A0A2X2I4S4.pdb	121	68.66	0.65	10.03
A0A2X2I4S9.pdb	299	96.75	0.97	1.7
A0A2X2I5G5.pdb	240	82.34	0.43	17.49
A0A2X2I710.pdb	349	82.98	0.78	9.15
A0A2X2I7T4.pdb	659	91.6	0.92	5.23
A0A2X2I881.pdb	141	83.93	0.81	7.27
A0A2X2I8I7.pdb	288	79.94	0.76	10.05
A0A2X2I911.pdb	160	90.73	0.89	2.87
A0A2X2IAT3.pdb	335	90.41	0.69	11.26
A0A2X2IBE5.pdb	168	94.04	0.94	2.12
A0A2X2IBH7.pdb	105	78.68	0.57	11.4
A0A2X2IDZ9.pdb	342	86.9	0.88	5.76
A0A2X2IEQ5.pdb	83	82.45	0.68	6.58
A0A2X2IF43.pdb	336	95.91	0.97	1.64
A0A2X2IFH7.pdb	288	77.07	0.8	9.43
A0A2X2IG28.pdb	754	90.23	0.94	4.27
A0A2X2IG39.pdb	183	94.66	0.95	2.32
A0A2X2IJ19.pdb	465	85.67	0.9	5.99
A0A2X2IJU4.pdb	161	94.68	0.94	2.24
A0A2X2IN64.pdb	312	96.24	0.91	3.81
A0A2X2ISW8.pdb	201	79.08	0.7	9.59
A0A2X2IX28.pdb	183	89.33	0.84	6.82
A0A2X2IX75.pdb	447	96.6	0.93	3.42
A0A2X2IXY8.pdb	95	63.5	0.36	18
A0A2X2IZ98.pdb	323	82.18	0.75	7.7
A0A2X2J1A9.pdb	247	92.32	0.91	3.02
A0A2X2J1K3.pdb	62	85.17	0.66	6.52
A0A2X2J386.pdb	125	80.51	0.59	10.63
A0A2X2J4K1.pdb	241	77.2	0.63	12.48
A0A2X2J5Z6.pdb	542	91.01	0.95	3.84
A0A2X2J867.pdb	77	78.64	0.72	5.79
A0A2X2J870.pdb	420	95.56	0.96	2.43
A0A2X2JCV5.pdb	176	52.41	0.25	21.64
A0A2X2JD53.pdb	208	84.83	0.87	4.2
A0A2X2JFP6.pdb	66	84.71	0.59	4.4
A0A2X2JPU9.pdb	245	77.33	0.57	13.49
A0A2X2K5T7.pdb	305	85.35	0.7	11.25
A0A2X2K7L5.pdb	288	86.03	0.71	8.52
A0A2X2K9B0.pdb	280	92.04	0.93	3.04
A0A2X2KIM2.pdb	277	87.96	0.88	4.55
A0A2X2KIY9.pdb	114	91.25	0.88	3.17
A0A2X2KNK7.pdb	255	93.3	0.94	2.9
A0A2X2KPA1.pdb	247	86.74	0.88	4.54
A0A2X2KR25.pdb	200	81.25	0.44	15
A0A2X2L4G1.pdb	410	81.79	0.6	16.66
A0A2X2LIK5.pdb	241	71.12	0.75	9.21
A0A2Y4WTD7.pdb	461	82.39	0.88	5.51
A0A2Y4XI06.pdb	434	86.17	0.89	6.47
A0A2Y4XR26.pdb	239	83.61	0.6	13.02
A0A2Y4XU94.pdb	173	94.64	0.95	2.1
A0A2Y4Y268.pdb	135	87.37	0.8	4.93
A0A2Y4Y8Z6.pdb	61	53.18	0.28	17.43
A0A2Y4Y962.pdb	215	92.84	0.69	10.07
A0A2Y4YHK2.pdb	72	74.59	0.61	9.99
A0A2Y4Z803.pdb	337	93.97	0.95	2.75
A0A2Y4ZMV1.pdb	322	85.15	0.87	6.94
A0A2Y6AVV1.pdb	95	69.02	0.43	14.34
A0A2Z2DBE0.pdb	115	75.05	0.58	9.63
A0A2Z2DBI6.pdb	151	53.99	0.1	27.15
A0A2Z2DCI7.pdb	616	76.54	0.53	19.31
A0A2Z2F8Q6.pdb	174	92.26	0.91	3.34
A0A2Z6A9G4.pdb	257	60.78	0.68	13.54
A0A2Z6A9X3.pdb	102	90.21	0.84	3.19
A0A348A1Y4.pdb	387	86.55	0.86	4.71
A0A348A2U2.pdb	195	77.88	0.64	9.58
A0A348A8F7.pdb	168	86.41	0.56	9.8
A0A379YY50.pdb	489	88.01	0.88	6.62
A0A379Z428.pdb	85	74.42	0.57	13.65
A0A379Z9H9.pdb	236	87.65	0.84	5.13
A0A379ZJZ7.pdb	418	77.73	0.72	10.48
A0A379ZNH3.pdb	696	81.32	0.86	7.38
A0A379ZPR8.pdb	332	92.1	0.95	3.44
A0A379ZRB9.pdb	104	92.3	0.88	2.72
A0A379ZYD0.pdb	97	93.55	0.91	2.08
A0A379ZYU1.pdb	316	84.72	0.74	10.39
A0A380A085.pdb	75	86.26	0.76	4.94
A0A380A0X4.pdb	179	81.68	0.52	15.66
A0A380A3Q9.pdb	138	83.92	0.64	8.5
A0A380A3T9.pdb	526	91.02	0.93	4.35
A0A380AAG8.pdb	660	91.04	0.78	8.82
A0A380AH30.pdb	650	82.83	0.55	15.9
A0A380AI91.pdb	279	90.82	0.92	3.7
A0A380AK24.pdb	112	87.63	0.83	4.03
A0A380AMC6.pdb	152	70.08	0.72	10.56
A0A380AMT4.pdb	317	85.09	0.84	7.64
A0A380ANA5.pdb	144	65.06	0.49	15.28
A0A380AQT5.pdb	191	90.87	0.91	3.28
A0A380AQW3.pdb	201	96.28	0.96	1.76
A0A380ARP4.pdb	223	72.01	0.77	8.44
A0A380ASA4.pdb	168	96.22	0.87	3.22
A0A380AU69.pdb	185	69.23	0.54	18.33
A0A380AVT1.pdb	299	82.48	0.87	5
A0A380AZK9.pdb	139	80.38	0.76	8.75
A0A380B3R6.pdb	381	91.74	0.94	3.48
A0A380B5L2.pdb	333	97.43	0.97	1.51
A0A380B692.pdb	149	75.99	0.74	8.71
A0A380B757.pdb	533	88.14	0.73	13.52
A0A380B7G9.pdb	414	92.06	0.93	3.81
A0A380B7I1.pdb	1293	88.25	0.88	8.96
A0A380B811.pdb	313	78.22	0.76	8.95
A0A380BAD8.pdb	312	70.85	0.44	19.9
A0A380D533.pdb	812	78.53	0.76	13.06
A0A380D5D1.pdb	259	87.58	0.82	7.85
A0A380D693.pdb	392	89.12	0.91	4.28
A0A380D6P5.pdb	74	76.73	0.56	10.84
A0A380D9E3.pdb	233	82.14	0.54	12.77
A0A380PED8.pdb	71	93.94	0.89	1.92
A0A380PJ82.pdb	110	93.96	0.9	2.04
A0A380Q2W1.pdb	329	58.2	0.34	26.18
A0A380Q3C1.pdb	1231	89.73	0.64	14.18
A0A380Q3M3.pdb	473	89.29	0.77	8.74
A0A380Q3R0.pdb	284	68.39	0.66	14.74
A0A380Q401.pdb	406	88.1	0.88	6.22
A0A380Q495.pdb	261	78.6	0.67	10.55
A0A380Q4S8.pdb	188	62.62	0.34	17.57
A0A380Q532.pdb	291	77.44	0.75	12.23
A0A380Q5V8.pdb	78	76.14	0.66	7.34
A0A380Q617.pdb	252	86.93	0.79	8.1
A0A380Q6I6.pdb	319	92.33	0.94	3.11
A0A380Q6M5.pdb	437	84.41	0.88	7.26
A0A380Q6P2.pdb	490	95.79	0.94	3.02
A0A380Q6Q4.pdb	220	94.79	0.95	2.15
A0A380Q724.pdb	768	93.85	0.96	3.59
A0A380Q751.pdb	107	78.58	0.66	8.45
A0A380Q779.pdb	273	91.41	0.93	3.05
A0A380Q7C8.pdb	140	82.48	0.8	6.26
A0A380Q7I0.pdb	340	88.8	0.92	4.54
A0A380Q7N5.pdb	145	84.08	0.75	8.85
A0A380Q802.pdb	822	90.27	0.8	11.02
A0A380Q820.pdb	113	88.52	0.78	6.65
A0A380Q844.pdb	469	87.08	0.76	8.71
A0A380Q896.pdb	280	85.29	0.65	11.04
A0A380Q8C4.pdb	473	87.69	0.84	7.63
A0A380Q8E7.pdb	705	84.41	0.81	8.68
A0A380Q914.pdb	303	85.04	0.7	12.16
A0A380Q924.pdb	395	89.8	0.93	3.58
A0A380Q954.pdb	420	87.26	0.58	15.24
A0A380Q998.pdb	318	88.71	0.81	8.63
A0A380Q9H4.pdb	557	85.88	0.47	17.14
A0A380Q9Q4.pdb	71	88.66	0.77	5.21
A0A380Q9Q5.pdb	261	89.05	0.88	6.09
A0A380Q9R7.pdb	177	75.11	0.54	12.01
A0A380Q9S1.pdb	295	88.89	0.89	5.94
A0A380Q9U4.pdb	374	72.85	0.78	11.54
A0A380Q9Z0.pdb	452	82.48	0.87	5.95
A0A380QAE1.pdb	101	73.51	0.4	16.24
A0A380QAM3.pdb	155	71.32	0.67	11.63
A0A380QAX4.pdb	77	75.41	0.44	10.21
A0A380QAZ4.pdb	220	70.6	0.68	14.33
A0A380QBA1.pdb	103	89.96	0.84	4.22
A0A380QBI4.pdb	255	95.36	0.96	2.02
A0A380QBN1.pdb	245	85.9	0.7	11.64
A0A380QBP7.pdb	318	85.21	0.85	5.35
A0A380QBZ5.pdb	332	88.22	0.9	4.96
A0A380QC93.pdb	232	84.3	0.62	12.38
A0A380QCQ2.pdb	1466	79.14	0.77	14.92
A0A380QCS3.pdb	106	87.83	0.82	4.97
A0A380QCX4.pdb	439	77.58	0.66	13.94
A0A380QD41.pdb	476	87	0.71	11.45
A0A380QDA9.pdb	128	93.12	0.92	2.13
A0A380QDL2.pdb	474	89.51	0.7	13.55
A0A380QDP9.pdb	62	88.14	0.58	7.29
A0A380QDT2.pdb	182	63.51	0.35	22.45
A0A380QDU8.pdb	266	87.28	0.91	3.85
A0A380QDX3.pdb	194	81.11	0.65	11.65
A0A380QE29.pdb	251	83.31	0.88	5.18
A0A380QE33.pdb	1597	71.28	0.47	23.91
A0A380QE34.pdb	270	91.94	0.91	4.52
A0A380QEC7.pdb	428	85.77	0.83	7.35
A0A380QEG0.pdb	368	82.02	0.75	9.84
A0A380QFX5.pdb	251	87.82	0.85	5.91
A0A380QGJ4.pdb	488	73.98	0.64	14.34
A0A380SBF7.pdb	363	81.85	0.66	15.5
A0A380SC51.pdb	354	92.79	0.94	3.77
A0A384KBA6.pdb	195	78.52	0.75	10.39
A0A384KQP5.pdb	116	68.81	0.43	15.77
A0A384KZC9.pdb	559	87.45	0.62	14.13
A0A384L6L4.pdb	199	80.46	0.77	10.69
A0A384LEG7.pdb	89	81.48	0.72	5.34
A0A398PUY7.pdb	518	94.07	0.97	2.76
A0A398PYD1.pdb	443	79.8	0.82	6.8
A0A398PZ64.pdb	231	90.06	0.91	3.99
A0A398PZL5.pdb	390	91.44	0.95	3.19
A0A398Q0G7.pdb	165	91.05	0.81	4.95
A0A398Q6V2.pdb	180	89.09	0.71	6.39
A0A398QAL2.pdb	155	95.25	0.95	1.81
A0A398QAQ3.pdb	514	91.71	0.94	4.02
A0A398QB90.pdb	778	79.07	0.46	21.01
A0A398QEE8.pdb	278	91.76	0.94	3.07
A0A398QIH2.pdb	541	95.95	0.94	3.69
A0A398QQC6.pdb	489	80.94	0.88	6.09
A0A398QQG7.pdb	336	85.48	0.83	6.8
A0A398QSP7.pdb	160	77.36	0.73	7.82
A0A398QW09.pdb	270	87.62	0.88	4.54
A0A398QYH4.pdb	321	95.83	0.96	2.19
A0A398QZE0.pdb	149	89.85	0.89	3.62
A0A398TNH6.pdb	256	89.18	0.92	4.06
A0A398TV75.pdb	88	86.42	0.8	4.5
A0A398TW42.pdb	328	92.44	0.87	6.11
A0A399AV84.pdb	142	81.79	0.82	5.93
A0A399BKB5.pdb	185	85.14	0.78	7.47
A0A3G2C9X7.pdb	283	79.04	0.84	6.84
A0A3G2CAG4.pdb	178	81.05	0.79	8.51
A0A3G2CAJ9.pdb	340	71.09	0.53	19.9
A0A3G2CBG3.pdb	1014	85.19	0.79	11.61
A0A3G5LJJ8.pdb	157	75.79	0.75	8.84
A0A3N4B171.pdb	114	92.57	0.91	2.26
A0A3N4B772.pdb	179	81.88	0.52	12.25
A0A3N4BDK8.pdb	320	69.6	0.72	14.51
A0A3N4BIW9.pdb	320	95.83	0.97	1.76
A0A3P1TIZ3.pdb	132	94.28	0.92	2.02
A0A3P1U892.pdb	136	81.01	0.74	8.79
A0A3P6KEB8.pdb	461	88.05	0.53	17.07
A0A3P6KET8.pdb	374	82.74	0.76	8.12
A0A3P6KGU8.pdb	611	84.34	0.77	10.35
A0A3P6KIG6.pdb	454	86.19	0.87	7.54
A0A3P6KR58.pdb	313	85.36	0.85	5.49
A0A3P6KU38.pdb	214	95.18	0.89	2.76
A0A3P6KZI2.pdb	847	89.71	0.69	11.41
A0A3P6L1I1.pdb	344	89.14	0.92	4.25
A0A3P6L2P8.pdb	299	82.7	0.69	11.12
A0A3P6L7J1.pdb	195	54.66	0.26	24.28
A0A3P6LCI7.pdb	162	88.57	0.86	4.22
A0A3P6LDH5.pdb	226	87.68	0.88	3.48
A0A3P6LDZ9.pdb	302	92.1	0.95	3.19
A0A3P6LLF9.pdb	346	64.88	0.35	24.24
A0A3P6LP73.pdb	394	96.4	0.97	1.8
A0A3P6LSZ4.pdb	353	88.17	0.88	6.56
A0A3P6LTI9.pdb	86	51.24	0.3	15.9
A0A3P6M578.pdb	160	93.57	0.94	2.17
A0A3P6M5B6.pdb	258	90.76	0.95	2.79
A0A3P6M9L8.pdb	736	79.19	0.54	17.34
A0A3Q0KD90.pdb	369	71.55	0.77	11.37
A0A3Q0KDH5.pdb	121	74.18	0.51	16.86
A0A3Q0KF51.pdb	242	84.77	0.84	6.72
A0A3Q0KG11.pdb	170	89.2	0.84	6.38
A0A3Q0KH30.pdb	414	57.84	0.29	26.96
A0A3Q0KHT4.pdb	290	82.21	0.73	10.52
A0A3Q0KIM3.pdb	472	72.64	0.55	18.69
A0A3Q0KKA0.pdb	219	75.9	0.74	10.91
A0A3Q0KKY3.pdb	1535	62.34	0.7	19.47
A0A3Q0KLR4.pdb	495	77.74	0.8	10.37
A0A3Q0KLV1.pdb	384	73.93	0.74	11.69
A0A3Q0KMA7.pdb	531	63.65	0.61	19.59
A0A3Q0KMN6.pdb	168	50.14	0.35	20.41
A0A3Q0KMV6.pdb	579	71.23	0.77	13.47
A0A3Q0KP67.pdb	570	60.9	0.32	26.42
A0A3Q0KP80.pdb	487	77.01	0.81	10.65
A0A3Q0KPJ1.pdb	227	87.53	0.89	4.83
A0A3Q0KPK7.pdb	350	50.52	0.17	28.86
A0A3Q0KPN9.pdb	692	52.83	0.38	25.25
A0A3Q0KPQ8.pdb	1094	57.75	0.62	21.8
A0A3Q0KQ80.pdb	73	83.9	0.54	10.15
A0A3Q0KQL5.pdb	1600	52.65	0.42	27.8
A0A3Q0KQP8.pdb	640	66.26	0.66	18.79
A0A3Q0KQZ3.pdb	1075	80.31	0.82	12.22
A0A3Q0KRC7.pdb	407	87.82	0.89	6.39
A0A3Q0KRY2.pdb	504	68.33	0.69	16.23
A0A3Q0KSU8.pdb	469	83.72	0.85	5.95
A0A3Q0KSY4.pdb	493	54.08	0.45	24.36
A0A3Q0KT70.pdb	665	85.15	0.87	7.86
A0A3Q0KTC9.pdb	823	52.94	0.54	23.64
A0A3Q0KTS4.pdb	520	78.77	0.68	15.95
A0A3Q0KTX2.pdb	1039	55.71	0.56	22.74
A0A3Q0KVB9.pdb	342	73.16	0.78	10.58
A0A3Q0KVC8.pdb	501	77.61	0.75	12.56
A0A3Q0PQW7.pdb	82	89.56	0.73	4.33
A0A3Q8I8J3.pdb	996	65.93	0.61	19.91
A0A3Q8I9X5.pdb	200	66.72	0.33	22.77
A0A3Q8IA61.pdb	313	73.77	0.39	21.18
A0A3Q8IBK0.pdb	152	66.78	0.5	12.01
A0A3Q8IBT1.pdb	493	75.73	0.8	11.09
A0A3Q8IBU9.pdb	570	75.38	0.48	19.59
A0A3Q8IC33.pdb	508	52.16	0.48	23.89
A0A3Q8ICK3.pdb	513	54.97	0.44	25.01
A0A3Q8IER2.pdb	469	72.54	0.68	16.31
A0A3Q8IEU3.pdb	761	74.42	0.67	15.76
A0A3Q8IEW7.pdb	186	82.85	0.83	5.58
A0A3Q8IF92.pdb	781	63.63	0.66	18.04
A0A3Q8IFI8.pdb	198	85.14	0.84	5.16
A0A3Q8IGB3.pdb	134	62.75	0.49	19.35
A0A3Q8IGF4.pdb	652	91.69	0.94	4.5
A0A3Q8IGK2.pdb	511	77.28	0.77	12.21
A0A3Q8IGQ4.pdb	601	90.88	0.88	5.57
A0A3Q8IHJ2.pdb	997	60.61	0.44	23.94
A0A3Q8IK34.pdb	803	52.3	0.5	24.83
A0A3Q8IK37.pdb	292	87.02	0.33	20.08
A0A3Q8INL6.pdb	545	76.77	0.84	10.42
A0A3Q8ISV5.pdb	891	71.26	0.53	20.63
A0A3Q8ITM5.pdb	476	95.71	0.96	2.52
A0A3Q8IW55.pdb	249	71.28	0.72	12.89
A0A3R0WYJ4.pdb	78	67.72	0.5	11.84
A0A3R0X0M7.pdb	108	95.08	0.92	2
A0A3R0X2F0.pdb	328	89.26	0.9	4.81
A0A3R0X3W6.pdb	248	88.79	0.83	7.69
A0A3R0X5N9.pdb	591	96.63	0.98	2.15
A0A3R0X6Q6.pdb	64	56.62	0.35	14.47
A0A3R0X7A3.pdb	209	78.22	0.54	12.58
A0A3R0X7F0.pdb	215	88.09	0.79	9.15
A0A3R0XAM7.pdb	88	56.4	0.38	18.73
A0A3R0XBR7.pdb	857	80.4	0.78	12.72
A0A3R0XEY9.pdb	95	94.22	0.91	1.72
A0A3R0XFJ0.pdb	167	93.12	0.92	3.23
A0A3R0XFQ0.pdb	244	88.44	0.87	4.39
A0A3R0XFZ7.pdb	653	89.92	0.91	5.63
A0A3R0XG50.pdb	119	82.09	0.67	6.87
A0A3R0XHW4.pdb	679	83.89	0.57	17.85
A0A3R0XJA5.pdb	192	65.48	0.4	17.33
A0A3R0XL87.pdb	64	82.25	0.68	6.19
A0A3R0XLL0.pdb	352	80.51	0.8	8.08
A0A3R0XM71.pdb	270	94.05	0.85	3.44
A0A3R0XML6.pdb	123	50.48	0.4	19.44
A0A3R0XNC9.pdb	146	90.53	0.88	4.02
A0A3R0XP73.pdb	809	88.65	0.81	9.83
A0A3R0XRR4.pdb	247	95.22	0.95	2.06
A0A3R0XT20.pdb	598	74.51	0.52	20.68
A0A3R0Y371.pdb	79	68.66	0.44	16.75
A0A3R0Y5U1.pdb	61	55.9	0.36	15.82
A0A3R0Y673.pdb	1018	93.63	0.96	3.68
A0A3R0Y7N9.pdb	430	96.77	0.92	4.19
A0A3S5H4Y6.pdb	807	77.99	0.82	12.25
A0A3S5H5G1.pdb	678	72.61	0.67	16.15
A0A3S5H5H2.pdb	994	57.44	0.48	24.51
A0A3S5H5N4.pdb	109	70.09	0.32	19.94
A0A3S5H665.pdb	202	80.59	0.78	9.58
A0A3S5H6C0.pdb	272	59.08	0.59	18.28
A0A3S5H6P5.pdb	710	81.96	0.82	10.83
A0A3S5H6U7.pdb	448	68.46	0.5	21.04
A0A3S5H716.pdb	1158	58.8	0.63	21.67
A0A3S5H718.pdb	188	60.71	0.25	24.7
A0A3S5H7T4.pdb	135	63.75	0.26	22.45
A0A3S5H7Y1.pdb	229	93.06	0.94	2.56
A0A3S5H809.pdb	153	69.55	0.55	15.36
A0A3S7WPA1.pdb	470	70.3	0.65	17.67
A0A3S7WPV0.pdb	159	73.4	0.6	9.61
A0A3S7WQT5.pdb	196	81.58	0.78	8.16
A0A3S7WRG0.pdb	177	62.94	0.2	26.82
A0A3S7WT24.pdb	186	84.15	0.83	5.62
A0A3S7WUV3.pdb	711	83.05	0.76	12.23
A0A3S7WVS5.pdb	279	84.3	0.86	7.64
A0A3S7WW17.pdb	692	68.63	0.69	17.85
A0A3S7WYG2.pdb	600	79.43	0.79	10.97
A0A3S7WZ43.pdb	770	65.11	0.7	17.86
A0A3S7X0S8.pdb	157	56.24	0.29	21.42
A0A3S7X218.pdb	337	80.78	0.79	9.59
A0A3S7X2R6.pdb	724	78.51	0.57	20.47
A0A3S7X373.pdb	272	75.31	0.71	12.57
A0A3S7X525.pdb	494	77.95	0.45	19.69
A0A3S7X6N5.pdb	450	66.74	0.52	21.65
A0A3S7X7K4.pdb	1106	51.28	0.49	25.68
A0A3S7X8W8.pdb	224	60.25	0.35	24.74
A0A3S7XAT0.pdb	374	69.49	0.66	16.8
A0A3S7XBN8.pdb	322	69.18	0.62	16.34
A0A3S7XBY1.pdb	235	55.49	0.54	18.66
A0A3S7XC07.pdb	485	64.37	0.69	16.85
A0A3T2UQ00.pdb	95	93.66	0.83	3.28
A0A3T2UQ44.pdb	306	82.85	0.82	6.98
A0A3T2UQH7.pdb	385	87.66	0.78	7.69
A0A3T2UQV7.pdb	74	84.82	0.6	6.61
A0A3T2UR88.pdb	83	74.21	0.3	17.03
A0A3T2URB0.pdb	434	87.49	0.86	5.01
A0A3T2URE4.pdb	301	79.06	0.78	6.65
A0A3T2URJ3.pdb	137	77.27	0.51	17.35
A0A3T2URT9.pdb	251	92.51	0.9	4.4
A0A3T2URZ6.pdb	372	92.59	0.96	2.78
A0A3T2US04.pdb	361	95.57	0.97	2.06
A0A3T2US58.pdb	103	92.14	0.84	2.76
A0A3T2USA2.pdb	345	84.69	0.65	10.08
A0A3T2USH5.pdb	512	90.47	0.88	5.95
A0A3T2USK3.pdb	164	92.21	0.84	4.36
A0A3T2USP3.pdb	344	84.4	0.88	4.15
A0A3T2UT18.pdb	256	89.31	0.92	3.44
A0A3T2UT41.pdb	1093	94.63	0.96	3.59
A0A3T2UT75.pdb	377	92.2	0.95	3.19
A0A3T2UT78.pdb	631	92.21	0.93	4.88
A0A3T2UTC3.pdb	79	88.3	0.83	3.34
A0A3T2UTD9.pdb	222	90.61	0.92	3
A0A3T2UTF7.pdb	239	75.46	0.64	9.74
A0A3T2UTZ8.pdb	198	88.9	0.9	4.43
A0A3T2UU27.pdb	318	94.75	0.89	5.13
A0A3T2UU85.pdb	473	80.91	0.69	11.26
A0A3T2UUW8.pdb	94	76.26	0.5	10.94
A0A3T2UV00.pdb	309	86.98	0.84	5.96
A0A3T2UV17.pdb	75	89.17	0.84	3.05
A0A3T2UV83.pdb	259	84.88	0.84	5.79
A0A3T2UVB9.pdb	105	90.33	0.84	2.86
A0A3T2UVD4.pdb	346	96.79	0.98	1.57
A0A3T2UVL7.pdb	162	78.44	0.78	8.12
A0A3T2UVN0.pdb	320	86.93	0.88	6.71
A0A3T2UVT4.pdb	232	90.01	0.92	4.06
A0A3T2UVW2.pdb	267	93.44	0.94	3.22
A0A3T2UWB6.pdb	276	82.65	0.69	12.63
A0A3T2UWE9.pdb	63	71.93	0.43	13.01
A0A3T2UWM5.pdb	137	73.49	0.52	17.1
A0A3T2UWN8.pdb	166	85.96	0.44	15.38
A0A3T2UWR6.pdb	134	84.09	0.58	10.8
A0A3T2UWZ7.pdb	513	87.76	0.88	4.71
A0A3T2UX03.pdb	397	97.32	0.94	2.71
A0A3T2UX10.pdb	615	83.54	0.84	10.12
A0A3T2UX43.pdb	510	84.1	0.88	7.24
A0A3T2UX55.pdb	168	62.75	0.61	14.69
A0A3T2UXF1.pdb	168	79.51	0.78	8.49
A0A3T2UXP9.pdb	66	85.82	0.71	5.73
A0A3T2UXT2.pdb	292	89.35	0.93	3.79
A0A3T2UYP4.pdb	158	79.84	0.5	13.9
A0A3T2UYU0.pdb	247	97.06	0.97	1.68
A0A3T2UZ29.pdb	174	87.09	0.75	5.43
A0A3T2UZ97.pdb	196	92.27	0.9	3.45
A0A3T2V089.pdb	120	89.45	0.64	6.6
A0A3T2V0H4.pdb	225	68.16	0.66	14.42
A0A3T2V0X9.pdb	75	63.67	0.38	15.06
A0A3T2V109.pdb	114	75.72	0.52	10.85
A0A3T2V1A8.pdb	185	79.61	0.64	11.22
A0A3U5W724.pdb	108	81.38	0.66	11.32
A0A3U5W7W5.pdb	369	93.36	0.92	3.67
A0A3U5W9X0.pdb	108	89.62	0.8	5.04
A0A3U5WBJ8.pdb	202	92.06	0.92	3.04
A0A3U5WC30.pdb	411	92.8	0.93	3.71
A0A3U5WCG0.pdb	172	92.55	0.91	2.98
A0A3U5WGI4.pdb	167	83.83	0.76	10.11
A0A3U6TI86.pdb	343	87.26	0.73	9.87
A0A403LX32.pdb	412	77.32	0.64	14.97
A0A403LXW7.pdb	196	96.79	0.91	3.09
A0A403LYP6.pdb	367	87.44	0.87	6.29
A0A403LYT1.pdb	293	87.51	0.71	10.39
A0A403LYX0.pdb	249	85.67	0.88	5.43
A0A403LZ55.pdb	482	86.9	0.82	8.94
A0A403LZY5.pdb	162	79.58	0.73	10.2
A0A403M0H8.pdb	120	84.64	0.81	5.89
A0A403M0U9.pdb	152	88.54	0.86	4.2
A0A403M1E0.pdb	88	80.44	0.71	7.27
A0A403M3S6.pdb	392	87.02	0.89	6.22
A0A403M5R3.pdb	303	92.55	0.91	3.5
A0A403M6A1.pdb	116	87.85	0.88	3.83
A0A403M6E8.pdb	675	83.01	0.57	14.88
A0A403M7W7.pdb	122	85.64	0.72	6.92
A0A403M7Z2.pdb	104	91.58	0.88	3
A0A403M830.pdb	256	92	0.93	3.06
A0A403M8I8.pdb	407	85.97	0.66	14.14
A0A403M8W9.pdb	320	82.17	0.63	12.48
A0A403M9L7.pdb	221	97.11	0.97	1.6
A0A403M9N1.pdb	106	71.06	0.54	15.21
A0A403M9V1.pdb	207	79.2	0.76	8.41
A0A482ET29.pdb	66	56.68	0.33	14.15
A0A482ETD0.pdb	118	56.93	0.3	19.98
A0A482ETE8.pdb	75	60.73	0.4	14.54
A0A482ETG9.pdb	133	79.4	0.74	8.73
A0A482ETX4.pdb	65	85.87	0.75	4.2
A0A482EU09.pdb	64	52.29	0.38	12.09
A0A482EVQ1.pdb	115	55.55	0.45	15.92
A0A482EVZ2.pdb	122	84.89	0.55	8.93
A0A482EW20.pdb	64	62.87	0.31	15.1
A0A482EXD1.pdb	94	75.77	0.42	15.11
A0A4P7TIQ6.pdb	386	91.67	0.94	3.45
A0A4P7TJ78.pdb	750	79.3	0.86	9.94
A0A4P7TJI6.pdb	225	90.85	0.86	5.28
A0A4P7TJZ7.pdb	310	94.48	0.95	2.46
A0A4P7TK48.pdb	189	96.74	0.96	1.5
A0A4P7TK50.pdb	101	62.9	0.31	17.85
A0A4P7TKC0.pdb	671	90.95	0.93	4.19
A0A4P7TKD6.pdb	362	87.11	0.84	7.33
A0A4P7TKP4.pdb	183	68.61	0.54	13.21
A0A4P7TKU3.pdb	280	85.59	0.86	5.49
A0A4P7TKV3.pdb	111	78.04	0.62	6.19
A0A4P7TL05.pdb	136	83.13	0.79	7.82
A0A4P7TL19.pdb	248	95.16	0.96	2.12
A0A4P7TLS4.pdb	113	77.15	0.49	16.25
A0A4P7TM49.pdb	257	69.49	0.5	19.44
A0A4P7TMR0.pdb	428	84.38	0.65	12.54
A0A4P7TMR7.pdb	119	95.77	0.93	2.06
A0A4P7TMS8.pdb	428	96.46	0.97	1.82
A0A4P7TMX5.pdb	81	88.54	0.79	3.69
A0A4P7TN75.pdb	233	86.93	0.83	8
A0A4P7TNA2.pdb	107	84.66	0.83	4.99
A0A4P7TNF6.pdb	321	87.83	0.89	4.48
A0A4P7TNH6.pdb	150	90.08	0.91	3.17
A0A4P7TNY6.pdb	248	90.28	0.78	6.52
A0A4P7TNZ2.pdb	137	96.67	0.95	1.57
A0A4P7TP27.pdb	293	87.29	0.73	11.03
A0A4P7TP30.pdb	238	97	0.96	1.79
A0A4P7TP65.pdb	259	85.46	0.7	11.79
A0A4P7TPH6.pdb	165	94.16	0.94	2.26
A0A4P7TPK6.pdb	679	52.49	0.48	22.73
A0A4P7TPT0.pdb	136	84.78	0.63	9.79
A0A4P7TQ27.pdb	230	63.72	0.39	20.3
A0A4P7TQ58.pdb	304	84.8	0.72	11.11
A0A4P7TQ62.pdb	453	82.41	0.85	6.72
A0A4P7TQF3.pdb	360	91.28	0.96	2.75
A0A4P7TQW2.pdb	222	86.13	0.68	9.52
A0A4P7TQX0.pdb	122	91.28	0.86	3.61
A0A4P7TR36.pdb	330	92.53	0.94	2.97
A0A4P7TRQ3.pdb	394	89.27	0.77	7.55
A0A4P7TS48.pdb	96	75.98	0.58	13.54
A0A4P7TSD3.pdb	532	87.07	0.67	13.96
A0A4P7TSI6.pdb	196	94.17	0.95	2.23
A0A4P7TT43.pdb	60	80.23	0.58	5.9
A0A4P7TTE9.pdb	126	81.32	0.75	5.71
A0A4P7TTM4.pdb	557	95.04	0.96	3.03
A0A4P7TTS2.pdb	417	94.15	0.95	2.96
A0A4P7TV82.pdb	506	87.48	0.83	8.53
A0A4P7TWV9.pdb	129	85.36	0.85	4.44
A0A4P7TX58.pdb	397	88.88	0.93	4.28
A0A4P7TXB4.pdb	196	89.22	0.83	7.17
A0A4S3P0P2.pdb	219	88.34	0.86	6.16
A0A4V1CTG2.pdb	387	96.22	0.96	2.16
A0A4V1CTK1.pdb	667	97.16	0.98	2.15
A0A4V1CTL9.pdb	761	93.99	0.95	3.93
A0A4V1CTN6.pdb	299	96.89	0.97	1.67
A0A4V1CTQ4.pdb	203	81.45	0.7	11.03
A0A4V1CTR0.pdb	74	87.42	0.76	4.54
A0A4V1CTT2.pdb	252	79.02	0.76	8.31
A0A4V1CUF4.pdb	233	89.93	0.9	4.75
A0A4Y1W1F3.pdb	291	79.77	0.66	14.05
A0A4Y1W1U2.pdb	546	72.62	0.42	20.98
A0A4Y1W716.pdb	123	87.24	0.85	3.89
A0A4Y1WDN0.pdb	264	94.39	0.95	2.5
A0A4Z2CKI0.pdb	125	56.35	0.21	24.54
A0A4Z2CKZ1.pdb	162	80.66	0.79	7.59
A0A4Z2CPU1.pdb	1047	79.78	0.81	11.6
A0A4Z2CQ52.pdb	249	64.8	0.25	24.53
A0A4Z2CQS0.pdb	447	61.39	0.6	19.09
A0A4Z2CRL0.pdb	176	77.83	0.69	9.14
A0A4Z2CRP0.pdb	188	54.86	0.33	23.77
A0A4Z2CSZ9.pdb	142	75.23	0.59	15.48
A0A4Z2CTB7.pdb	646	53.47	0.51	23.41
A0A4Z2CTT8.pdb	1287	71.13	0.77	15.26
A0A4Z2CUM2.pdb	1007	86.88	0.87	7.67
A0A4Z2CUR0.pdb	393	70.91	0.39	22.64
A0A4Z2CV58.pdb	740	61.09	0.57	21.72
A0A4Z2CW80.pdb	635	81.85	0.78	12.44
A0A4Z2CX04.pdb	1371	58.23	0.4	27.12
A0A4Z2CY77.pdb	200	51.23	0.33	19.74
A0A4Z2CYH4.pdb	567	71.02	0.61	17.86
A0A4Z2D096.pdb	67	57.82	0.33	15.69
A0A4Z2D0E4.pdb	434	56.87	0.53	22
A0A4Z2D0Y5.pdb	1422	71.51	0.38	25.22
A0A4Z2D118.pdb	89	60.18	0.24	21.02
A0A4Z2D1D9.pdb	213	56.51	0.44	19.25
A0A4Z2D1G4.pdb	239	78.3	0.54	14.33
A0A4Z2D1I3.pdb	442	52.66	0.23	28.46
A0A4Z2D1Q4.pdb	454	80.7	0.61	15.08
A0A4Z2D1T9.pdb	285	56.44	0.51	21.2
A0A4Z2D201.pdb	473	81.32	0.78	8.21
A0A4Z2D272.pdb	251	75.42	0.79	9.53
A0A4Z2D2I6.pdb	616	54.31	0.59	21.33
A0A4Z2D320.pdb	250	74.11	0.44	18.2
A0A4Z2D347.pdb	87	77.09	0.42	14.88
A0A4Z2D395.pdb	88	71.11	0.3	19.57
A0A4Z2D3D8.pdb	289	75.3	0.75	12.16
A0A4Z2D3W5.pdb	825	79.35	0.8	12.54
A0A4Z2D417.pdb	515	86.2	0.82	10.28
A0A4Z2D4N9.pdb	542	76.06	0.71	15.03
A0A4Z2D604.pdb	780	64.99	0.71	17.57
A0A4Z2D635.pdb	529	86.7	0.78	11.08
A0A4Z2D6I6.pdb	354	77.52	0.37	20.38
A0A4Z2D6N9.pdb	123	74.75	0.64	10.54
A0A4Z2D7I8.pdb	118	65.23	0.55	10.81
A0A4Z2D846.pdb	128	69.75	0.39	16.22
A0A4Z2D8M0.pdb	865	60.06	0.62	19.24
A0A4Z2D8P8.pdb	260	52.22	0.31	20.1
A0A4Z2D8S0.pdb	1379	52.8	0.38	28.4
A0A4Z2D8X2.pdb	387	56.06	0.22	27.95
A0A4Z2D8Y4.pdb	613	70.11	0.58	18.24
A0A4Z2D8Z4.pdb	718	70.45	0.63	18.94
A0A4Z2D9C1.pdb	496	79.35	0.85	9.63
A0A4Z2DA40.pdb	145	61.31	0.48	18.25
A0A4Z2DA90.pdb	523	55.44	0.24	27.5
A0A4Z2DAK5.pdb	106	73.97	0.58	11.82
A0A4Z2DAN5.pdb	229	67.17	0.71	11.83
A0A4Z2DBZ6.pdb	263	77.98	0.57	16.96
A0A4Z2DCA4.pdb	272	82.05	0.82	7.25
A0A4Z2DCF7.pdb	476	58.63	0.35	24.46
A0A4Z2DCP3.pdb	408	70.08	0.73	13.77
A0A4Z2DCP5.pdb	349	71.99	0.43	20.38
A0A4Z2DCW1.pdb	202	78.15	0.75	10.1
A0A4Z2DD04.pdb	322	53.63	0.2	28.37
A0A4Z2DD49.pdb	1204	56.38	0.36	26.21
A0A4Z2DDM3.pdb	867	57.73	0.5	24.54
A0A4Z2DE93.pdb	137	85.06	0.6	10.6
A0A4Z2DES4.pdb	422	76.57	0.65	14.36
A0A4Z2DET8.pdb	232	77.16	0.82	7.63
A0A4Z2DFL4.pdb	434	57.14	0.56	21.45
A0A4Z2DG31.pdb	214	74.38	0.63	14.49
A0A4Z2DGP1.pdb	554	71.61	0.71	15.23
A0A4Z2DHB5.pdb	383	50.72	0.36	25.97
A0A4Z2DHJ8.pdb	336	66.04	0.64	15.65
A0A4Z2DIB6.pdb	964	70.73	0.78	12.59
A0A4Z2DKK7.pdb	181	71.54	0.38	22.5
A0A4Z2DLJ7.pdb	171	60.23	0.34	24.05
A0A4Z2DNH1.pdb	151	61.09	0.43	13.88
A0A4Z2DPI9.pdb	341	90.68	0.9	4.71
A0A4Z2DQ76.pdb	566	68.27	0.54	20.92
A0A4Z2DRA1.pdb	69	78.71	0.54	6.73
A0A4Z2DRU1.pdb	417	81.79	0.83	7.08
A0A4Z2DS64.pdb	179	91.19	0.87	3.68
A0A4Z2DUK5.pdb	1093	75.49	0.51	19.5
A0A4Z2DUN1.pdb	526	81.76	0.88	8.36
A0A4Z2DV32.pdb	523	61.92	0.56	20.58
A0A4Z2DVM2.pdb	129	71.62	0.47	13.15
A0A4Z2DWE1.pdb	523	71.15	0.6	19.55
A0A4Z2DWK8.pdb	907	62.56	0.51	22.86
A0A4Z2DX37.pdb	1419	57.24	0.67	21.23
A0A4Z2DX79.pdb	655	55.58	0.28	26.81
A0A4Z2DXJ1.pdb	415	79.32	0.63	15.56
A0A510B2A5.pdb	288	85.91	0.88	5.56
A0A5J6VAA6.pdb	281	78.13	0.81	7.86
A0A5K4EQQ8.pdb	610	72.25	0.49	19.25
A0A5K4ET12.pdb	128	76.5	0.53	17.46
A0A5K4F1T2.pdb	354	69.09	0.7	15.54
A0A5K4F2U8.pdb	69	84.81	0.52	10.54
A0A5K4F386.pdb	603	63.27	0.58	20.91
A0A5K4F3E2.pdb	437	85.46	0.9	5.52
A0A5K4F3Y8.pdb	351	72.3	0.72	14.23
A0A5K4F562.pdb	296	58.38	0.62	16.31
A0A5K4F5U6.pdb	99	70.29	0.3	18.07
A0A5K4F7C5.pdb	134	91.17	0.83	4.17
A0A5K4F7S3.pdb	84	52.73	0.28	19.18
A0A5K4F8E7.pdb	386	77.29	0.62	13.44
A0A5K4F8V1.pdb	310	80.2	0.76	10.34
A0A5K4F8Y6.pdb	67	69.4	0.5	9.57
A0A5K4F9B5.pdb	76	83	0.66	7.46
A0A5K4F9D6.pdb	375	71.44	0.75	12.6
A0A5K4FA98.pdb	603	71.08	0.74	14.24
A0A5K4FAH1.pdb	192	87.41	0.84	4.91
A0A5K4FAL0.pdb	159	82.86	0.78	8.64
A0A5K4FAX9.pdb	113	73.44	0.66	8.95
A0A5K4FCS5.pdb	1257	64.8	0.4	26.43
A0A5K4FD64.pdb	265	78.78	0.82	7.77
A0A5K4FDR8.pdb	63	76.63	0.46	14.82
A0A5K4FE34.pdb	143	70.35	0.67	8.57
A0A5K4FE67.pdb	113	52.43	0.22	21.81
A0A5K4FEB5.pdb	423	51.39	0.4	25.81
A0A5P8YB90.pdb	62	63.76	0.29	19.8
A0A5P8YBR8.pdb	184	85.1	0.84	5.65
A0A5P8YC06.pdb	393	95.66	0.95	2.62
A0A5P8YCH9.pdb	345	77.1	0.8	7.57
A0A5P8YCP6.pdb	216	90.08	0.93	3.14
A0A5P8YD86.pdb	106	92.81	0.88	2.91
A0A5P8YEB1.pdb	331	91.4	0.88	5.27
A0A5P8YGQ9.pdb	217	55.31	0.6	16.33
A0A5P8YH33.pdb	510	91.92	0.95	3.31
A0A5P8YHI5.pdb	365	95.17	0.96	2.32
A0A5P8YHJ8.pdb	589	87.72	0.93	4.68
A0A5P8YHL7.pdb	486	84.38	0.87	5.01
A0A5P8YIJ3.pdb	232	88.84	0.91	3.98
A0A5P8YJ09.pdb	132	81.5	0.81	5.82
A0A5P8YL69.pdb	356	94.34	0.96	2.48
A0A5P8YMR8.pdb	89	74.9	0.46	15.36
A0A644EYX8.pdb	925	64.62	0.63	19.69
A0A644F1Q0.pdb	874	73.3	0.32	24.67
A0A644F201.pdb	324	57.07	0.4	23.72
A0A644F3W6.pdb	225	78.54	0.78	10.19
A0A644F560.pdb	430	83.11	0.82	8.86
A0A644F6Z7.pdb	191	82.04	0.78	9.56
A0A644F7D5.pdb	356	79.6	0.3	24.19
A0A644F922.pdb	220	92.3	0.91	3.59
A0A644FBY8.pdb	858	69.29	0.74	16.36
A0A656B7W4.pdb	403	90.17	0.91	3.57
A0A656BET0.pdb	858	87.23	0.9	7.36
A0A656BEZ4.pdb	86	77.6	0.58	10.14
A0A656BF42.pdb	62	56.23	0.18	21.67
A0A656BF60.pdb	72	55.33	0.22	21.01
A0A656BF94.pdb	406	96.79	0.97	2.03
A0A656BFU1.pdb	465	87.34	0.78	9.5
A0A656BG82.pdb	60	72.35	0.38	13.32
A0A656BGC4.pdb	298	82.7	0.67	12.04
A0A656BGD8.pdb	857	67.67	0.62	17.59
A0A656BGK0.pdb	178	95.58	0.94	2.1
A0A656BGW4.pdb	108	56.45	0.17	25.3
A0A656BH02.pdb	258	79.22	0.66	12.01
A0A656BH64.pdb	215	79.21	0.77	10.84
A0A656BHG5.pdb	146	72.34	0.69	9.14
A0A656BHJ1.pdb	593	89.93	0.91	5.4
A0A656BIV0.pdb	85	68.7	0.32	20.18
A0A656BJ94.pdb	63	54.41	0.16	21.27
A0A656BJW8.pdb	60	55.37	0.26	16.46
A0A656BJZ3.pdb	157	92.24	0.92	2.66
A0A656BK24.pdb	113	51.78	0.13	25.98
A0A656BKR4.pdb	87	67.18	0.27	20.1
A0A656BLL8.pdb	257	94.53	0.95	2.3
A0A656BLS8.pdb	183	91.13	0.91	3.12
A0A656BNX4.pdb	116	56.58	0.12	25.87
A0A656BQ52.pdb	191	85.87	0.76	9.58
A0A656BR53.pdb	130	62.09	0.25	23.86
A0A656BSW1.pdb	110	87.84	0.8	5.98
A0A656BV30.pdb	124	67.1	0.46	15.1
A0A656BX00.pdb	225	85.66	0.77	8.14
A0A656BXQ3.pdb	71	85.62	0.63	5.08
A0A656BYP2.pdb	62	83.64	0.73	5.01
A0A656BZ54.pdb	553	83.03	0.47	22.93
A0A656BZV5.pdb	119	87.39	0.84	4.07
A0A656C0B7.pdb	109	55.49	0.27	24.25
A0A656C1W7.pdb	173	90.18	0.87	3.97
A0A656C3L0.pdb	68	65.57	0.43	12.41
A0A658XZ39.pdb	243	89.1	0.86	6.21
A0A658Y3A9.pdb	261	84.11	0.85	6.02
A0A658Y5F9.pdb	85	86.86	0.51	11.14
A0A658Y6W5.pdb	346	78.97	0.82	7.54
A0A658YAY6.pdb	154	58.32	0.24	22.91
A0A658YS19.pdb	194	92.09	0.93	2.96
A0A658YSI7.pdb	876	89.39	0.62	15.42
A0A658YSJ6.pdb	78	79.7	0.68	8
A0A658YTD8.pdb	85	87.67	0.76	3.91
A0A658YUJ1.pdb	260	93.21	0.94	2.73
A0A658YUN6.pdb	588	96.14	0.96	2.63
A0A658YV63.pdb	719	92.24	0.94	4.38
A0A658YWX2.pdb	305	86.08	0.87	4.63
A0A658YX00.pdb	413	93.95	0.94	3.19
A0A658YXN3.pdb	134	94.13	0.87	3.56
A0A658YYE9.pdb	74	83.2	0.49	7.73
A0A658YYP7.pdb	121	87.18	0.81	3.79
A0A658YZW0.pdb	206	85.05	0.87	5.23
A0A658YZY8.pdb	257	95.62	0.94	2.28
A0A658Z0N9.pdb	192	88.8	0.85	5.98
A0A658Z1H6.pdb	68	90.88	0.8	3.61
A0A658Z255.pdb	107	88.41	0.87	3.46
A0A658Z2A1.pdb	375	83.8	0.83	9.16
A0A658Z2P8.pdb	360	78.24	0.74	11.13
A0A658Z337.pdb	191	90.73	0.92	3.21
A0A658Z4W2.pdb	139	81.21	0.71	9.71
A0A658Z4Y6.pdb	397	85.23	0.77	10.13
A0A6A9TL52.pdb	213	64.65	0.64	15.57
A0A6A9TME8.pdb	81	78.04	0.62	11.41
A0A6A9TQA3.pdb	144	79.41	0.79	5.44
A0A6A9TTY3.pdb	200	73.22	0.61	16.61
A0A6A9TUZ8.pdb	81	79.59	0.51	10.18
A0A6A9TWN7.pdb	185	91.15	0.78	4.6
A0A6A9TXC6.pdb	302	81.78	0.75	11.56
A0A6A9TZS5.pdb	216	79.18	0.67	11.22
A0A6D2WE83.pdb	101	93.66	0.82	2.5
A0A6D2WG87.pdb	82	94.95	0.9	1.74
A0A6D2XGK0.pdb	300	90.32	0.91	4.89
A0A6H3A5N5.pdb	105	92.69	0.91	2.12
A0A6H3A626.pdb	284	93.67	0.96	2.23
A0A6H3A7U0.pdb	101	92.67	0.91	2.22
A0A6H3A8V1.pdb	458	83.18	0.73	9.7
A0A6H3A9N3.pdb	147	82.8	0.81	6.65
A0A6H3ACD2.pdb	236	90.75	0.9	4.36
A0A6H3ACS9.pdb	246	78.37	0.58	12.98
A0A6H3AFL5.pdb	70	61.05	0.48	11.12
A0A6H3AMW2.pdb	342	94.33	0.96	2.36
A0A6L7GXS5.pdb	78	73.61	0.56	7.96
A0A6L7GXV7.pdb	251	97.32	0.97	1.44
A0A6L7H068.pdb	78	93.45	0.88	1.98
A0A6L7H0T5.pdb	445	88.94	0.83	5.19
A0A6L7H112.pdb	138	83.65	0.63	6.69
A0A6L7H1V1.pdb	370	91.34	0.89	4.1
A0A6L7H1Y6.pdb	160	94.05	0.95	1.88
A0A6L7H2A1.pdb	313	81.24	0.82	5.16
A0A6L7H2K4.pdb	257	79.6	0.78	10.37
A0A6L7H2P2.pdb	71	74.05	0.4	13.09
A0A6L7H4F4.pdb	476	90.73	0.95	4.05
A0A6L7H4U1.pdb	229	91.44	0.93	2.95
A0A6L7H5M0.pdb	62	76.59	0.5	8.73
A0A6L7H603.pdb	192	91.24	0.92	3.33
A0A6L7H8L3.pdb	383	96.43	0.97	1.89
A0A6L7H9U6.pdb	109	94.77	0.9	2.39
A0A6L7HAB8.pdb	280	94.58	0.96	2.18
A0A6L7HBN1.pdb	81	90.71	0.82	3.09
A0A6L7HHH5.pdb	404	86.2	0.83	5.49
A0A6L7HHY8.pdb	221	82.72	0.84	5.77
A0A6L7HJP1.pdb	157	94.67	0.93	2.04
A0A6L7HJW9.pdb	141	72.16	0.47	15.56
A0A6L7HLV6.pdb	212	83.56	0.86	5.78
A0A6L7HLX1.pdb	417	84.01	0.47	17.98
A0A6L7HMG4.pdb	388	93.58	0.95	2.51
A0A6L7HN55.pdb	82	88.66	0.8	4.19
A0A6L7HP52.pdb	104	65.52	0.4	13.91
A0A6L7HPH9.pdb	114	90.08	0.85	3.76
A0A6L7HR89.pdb	254	76.61	0.75	11.39
A0A6L7HTM5.pdb	94	86.09	0.57	7
A0A6L8NU70.pdb	93	93.41	0.88	2.22
A0A6L8NVG8.pdb	330	95.08	0.9	4.58
A0A6L8NWD4.pdb	215	88.81	0.89	4.77
A0A6L8NYH6.pdb	366	95.76	0.97	2.01
A0A6L8P0D8.pdb	364	88.62	0.93	3.43
A0A6L8P0E6.pdb	118	84.57	0.8	5.89
A0A6L8P2W3.pdb	441	92.91	0.95	3.2
A0A6L8P5M1.pdb	156	94.02	0.93	2.37
A0A6L8P694.pdb	402	86.49	0.7	8.05
A0A6L8P6T9.pdb	492	86.54	0.8	9.68
A0A6L8P7H4.pdb	87	84.35	0.77	4.4
A0A6L8PA45.pdb	228	90.62	0.92	3.33
A0A6L8PAS6.pdb	325	73.25	0.6	17.24
A0A6L8PBE8.pdb	518	93.04	0.93	3.83
A0A6L8PBH7.pdb	176	75.18	0.73	9.69
A0A6L8PBL3.pdb	264	79.09	0.83	6.26
A0A6L8PCD1.pdb	376	94.5	0.96	2.69
A0A6L8PDR1.pdb	68	61.75	0.29	19.46
A0A6L8PEB1.pdb	131	84.95	0.83	4.24
A0A6L8PED9.pdb	198	77.29	0.75	10.2
A0A6L8PG00.pdb	190	92.99	0.93	3.07
A0A6L8PGW9.pdb	175	89.52	0.83	7.86
A0A6L8PJ14.pdb	122	88.85	0.86	3.68
A0A6L8PJ48.pdb	233	82.21	0.83	6.53
A0A6L8PJZ8.pdb	290	89.03	0.91	4.41
A0A6L8PK81.pdb	350	86.21	0.86	5.23
A0A6L8PKD9.pdb	113	81.1	0.68	7.89
A0A6L8PKN7.pdb	225	78.68	0.59	12.53
A0A6L8PL24.pdb	169	78.27	0.73	12.02
A0A6L8PLI2.pdb	526	81.92	0.46	22.62
A0A6L8PMI4.pdb	348	91.95	0.92	3.4
A0A6L8PNG1.pdb	134	75.07	0.55	10.51
A0A6L8PQN2.pdb	202	91.31	0.93	3.18
A0A6L8PTZ4.pdb	459	82.82	0.59	15.93
A0A6L8PZK6.pdb	103	81.59	0.73	5.41
A0A6L8Q050.pdb	371	95.2	0.94	2.45
A0A6L8Q1P3.pdb	93	75	0.52	10.79
A0A6M4NJZ4.pdb	105	84.89	0.7	6.77
A0A6M4NKI9.pdb	393	82.39	0.74	13.07
A0A6M4NKL1.pdb	154	83.14	0.74	7.25
A0A6M4NKT8.pdb	174	79.93	0.57	15.1
A0A6M4NL60.pdb	238	88.18	0.91	3.79
A0A6M4NLE6.pdb	130	57.92	0.18	24.39
A0A6M4NLF6.pdb	127	70.55	0.42	20.59
A0A6M4NM37.pdb	794	79.76	0.79	11.8
A0A6M4NN70.pdb	404	84.98	0.85	5.24
A0A6M4NNW3.pdb	126	69.53	0.41	16.01
A0A6N3MUW2.pdb	399	80.43	0.82	6.41
A0A6N3MYF9.pdb	633	53.34	0.42	25.82
A0A6N3QEA9.pdb	180	91.3	0.9	3.62
A0A6N3QF99.pdb	223	83.93	0.8	9.23
A0A6N3QFN5.pdb	1053	90.47	0.69	13.89
A0A6N3QFR1.pdb	220	94.9	0.92	2.62
A0A6N3QG91.pdb	65	84.45	0.63	9.04
A0A6N3QGA9.pdb	171	93.28	0.89	2.97
A0A6N3QGC6.pdb	268	95.36	0.92	3.25
A0A6N3QGJ6.pdb	177	91.14	0.9	3.3
A0A6N3QGY4.pdb	268	85.64	0.55	15.13
A0A6N3QGZ7.pdb	94	80.74	0.68	10.92
A0A6N3QHI7.pdb	66	76.78	0.6	9.68
A0A6N3QHP2.pdb	648	86.39	0.59	17.28
A0A6N3QHT4.pdb	362	92.75	0.95	2.99
A0A6N3QI24.pdb	321	91.43	0.89	3.98
A0A6N3QIC4.pdb	296	80.48	0.86	6.49
A0A6N3QIL1.pdb	312	91.83	0.83	4.85
A0A6N3QIM1.pdb	280	88.98	0.91	4.36
A0A6N3QIR4.pdb	122	63.63	0.49	13.4
A0A6N3QIU2.pdb	183	87.62	0.82	6.89
A0A6N3QJM9.pdb	65	83.01	0.51	8.48
A0A6N3QM06.pdb	243	82.9	0.71	11.01
A0A6N3QM56.pdb	239	95.46	0.95	2.12
A0A6N3QM72.pdb	299	84.19	0.69	12.13
A0A6N3QME1.pdb	617	66.66	0.5	23.02
A0A6N3QME5.pdb	234	93.25	0.93	3.04
A0A6N3QMF3.pdb	241	94.97	0.96	2.17
A0A6N3QMK5.pdb	401	89.48	0.94	3.78
A0A6N3QMU5.pdb	657	96.19	0.97	2.57
A0A6N3QMV7.pdb	180	79.67	0.72	8.26
A0A6N3QN06.pdb	408	95.25	0.97	2.11
A0A6N3QNF4.pdb	138	74.75	0.67	11.69
A0A6N3QNF7.pdb	182	79.17	0.76	9.38
A0A6N3QNK2.pdb	245	88.66	0.83	7.02
A0A6N3QP56.pdb	85	86.26	0.7	8.89
A0A6N3QPF5.pdb	83	84.21	0.75	7.55
A0A6N3QPN4.pdb	472	83.88	0.64	14.49
A0A6N3QQ64.pdb	259	88.84	0.92	3.76
A0A6N3QQJ0.pdb	962	91.57	0.89	5.91
A0A6N3QQQ7.pdb	70	55.29	0.31	17.89
A0A6N3QQQ8.pdb	1407	88.32	0.92	7.86
A0A6N3QQQ9.pdb	269	96.13	0.96	1.99
A0A6N3QQR4.pdb	259	96.02	0.96	1.94
A0A6N3QR73.pdb	243	96.84	0.97	1.71
A0A6N3QRI5.pdb	398	84.03	0.8	6.69
A0A6N3QRK9.pdb	259	95.26	0.96	2.51
A0A6N3QS20.pdb	185	95.5	0.95	1.95
A0A6N3QSE3.pdb	80	82.27	0.48	9.89
A0A6N3QSJ7.pdb	97	88.88	0.86	2.88
A0A6N3QSU0.pdb	227	78.22	0.57	15.53
A0A6N3QSY0.pdb	513	82.24	0.53	17.43
A0A6N3QSZ3.pdb	74	55.79	0.4	11.23
A0A6N3QT24.pdb	296	88.32	0.91	4.27
A0A6N3QTN7.pdb	428	80.97	0.79	8.59
A0A6N3QU04.pdb	276	85.34	0.72	10.73
A0A6N3QVF9.pdb	306	51.66	0.36	21.92
A0A6N3QW12.pdb	390	96.54	0.97	1.89
A0A6N3QWF5.pdb	127	92.8	0.91	2.75
A0A6N3QWI2.pdb	575	89.47	0.82	6.71
A0A6N3QWM3.pdb	64	92.27	0.78	4.32
A0A6N3QWW5.pdb	548	95.78	0.97	2.47
A0A6N3QX53.pdb	196	90.82	0.72	8.17
A0A6N3QXC7.pdb	148	74.4	0.62	14.54
A0A6N3QXC9.pdb	104	55.43	0.4	18.14
A0A6N3QXD2.pdb	287	81.57	0.77	8.26
A0A6N3QXT4.pdb	125	73.03	0.59	14.2
A0A6N3QY28.pdb	445	89.91	0.91	4.32
A0A6N3QY31.pdb	578	92.4	0.95	3.6
A0A6N3QYM7.pdb	284	89.08	0.91	4.15
A0A6N3QYY8.pdb	329	94.56	0.89	4.42
A0A6N3QZ23.pdb	149	77.15	0.71	10.74
A0A6N3QZ39.pdb	188	92.95	0.93	2.31
A0A6N3QZ68.pdb	262	95.15	0.97	1.88
A0A6N3QZ77.pdb	145	83.97	0.8	6.96
A0A6N3QZG8.pdb	122	77.62	0.52	12.25
A0A6N3R003.pdb	613	82.97	0.67	15.71
A0A6N3R099.pdb	281	90.97	0.87	5.89
A0A6N3R0L4.pdb	400	85.92	0.9	4.24
A0A6N3R179.pdb	233	85.93	0.56	16.93
A0A6N3R1D8.pdb	282	76.56	0.58	15.1
A0A6N3R1F4.pdb	332	92.53	0.88	5.42
A0A6N3R1N2.pdb	341	88.91	0.91	4.28
A0A6N3R1R6.pdb	457	84.33	0.66	11.66
A0A6N3R1U0.pdb	130	76.08	0.7	11.73
A0A6N3R2K5.pdb	250	64.46	0.6	13.25
A0A6N3R2L6.pdb	200	91.47	0.91	3.42
A0A6N3R2U4.pdb	742	72.94	0.62	16.79
A0A6N3R308.pdb	70	93.37	0.86	2.27
A0A6N3R335.pdb	245	96.24	0.97	1.58
A0A6N3R3F0.pdb	225	93.13	0.96	2.12
A0A6N3R3H1.pdb	331	80.04	0.41	18.69
A0A6N3R4E9.pdb	160	83.1	0.75	7.59
A0A6N3R5T5.pdb	80	85.35	0.76	3.61
A0A6N3R694.pdb	213	91.93	0.94	2.77
A0A6N3R6S0.pdb	99	82.29	0.58	12.14
A0A6N3R720.pdb	257	90.84	0.88	6.09
A0A6N3R7C1.pdb	331	97.36	0.94	2.74
A0A6N3R7P7.pdb	240	93.97	0.96	2.17
A0A6N3R7T0.pdb	117	79.04	0.66	13.36
A0A6N3R922.pdb	398	82.31	0.75	7.08
A0A6N3R933.pdb	473	89.96	0.94	3.79
A0A6N3RA65.pdb	184	72.69	0.65	12.49
A0A7G6JLI4.pdb	224	68.82	0.35	21.92
A0A7G6K468.pdb	421	63.74	0.64	17.34
A0A7G6K575.pdb	350	88.37	0.9	4.91
A0A7G6K5G2.pdb	271	94.84	0.92	3.47
A0A7G6K6B2.pdb	570	85.02	0.58	13.98
A0A7G6K6C6.pdb	315	86.89	0.91	4.28
A0A7G6K721.pdb	485	81.56	0.73	10.39
A0A7G6K8I6.pdb	406	73.83	0.52	18.63
A0A7G6K8I7.pdb	650	82.42	0.66	15.57
A0A7G6K9E7.pdb	440	95.86	0.97	2.07
A0A7G6KAP7.pdb	181	96.38	0.95	1.79
A0A7G6KB46.pdb	300	76.45	0.7	14.4
A0A7G6KCJ5.pdb	298	89.98	0.9	4.21
A0A7G6KEF6.pdb	430	77.04	0.71	12.11
A0A7G6KEF7.pdb	280	82.88	0.59	12.75
A0A7G6KEK1.pdb	423	93.54	0.96	3.14
A0A7G6KEP1.pdb	208	86.29	0.7	9.24
A0A7G6KFA2.pdb	230	89.06	0.84	6.39
A0A7G6KFJ0.pdb	385	82.08	0.67	13.48
A0A7H0M209.pdb	455	87.26	0.88	6.98
A0A7L4TZT6.pdb	721	76.19	0.7	16.53
A0A7L4U177.pdb	88	79.63	0.58	9.32
A0A7L4U6Y6.pdb	160	92.74	0.87	4.07
A0A7T0MB12.pdb	116	95.65	0.93	1.78
A0A7T0MB45.pdb	211	85.12	0.86	5.71
A0A7U3QEM9.pdb	308	64.65	0.52	19.75
A0A7Y8URZ8.pdb	456	84.94	0.85	5.84
A0A7Z1CX42.pdb	84	72.2	0.57	13.09
A0A7Z1CXC8.pdb	617	80.39	0.81	10.45
A0A7Z1CXW2.pdb	715	94.21	0.97	2.89
A0A7Z1CYI8.pdb	158	92.94	0.91	2.69
A0A7Z1CYU9.pdb	401	96.94	0.98	1.71
A0A7Z1CYZ9.pdb	383	95.61	0.96	2.48
[truncated: 4,001 more rows]
