# Supplementary material for: Integrating protein language and geometric deep learning models for enhanced vaccine antigen prediction
Source: Nat Commun. 2025 Dec 21;17:1033. doi: 10.1038/s41467-025-67778-2 (PMC12847940; doi:10.1038/s41467-025-67778-2)
Supplement: Supplementary file 8 — Supplementary Data 6 [file 41467_2025_67778_MOESM8_ESM.xlsx]

## Sheet: URK20516.1(G9R)
Hit	DB	Accession	Description	Organism	Length	Score(Bits)	Identities(%)	Positives(%)	E()
1	TR	A0A8V8SD95	BTB domain containing 8 OS=Homo sapiens OX=9606 GN=BTBD8 PE=1 SV=1	Homo sapiens	1279	85	26.8	43.7	0.05
2	TR	E9PEZ5	BTB domain containing 8 OS=Homo sapiens OX=9606 GN=BTBD8 PE=1 SV=2	Homo sapiens	1409	85	26.8	43.7	0.05
3	SP	Q5XKL5-4	Isoform 4 of BTB/POZ domain-containing protein 8 OS=Homo sapiens OX=9606 GN=BTBD8	Homo sapiens	1642	85	26.8	43.7	0.05
4	SP	Q5XKL5	BTB/POZ domain-containing protein 8 OS=Homo sapiens OX=9606 GN=BTBD8 PE=1 SV=3	Homo sapiens	1792	85	26.8	43.7	0.05
5	TR	A0A7I2V3H7	GRB10 interacting GYF protein 2 OS=Homo sapiens OX=9606 GN=GIGYF2 PE=1 SV=1	Homo sapiens	1051	68	22.9	42.2	5.1
6	TR	A0A7I2V361	GRB10 interacting GYF protein 2 OS=Homo sapiens OX=9606 GN=GIGYF2 PE=1 SV=1	Homo sapiens	1081	68	22.9	42.2	5.1
7	TR	A0A7I2V3H0	GRB10 interacting GYF protein 2 OS=Homo sapiens OX=9606 GN=GIGYF2 PE=1 SV=1	Homo sapiens	1126	68	22.9	42.2	5.1
8	TR	A0A7I2V516	GRB10 interacting GYF protein 2 OS=Homo sapiens OX=9606 GN=GIGYF2 PE=1 SV=1	Homo sapiens	1130	68	22.9	42.2	5.1
9	SP	Q6Y7W6-4	Isoform 3 of GRB10-interacting GYF protein 2 OS=Homo sapiens OX=9606 GN=GIGYF2	Homo sapiens	1286	68	22.9	42.2	5.2
10	SP	Q6Y7W6-5	Isoform 4 of GRB10-interacting GYF protein 2 OS=Homo sapiens OX=9606 GN=GIGYF2	Homo sapiens	1293	68	22.9	42.2	5.2
11	SP	Q6Y7W6	GRB10-interacting GYF protein 2 OS=Homo sapiens OX=9606 GN=GIGYF2 PE=1 SV=1	Homo sapiens	1299	68	22.9	42.2	5.2
12	SP	Q6Y7W6-3	Isoform 2 of GRB10-interacting GYF protein 2 OS=Homo sapiens OX=9606 GN=GIGYF2	Homo sapiens	1320	68	22.9	42.2	5.2
13	TR	I1E4Y6	GRB10 interacting GYF protein 2 OS=Homo sapiens OX=9606 GN=GIGYF2 PE=1 SV=1	Homo sapiens	1321	68	22.9	42.2	5.2
14	SP	Q9BY89	Uncharacterized protein KIAA1671 OS=Homo sapiens OX=9606 GN=KIAA1671 PE=1 SV=2	Homo sapiens	1806	68	41.9	51.2	5.3
15	TR	H0Y5F4	AFG1 like ATPase (Fragment) OS=Homo sapiens OX=9606 GN=AFG1L PE=1 SV=1	Homo sapiens	349	66	36.8	57.4	7.2
16	TR	A0A087WVH4	Double zinc ribbon and ankyrin repeat domains 1 (Fragment) OS=Homo sapiens OX=9606 GN=DZANK1 PE=1 SV=1	Homo sapiens	225	65	35.3	51	7.7
17	SP	Q8WV93	AFG1-like ATPase OS=Homo sapiens OX=9606 GN=AFG1L PE=1 SV=2	Homo sapiens	481	66	36.8	57.4	7.9
