# Supplementary material for: Integrating protein language and geometric deep learning models for enhanced vaccine antigen prediction
Source: Nat Commun. 2025 Dec 21;17:1033. doi: 10.1038/s41467-025-67778-2 (PMC12847940; doi:10.1038/s41467-025-67778-2)
Supplement: Supplementary file 11 — Source Data [file 41467_2025_67778_MOESM11_ESM.xlsx]

## Sheet: Figure 2a
Figure 2a
		Virus	Bacteria	Eukaryota	All
	Positive datast	119	386	95	600
	Negative datast	481	4493	1026	6000

## Sheet: Figure 2b
Figure 2b
	Pos-Sequence Length	X bandwidth	X axis	Y axis		Neg-Sequence Length	X bandwidth	X axis	Y axis
	62	[0-250)	0	191		60	[0-250)	0	2721
	69	[250-500)	250	213		60	[250-500)	250	2297
	69	[500-750)	500	119		60	[500-750)	500	603
	72	[750-1000)	750	37		60	[750-1000)	750	228
	75	[1000-1250)	1000	24		60	[1000-1250)	1000	90
	76	[1250-1500)	1250	6		60	[1250-1500)	1250	33
	77	[1500-1750)	1500	5		60	[1500-1750)	1500	18
	77	[1750-2000)	1750	5		60	[1750-2000)	1750	10
	78	[2000-2250)	2000	0		60	[2000-2250)	2000	0
	79	[2250-2500)	2250	0		60	[2250-2500)	2250	0
	80					60
	81					60
	83					60
	87					60
	87					60
	89					60
	91					61
	91					61
	92					61
	92					61
	94					61
	95					61
	95					61
	97					61
	97					61
	98					61
	98					61
	98					61
	99					61
	100					61
	100					62
	101					62
	101					62
	102					62
	104					62
	105					62
	107					62
	110					62
	111					62
	111					62
	111					62
	111					62
	116					62
	116					62
	117					62
	118					62
	119					62
	120					62
	124					63
	124					63
	124					63
	125					63
	126					63
	129					63
	130					63
	130					63
	131					63
	133					63
	137					63
	142					63
	142					63
	143					63
	144					63
	144					64
	145					64
	147					64
	149					64
	149					64
	149					64
	150					64
	150					64
	152					64
	152					64
	153					64
	153					64
	154					64
	154					64
	154					64
	156					64
	158					65
	158					65
	158					65
	158					65
	159					65
	159					65
	160					65
	160					65
	161					65
	161					65
	162					65
	162					65
	164					65
	165					65
	166					65
	166					65
	166					65
	166					65
	167					65
	167					65
	167					66
	167					66
	168					66
	168					66
	168					66
	169					66
	169					66
	170					66
	171					66
	171					66
	171					66
	173					66
	173					66
	174					66
	174					66
	174					66
	175					66
	177					66
	177					66
	177					67
	179					67
	180					67
	182					67
	185					67
	185					67
	186					67
	186					67
	187					67
	188					67
	190					67
	190					67
	191					67
	192					67
	193					67
	193					67
	194					68
	194					68
	196					68
	196					68
	198					68
	199					68
	199					68
	202					68
	202					68
	202					68
	203					68
	205					68
	206					69
	206					69
	208					69
	210					69
	211					69
	212					69
	213					69
	214					69
	215					69
	215					69
	218					70
	219					70
	220					70
	220					70
	220					70
	221					70
	221					70
	223					70
	225					70
	226					70
	227					70
	228					70
	230					70
	232					70
	232					70
	233					70
	233					70
	234					70
	234					71
	237					71
	237					71
	240					71
	242					71
	245					71
	245					71
	245					71
	247					71
	248					71
	249					71
	250					71
	250					71
	250					71
	250					71
	250					71
	250					71
	251					71
	251					71
	251					71
	251					71
	252					71
	257					71
	257					72
	257					72
	259					72
	260					72
	261					72
	261					72
	264					72
	266					72
	268					72
	269					72
	273					72
	274					72
	276					72
	276					72
	277					73
	279					73
	281					73
	282					73
	284					73
	286					73
	286					73
	287					73
	287					73
	288					73
	288					73
	291					73
	292					73
	294					73
	294					73
	294					73
	296					73
	298					74
	299					74
	300					74
	304					74
	304					74
	305					74
	305					74
	306					74
	307					74
	308					74
	308					74
	310					74
	312					74
	312					74
	312					74
	312					74
	314					74
	315					75
	316					75
	317					75
	317					75
	318					75
	319					75
	319					75
	320					75
	320					75
	323					75
	323					75
	324					75
	325					75
	325					75
	326					75
	326					75
	327					75
	329					75
	329					75
	329					75
	331					75
	331					75
	332					75
	332					75
	335					75
	335					75
	336					75
	336					75
	338					75
	338					75
	338					76
	339					76
	340					76
	340					76
	341					76
	341					76
	341					76
	345					76
	346					76
	350					76
	350					76
	352					76
	353					77
	353					77
	353					77
	354					77
	354					77
	356					77
	359					77
	359					77
	359					77
	360					77
	360					77
	362					77
	363					77
	364					77
	364					77
	364					77
	365					77
	367					77
	370					78
	371					78
	373					78
	374					78
	377					78
	377					78
	378					78
	379					78
	380					78
	382					78
	383					78
	385					78
	388					78
	388					78
	389					79
	389					79
	390					79
	392					79
	393					79
	393					79
	395					79
	397					79
	398					79
	398					79
	399					79
	401					79
	401					79
	402					80
	403					80
	409					80
	411					80
	413					80
	414					80
	415					80
	417					80
	417					80
	419					80
	421					80
	421					80
	423					80
	423					80
	423					80
	424					80
	424					81
	425					81
	425					81
	426					81
	427					81
	428					81
	431					81
	433					81
	433					81
	434					81
	434					81
	436					81
	441					81
	443					81
	443					81
	446					81
	447					81
	450					82
	450					82
	451					82
	452					82
	454					82
	456					82
	458					82
	461					82
	462					82
	465					82
	466					82
	467					83
	468					83
	468					83
	469					83
	470					83
	471					83
	471					83
	473					83
	474					83
	474					83
	476					83
	478					83
	481					83
	485					84
	486					84
	486					84
	487					84
	488					84
	490					84
	490					84
	491					84
	491					85
	491					85
	491					85
	495					85
	497					85
	498					85
	500					85
	501					85
	503					85
	505					85
	505					85
	506					85
	507					85
	507					85
	508					86
	510					86
	511					86
	512					86
	512					86
	519					86
	524					86
	525					86
	526					86
	528					86
	529					86
	538					86
	539					86
	545					86
	546					87
	546					87
	547					87
	550					87
	550					87
	550					87
	551					87
	553					87
	553					87
	553					87
	556					87
	557					87
	558					87
	560					87
	560					87
	560					87
	561					87
	561					87
	561					88
	563					88
	566					88
	567					88
	569					88
	569					88
	570					88
	571					88
	571					88
	574					88
	575					88
	575					88
	575					88
	576					88
	577					88
	579					88
	579					88
	580					89
	580					89
	581					89
	582					89
	583					89
	589					89
	591					89
	594					89
	595					89
	600					89
	601					89
	603					89
	604					90
	608					90
	609					90
	610					90
	617					90
	619					90
	620					90
	621					90
	622					90
	623					90
	624					90
	627					90
	628					90
	630					90
	630					90
	641					91
	645					91
	647					91
	659					91
	659					91
	660					91
	662					91
	664					91
	667					91
	668					91
	670					91
	670					91
	673					91
	674					92
	674					92
	677					92
	681					92
	682					92
	684					92
	690					92
	694					93
	695					93
	699					93
	700					93
	701					93
	701					93
	712					93
	715					93
	721					93
	729					93
	729					94
	739					94
	740					94
	743					94
	744					94
	747					94
	751					94
	759					94
	761					94
	764					94
	771					94
	771					94
	774					94
	786					94
	792					94
	792					94
	795					94
	800					94
	809					94
	827					94
	835					94
	837					94
	841					94
	850					94
	854					95
	855					95
	865					95
	868					95
	870					95
	873					95
	882					95
	895					95
	904					95
	907					95
	910					95
	910					95
	915					95
	915					95
	928					96
	932					96
	939					96
	979					96
	989					96
	1003					96
	1010					96
	1018					96
	1029					96
	1039					96
	1060					97
	1060					97
	1078					97
	1083					97
	1085					97
	1090					97
	1120					97
	1123					97
	1172					97
	1180					97
	1182					97
	1182					98
	1182					98
	1183					98
	1197					98
	1207					98
	1231					98
	1233					98
	1235					98
	1255					98
	1285					98
	1290					98
	1315					98
	1376					98
	1416					98
	1502					99
	1530					99
	1558					99
	1647					99
	1706					99
	1758					99
	1772					99
	1778					99
	1821					100
	1890					100
						100
						100
						100
						100
						100
						100
						100
						100
						100
						100
						101
						101
						101
						101
						101
						101
						101
						101
						101
						101
						101
						101
						101
						101
						102
						102
						102
						102
						102
						102
						102
						102
						102
						102
						102
						102
						102
						102
						103
						103
						103
						103
						103
						103
						103
						103
						103
						103
						103
						103
						103
						103
						103
						103
						103
						103
						104
						104
						104
						104
						104
						104
						104
						104
						104
						104
						104
						104
						104
						104
						104
						104
						104
						104
						104
						104
						104
						104
						104
						104
						104
						104
						104
						105
						105
						105
						105
						105
						105
						105
						105
						105
						105
						105
						105
						105
						105
						106
						106
						106
						106
						106
						106
						106
						106
						106
						106
						106
						106
						107
						107
						107
						107
						107
						107
						107
						107
						107
						107
						107
						107
						107
						107
						107
						107
						107
						107
						107
						107
						108
						108
						108
						108
						108
						108
						108
						108
						108
						108
						108
						108
						108
						109
						109
						109
						109
						109
						109
						109
						109
						109
						109
						109
						109
						109
						109
						109
						109
						109
						109
						110
						110
						110
						110
						110
						110
						110
						110
						110
						110
						110
						111
						111
						111
						111
						111
						111
						111
						111
						111
						111
						111
						111
						111
						111
						111
						111
						112
						112
						112
						112
						112
						112
						112
						112
						112
						112
						112
						112
						112
						112
						112
						112
						113
						113
						113
						113
						113
						113
						113
						113
						113
						113
						113
						113
						113
						113
						113
						113
						113
						113
						113
						113
						113
						113
						114
						114
						114
						114
						114
						114
						114
						114
						114
						114
						114
						114
						114
						114
						114
						114
						115
						115
						115
						115
						115
						115
						115
						115
						115
						115
						115
						115
						115
						115
						115
						116
						116
						116
						116
						116
						116
						116
						116
						116
						116
						116
						116
						116
						116
						116
						116
						117
						117
						117
						117
						117
						117
						117
						117
						117
						117
						117
						117
						117
						117
						118
						118
						118
						118
						118
						118
						118
						118
						118
						118
						118
						118
						118
						119
						119
						119
						119
						119
						119
						119
						119
						119
						119
						119
						119
						119
						119
						119
						119
						119
						119
						119
						120
						120
						120
						120
						120
						120
						120
						120
						120
						120
						120
						120
						120
						121
						121
						121
						121
						121
						121
						121
						121
						121
						121
						122
						122
						122
						122
						122
						122
						122
						122
						122
						122
						122
						122
						122
						122
						122
						122
						122
						122
						122
						123
						123
						123
						123
						123
						123
						123
						123
						123
						123
						123
						123
						123
						123
						123
						123
						124
						124
						124
						124
						124
						124
						124
						124
						124
						124
						125
						125
						125
						125
						125
						125
						125
						125
						125
						125
						125
						125
						125
						125
						125
						125
						125
						125
						125
						126
						126
						126
						126
						126
						126
						126
						126
						126
						126
						126
						126
						127
						127
						127
						127
						127
						127
						127
						127
						127
						127
						127
						127
						127
						127
						128
						128
						128
						128
						128
						128
						128
						128
						128
						128
						128
						128
						128
						129
						129
						129
						129
						129
						129
						129
						129
						129
						129
						129
						129
						129
						129
						129
						129
						129
						129
						129
						129
						129
						129
						129
						129
						129
						130
						130
						130
						130
						130
						130
						130
						130
						130
						131
						131
						131
						131
						131
						131
						131
						131
						132
						132
						132
						132
						132
						132
						132
						132
						132
						132
						132
						133
						133
						133
						133
						133
						133
						133
						133
						133
						133
						133
						133
						134
						134
						134
						134
						134
						134
						134
						134
						134
						134
						134
						134
						134
						134
						134
						135
						135
						135
						135
						135
						135
						135
						135
						135
						135
						135
						135
						136
						136
						136
						136
						136
						136
						136
						136
						136
						136
						136
						136
						136
						136
						136
						136
						136
						137
						137
						137
						137
						137
						137
						137
						137
						137
						137
						137
						137
						137
						137
						137
						137
						137
						137
						138
						138
						138
						138
						138
						138
						138
						138
						138
						138
						138
						138
						138
						138
						138
						138
						138
						139
						139
						139
						139
						139
						139
						139
						139
						139
						139
						139
						139
						139
						139
						140
						140
						140
						140
						140
						140
						140
						140
						140
						140
						140
						140
						140
						140
						140
						140
						140
						140
						141
						141
						141
						141
						141
						141
						141
						141
						141
						141
						141
						141
						141
						141
						141
						141
						141
						141
						141
						142
						142
						142
						142
						142
						142
						142
						143
						143
						143
						143
						143
						143
						143
						143
						143
						144
						144
						144
						144
						144
						144
						144
						144
						144
						144
						144
						144
						144
						144
						144
						145
						145
						145
						145
						145
						145
						145
						145
						145
						146
						146
						146
						146
						146
						146
						146
						146
						146
						146
						146
						147
						147
						147
						147
						147
						147
						147
						147
						147
						147
						147
						147
						147
						147
						148
						148
						148
						148
						148
						148
						148
						148
						148
						148
						148
						148
						148
						148
						148
						148
						148
						148
						148
						149
						149
						149
						149
						149
						149
						149
						149
						149
						149
						149
						149
						149
						149
						149
						149
						149
						149
						149
						150
						150
						150
						150
						150
						150
						150
						150
						150
						150
						150
						150
						150
						150
						150
						151
						151
						151
						151
						151
						151
						151
						151
						151
						151
						151
						152
						152
						152
						152
						152
						152
						152
						152
						153
						153
						153
						153
						153
						153
						153
						153
						153
						153
						153
						153
						153
						154
						154
						154
						154
						154
						154
						154
						154
						154
						154
						154
						154
						154
						154
						154
						154
						155
						155
						155
						155
						155
						155
						155
						155
						155
						155
						155
						155
						155
						156
						156
						156
						156
						156
						156
						156
						156
						156
						156
						156
						156
						156
						156
						156
						157
						157
						157
						157
						157
						157
						157
						157
						157
						157
						157
						158
						158
						158
						158
						158
						158
						158
						158
						158
						158
						158
						158
						158
						158
						158
						159
						159
						159
						159
						159
						159
						159
						159
						159
						159
						159
						159
						159
						159
						159
						159
						160
						160
						160
						160
						160
						160
						160
						160
						160
						160
						160
						160
						161
						161
						161
						161
						161
						162
						162
						162
						162
						162
						162
						162
						162
						162
						162
						162
						162
						162
						162
						162
						162
						162
						162
						163
						163
						163
						163
						163
						163
						163
						163
						163
						163
						163
						163
						163
						164
						164
						164
						164
						164
						164
						164
						164
						164
						164
						164
						164
						164
						164
						164
						165
						165
						165
						165
						165
						165
						165
						165
						165
						165
						165
						165
						166
						166
						166
						166
						166
						166
						166
						166
						166
						166
						166
						166
						166
						166
						167
						167
						167
						167
						167
						167
						167
						167
						167
						168
						168
						168
						168
						168
						168
						168
						168
						168
						168
						169
						169
						169
						169
						169
						169
						169
						169
						169
						169
						169
						169
						170
						170
						170
						170
						170
						170
						170
						170
						170
						170
						170
						170
						170
						170
						170
						171
						171
						171
						171
						171
						171
						171
						171
						171
						171
						171
						171
						171
						171
						171
						171
						172
						172
						172
						172
						172
						172
						172
						172
						172
						172
						172
						173
						173
						173
						173
						173
						173
						173
						173
						173
						173
						173
						173
						173
						174
						174
						174
						174
						174
						174
						174
						174
						174
						174
						174
						174
						174
						174
						174
						174
						175
						175
						175
						175
						175
						175
						175
						175
						175
						175
						175
						175
						175
						175
						176
						176
						176
						176
						176
						176
						176
						176
						176
						176
						176
						176
						176
						177
						177
						177
						177
						177
						177
						177
						177
						177
						177
						177
						177
						177
						177
						177
						178
						178
						178
						178
						178
						178
						178
						178
						178
						178
						178
						178
						179
						179
						179
						179
						179
						179
						179
						179
						179
						179
						179
						179
						179
						180
						180
						180
						180
						180
						180
						180
						180
						180
						180
						180
						180
						180
						180
						180
						180
						180
						180
						181
						181
						181
						181
						181
						181
						181
						181
						181
						181
						181
						181
						181
						181
						181
						181
						181
						182
						182
						182
						182
						182
						182
						182
						182
						182
						183
						183
						183
						183
						183
						183
						183
						183
						183
						183
						183
						183
						183
						183
						183
						183
						183
						183
						183
						183
						184
						184
						184
						184
						184
						184
						184
						184
						184
						184
						184
						184
						185
						185
						185
						185
						185
						185
						185
						185
						185
						185
						185
						185
						185
						185
						186
						186
						186
						186
						186
						186
						186
						186
						186
						186
						186
						186
						186
						186
						186
						186
						187
						187
						187
						187
						187
						187
						187
						187
						187
						187
						187
						188
						188
						188
						188
						188
						188
						188
						188
						188
						188
						188
						188
						188
						188
						188
						188
						189
						189
						189
						189
						189
						189
						189
						189
						189
						189
						189
						189
						189
						190
						190
						190
						190
						190
						190
						190
						190
						190
						190
						190
						191
						191
						191
						191
						191
						191
						191
						191
						191
						191
						191
						191
						191
						191
						191
						191
						191
						192
						192
						192
						192
						192
						192
						192
						192
						192
						192
						192
						192
						192
						193
						193
						193
						193
						193
						193
						193
						193
						194
						194
						194
						194
						194
						194
						194
						194
						194
						194
						194
						194
						194
						194
						195
						195
						195
						195
						195
						195
						195
						195
						195
						195
						195
						195
						196
						196
						196
						196
						196
						196
						196
						196
						196
						196
						196
						196
						196
						196
						196
						196
						196
						196
						196
						196
						196
						196
						196
						196
						197
						197
						197
						197
						197
						197
						197
						198
						198
						198
						198
						198
						198
						198
						198
						198
						198
						198
						199
						199
[truncated: 4,002 more rows]

## Sheet: Figure 2d
Figure 2d
	Pos-pdb_path	Sequence Length	plddt	ptm	pae		Neg-pdb_path	Sequence Length	plddt	ptm	pae
	YP_016503.2.pdb	809	87.5	0.88	8.07		A0A023PY72.pdb	785	91.38	0.83	8.74
	WP_080489610.1.pdb	771	84.09	0.59	18.34		A0A023PY96.pdb	87	93.3	0.82	2.86
	AAF86457.1.pdb	764	87.07	0.9	7.83		A0A023PZ81.pdb	244	82.17	0.62	14.69
	WP_047401514.1.pdb	647	67.74	0.42	23.02		A0A090N905.pdb	183	92.29	0.93	2.58
	BAE53579.1.pdb	149	89.77	0.87	4.44		A0A090N9Y0.pdb	77	63.03	0.39	15.97
	ADD91305.1.pdb	431	92.82	0.94	3.48		A0A090NAA5.pdb	155	83.26	0.74	9.72
	ADD91306.1.pdb	850	77.35	0.69	16.8		A0A090NAJ8.pdb	167	89.52	0.89	3.99
	pdb|1A8D|A.pdb	452	86.52	0.88	7.18		A0A090NB55.pdb	196	88.48	0.91	4.25
	CAE48728.1.pdb	560	55.83	0.44	22.27		A0A090NBA0.pdb	541	88.43	0.89	6.98
	NP_463733.1.pdb	529	88.46	0.86	7.28		A0A090NBJ7.pdb	204	69.31	0.62	13.25
	BAG85375.1.pdb	129	57.47	0.16	24.74		A0A090NBQ1.pdb	218	93.43	0.88	4.75
	YP_177849.1.pdb	325	67.2	0.57	19.85		A0A090NBQ7.pdb	125	69.41	0.5	17.14
	NP_216392.1.pdb	159	95.03	0.93	2.27		A0A090NBS4.pdb	371	86.83	0.68	9.33
	YP_178023.1.pdb	95	80.9	0.61	8.25		A0A090NC35.pdb	70	65.1	0.34	15.36
	NP_218391.1.pdb	100	84.77	0.62	7.9		A0A090NC70.pdb	287	95.34	0.9	3.66
	NP_218136.1.pdb	94	81.9	0.64	7.43		A0A090NCP2.pdb	504	86.49	0.82	10.23
	NP_218137.1.pdb	98	81.03	0.66	8.98		A0A090NCP9.pdb	126	60.31	0.24	22.61
	NP_218321.1.pdb	338	88.88	0.87	7.15		A0A090ND86.pdb	119	75.45	0.67	6.43
	YP_002646905.1.pdb	299	91.17	0.88	6.23		A0A090NE05.pdb	83	53.2	0.27	17.72
	YP_001281765.1.pdb	199	65.93	0.24	23.69		A0A090NEQ3.pdb	970	84.98	0.84	11.23
	NP_216424.1.pdb	740	95.04	0.95	3.92		A0A090NEQ6.pdb	415	88.32	0.88	6.86
	NP_216442.1.pdb	159	86.44	0.79	9.1		A0A090NF84.pdb	114	80.17	0.76	7.44
	NP_216496.1.pdb	228	88.47	0.85	7.07		A0A090NF99.pdb	129	81.02	0.71	10.46
	NP_217389.1.pdb	220	77.04	0.73	13.02		A0A090NFH1.pdb	455	79.89	0.85	6.45
	CBI85484.1.pdb	729	67.54	0.48	22		A0A090NFL3.pdb	154	83.59	0.71	7.15
	YP_177843.1.pdb	99	89.67	0.77	4.39		A0A090NFV5.pdb	266	87.92	0.9	5.87
	YP_177765.1.pdb	423	61.53	0.45	22.44		A0A090NGJ2.pdb	471	93.26	0.93	3.74
	WP_003409179.1.pdb	403	65.44	0.49	22.81		A0A090NGX1.pdb	332	83.45	0.82	9.64
	YP_177893.1.pdb	580	83.09	0.58	17.45		A0A090NGY2.pdb	138	91.63	0.91	2.5
	YP_177770.1.pdb	374	88.53	0.87	7.38		A0A090NHK9.pdb	269	83.94	0.87	4.72
	YP_177768.1.pdb	370	86.9	0.84	8		A0A090NI65.pdb	157	79.65	0.75	8.79
	NP_216329.1.pdb	143	77.75	0.64	15.18		A0A090NIA1.pdb	386	88.86	0.84	7.52
	NP_217176.1.pdb	75	50.89	0.21	17.5		A0A090NIH3.pdb	104	96.22	0.92	1.76
	SIN33476.1.pdb	915	48.87	0.42	27.06		A0A090NJJ8.pdb	201	90.9	0.87	4.01
	WP_001039420.1.pdb	1183	83.31	0.47	20.85		A0A090NJL0.pdb	117	93.32	0.92	1.97
	pdb|4BIH|B.pdb	250	86.41	0.84	7.61		A0A090NKU5.pdb	352	91	0.93	3.7
	EIK34704.1.pdb	165	72.34	0.42	21.56		A0A090NKW8.pdb	319	82.79	0.84	7.15
	KFD31781.1.pdb	250	85.95	0.85	7.77		A0A090NL52.pdb	153	95.48	0.94	2.02
	sp|A0A0H2XI99.1|ESXA_STAA3.pdb	97	89.46	0.76	6.03		A0A090NLA9.pdb	810	89.95	0.69	11.17
	sp|A0A0H2XIE9.1|ESXB_STAA3.pdb	104	83.55	0.64	8.5		A0A090NLB3.pdb	274	95.08	0.92	3.95
	pdb|4B8Y|A.pdb	277	96.53	0.92	3.14		A0A090NLW0.pdb	102	62.37	0.41	14.25
	sp|P14738.1|FNBA_STAA8.pdb	1018	51.65	0.49	24.26		A0A090NLZ6.pdb	110	71.46	0.61	9.97
	EEV76353.1.pdb	989	44.85	0.4	27.59		A0A090NM75.pdb	351	76.63	0.63	14.24
	AAR13672.1.pdb	336	96.46	0.97	2.03		A0A090NMI5.pdb	185	90.32	0.85	5.14
	EES94142.1.pdb	80	88.95	0.82	4.33		A0A090NN93.pdb	420	94.85	0.96	2.52
	AMQ79365.1.pdb	319	84.12	0.82	9.37		A0A090NNC0.pdb	184	96.82	0.96	1.56
	YP_001332074.1.pdb	645	62.47	0.55	21.86		A0A090NNH6.pdb	446	83.82	0.82	6.36
	AFH69961.1.pdb	895	60.25	0.46	24.71		A0A090NNI2.pdb	65	87.7	0.6	4.26
	CRL36945.1.pdb	327	89.93	0.88	6.62		A0A090NV54.pdb	61	59.97	0.34	16.28
	CAA51251.1.pdb	312	88.48	0.86	7.55		A0A090NW12.pdb	430	85.03	0.91	4.8
	YP_039515.1.pdb	668	93.13	0.93	4.95		A0A090NW76.pdb	170	86.24	0.84	6.38
	AAL50778.1.pdb	312	90.49	0.89	5.83		A0A090NWG5.pdb	531	88.64	0.6	15.19
	AAR15189.1.pdb	154	67.31	0.5	20.59		A0A090NWZ3.pdb	526	90.28	0.69	10.94
	CAA06651.1.pdb	1315	67.43	0.48	24		A0A090NXE2.pdb	128	70.27	0.48	14.5
	AAL04126.1.pdb	266	88.86	0.86	7.23		A0A090NXN3.pdb	156	93.23	0.94	2.33
	WP_000728763.1.pdb	508	59.3	0.23	26.58		A0A090NXV2.pdb	251	87.48	0.81	8.11
	AAA26681.1.pdb	257	88.67	0.87	6.97		A0A090NY49.pdb	195	97.57	0.97	1.35
	ADK12000.1.pdb	167	94.37	0.93	2.8		A0A090NYB9.pdb	646	83.42	0.72	12.02
	AAA26682.1.pdb	234	82.49	0.79	10.66		A0A090NYN2.pdb	551	89.29	0.9	6.52
	ASZ01629.1.pdb	690	81.58	0.73	12.69		A0A090NYV1.pdb	558	84.26	0.79	8.66
	OZV86763.1.pdb	458	96.89	0.97	2.26		A0A090NZ61.pdb	323	92.86	0.93	3.94
	AKI94854.1.pdb	628	82	0.42	21.08		A0A090NZ64.pdb	153	93.98	0.92	2.63
	AMQ15599.1.pdb	332	95.16	0.96	2.23		A0A090NZ87.pdb	118	70.44	0.58	15.61
	BAC98831.1.pdb	1083	64.77	0.32	25.77		A0A0A0QUN8.pdb	61	77.24	0.34	15.55
	AHJ88300.1.pdb	395	67.31	0.47	21.23		A0A0A0QVC5.pdb	165	85.61	0.8	8.79
	ACU44481.1.pdb	594	66.52	0.26	26.65		A0A0A0QW87.pdb	69	50.7	0.26	18.83
	AFV72219.1.pdb	462	81.12	0.55	19.3		A0A0A6ZLR8.pdb	175	84.02	0.72	10.42
	AIF88081.1.pdb	1182	83.37	0.29	27.04		A0A0A6ZLT0.pdb	67	51.98	0.32	15.07
	CAC28144.1.pdb	447	74.1	0.56	17.57		A0A0A6ZMG3.pdb	120	78.6	0.51	14.54
	ASI65231.1.pdb	411	92.36	0.91	5.17		A0A0A6ZMJ8.pdb	174	86.87	0.89	3.44
	AAC44468.1.pdb	1231	84.58	0.28	27.07		A0A0A6ZN87.pdb	242	77.16	0.51	15.14
	CAB46338.1.pdb	979	76.86	0.5	22.84		A0A0A6ZN89.pdb	65	71.27	0.54	8.69
	AMQ15511.1.pdb	721	79.55	0.78	13.03		A0A0A6ZP11.pdb	1024	96.01	0.98	2.83
	YP_328758.1.pdb	434	57.83	0.34	25.17		A0A0A6ZP90.pdb	259	86.85	0.71	9.45
	AKI95824.1.pdb	1078	44.54	0.37	28.51		A0A0A6ZQ31.pdb	253	88.65	0.92	4.09
	AFV71595.1.pdb	427	93.08	0.79	6.99		A0A0A6ZQG1.pdb	195	77.79	0.67	9.7
	KUH47811.1.pdb	378	89.92	0.88	4.23		A0A0A6ZR49.pdb	111	84.99	0.79	5.85
	YP_817402.1.pdb	701	70.98	0.37	24.68		A0A0A6ZRU5.pdb	169	89.7	0.89	3.93
	WP_000613477.1.pdb	196	93.91	0.88	4.82		A0A0A6ZS81.pdb	326	91.81	0.95	2.88
	WP_001035362.1.pdb	744	76.97	0.39	23.37		A0A0A6ZSN0.pdb	111	90.07	0.83	3.15
	EJG73599.1.pdb	630	95.96	0.95	2.68		A0A0A6ZT77.pdb	129	74.66	0.38	15.21
	WP_000031087.1.pdb	486	93.07	0.92	4.55		A0A0A6ZTH0.pdb	323	82.97	0.86	7.42
	WP_000158781.1.pdb	474	96.8	0.94	3.89		A0A0A6ZTI5.pdb	121	68.85	0.45	15.66
	NP_358641.1.pdb	329	91.46	0.88	5.25		A0A0A6ZTR5.pdb	288	86.39	0.71	10.42
	ARD37933.1.pdb	76	52.16	0.27	17.26		A0A0A6ZU59.pdb	123	88.45	0.88	3.59
	EJH25875.1.pdb	553	63.27	0.47	22.77		A0A0A6ZUA3.pdb	481	92.91	0.96	3.38
	WP_130894716.1.pdb	621	86.72	0.68	15.6		A0A0A6ZUG4.pdb	417	92.37	0.92	4.37
	NP_358654.1.pdb	855	68.72	0.43	24.1		A0A0A6ZUN3.pdb	192	61.23	0.39	22.23
	KPL42694.1.pdb	1029	68.8	0.41	25.4		A0A0A6ZV59.pdb	234	90.01	0.83	7.29
	CKA60496.1.pdb	1180	69.58	0.45	24.78		A0A0A6ZVI3.pdb	320	94.32	0.96	2.33
	WP_000731179.1.pdb	338	91.13	0.86	6.67		A0A0A6ZVZ8.pdb	195	79.22	0.79	9.67
	WP_000724932.1.pdb	276	87.14	0.8	8.58		A0A0A6ZWV6.pdb	189	65.38	0.55	17.29
	YP_817150.1.pdb	471	90.71	0.88	5.94		A0A0A6ZWY9.pdb	132	72.06	0.55	12.24
	AAF27715.1.pdb	461	77.05	0.46	19.72		A0A0A6ZXF1.pdb	94	92.01	0.88	2.51
	AEV46781.1.pdb	577	73.01	0.42	23.59		A0A0A6ZXQ9.pdb	396	83.94	0.78	11.64
	YP_002511663.1.pdb	341	59.36	0.47	22.71		A0A0A6ZY52.pdb	414	94.53	0.93	3.27
	YP_816547.1.pdb	247	75.71	0.77	9.51		A0A0A6ZZE2.pdb	662	90.58	0.92	5.41
	AAN04081.1.pdb	223	84.3	0.4	17.42		A0A0A7A0C6.pdb	1540	92.47	0.95	5.38
	CAA56449.1.pdb	581	66.93	0.28	24.16		A0A0A7A0I0.pdb	186	93.47	0.89	3
	AMY98237.1.pdb	383	48.79	0.25	28.3		A0A0A7A1C4.pdb	181	93.46	0.94	2.37
	AAR18990.1.pdb	474	88.51	0.71	9.14		A0A0A7A1H7.pdb	410	82.49	0.82	7.31
	NP_269467.1.pdb	792	78.8	0.58	19.06		A0A0A7A1V4.pdb	246	95.95	0.96	2.03
	NP_269810.1.pdb	503	65.99	0.48	21.63		A0A0A7A290.pdb	343	82.98	0.76	11.05
	PHP24645.1.pdb	169	85.17	0.78	6.56		A0A0A7A2E5.pdb	119	89.9	0.89	3.14
	AKI36048.1.pdb	232	90.62	0.84	6.39		A0A0A7A2I4.pdb	147	87.22	0.77	5.73
	OZS35741.1.pdb	192	79.95	0.76	7.14		A0A0A7A2Y0.pdb	69	74.6	0.35	16.73
	NP_269421.1.pdb	415	88.4	0.85	7.27		A0A0A7A2Y8.pdb	602	75.61	0.66	16.6
	ANC26187.1.pdb	425	72.42	0.37	21.11		A0A0A7A3L5.pdb	817	79.19	0.81	12.36
	ASQ22678.1.pdb	910	81.62	0.67	16.69		A0A0A7A4C1.pdb	71	61.96	0.3	15.87
	BAM31018.2.pdb	659	90.04	0.9	5.86		A0A0A7A4N8.pdb	181	79.37	0.77	9.87
	NP_268436.1.pdb	398	75.78	0.57	16.16		A0A0A7A4Q8.pdb	64	67.79	0.45	10.72
	ANC26552.1.pdb	873	77.54	0.39	23.83		A0A0A7A4U6.pdb	476	83.92	0.81	9.23
	NP_269442.1.pdb	664	76.33	0.55	17.92		A0A0A7A4Y7.pdb	174	75.06	0.77	6.84
	AAT86469.1.pdb	234	76.91	0.52	17.01		A0A0C5B2R2.pdb	89	51.63	0.35	14.87
	ANC27812.1.pdb	1182	80.82	0.8	12.96		A0A0C5PL83.pdb	66	66.5	0.31	16.86
	WP_014407228.1.pdb	610	54.21	0.43	25.72		A0A0C5PP40.pdb	73	90.73	0.84	2.86
	ANC27645.1.pdb	291	70.03	0.57	18.83		A0A0C5PXZ4.pdb	232	80.53	0.69	7.91
	BAE92207.1.pdb	341	85.73	0.85	8.67		A0A0F7RKJ7.pdb	287	88.42	0.9	4.26
	NP_268546.1.pdb	571	79.24	0.75	13.15		A0A0F7RLF6.pdb	815	76.3	0.59	17.84
	AIG88580.1.pdb	546	72.92	0.33	22.62		A0A0F7UNW2.pdb	856	53.43	0.45	26.03
	ACD81471.1.pdb	553	75.41	0.33	22.66		A0A0F7UP75.pdb	183	82.65	0.8	6.42
	WP_011285560.1.pdb	251	87.56	0.85	7.5		A0A0F7V303.pdb	229	59.91	0.51	20.23
	ANC27833.1.pdb	398	87.5	0.87	7.95		A0A0F7V4E5.pdb	303	91.79	0.93	4.12
	NP_268723.1.pdb	1647	81.85	0.85	11.75		A0A0H2USL0.pdb	179	65.38	0.54	16.06
	NP_268760.1.pdb	389	57.53	0.36	25.06		A0A0H2UWX4.pdb	428	94.87	0.95	2.55
	BAQ53101.1.pdb	350	89.91	0.87	7.03		A0A0H2UXE4.pdb	199	77.67	0.68	12.56
	AAA51646.1.pdb	1010	78.57	0.82	12.18		A0A0H2UXH1.pdb	428	94.44	0.94	4.1
	CAA01202.1.pdb	1706	67.38	0.55	23.93		A0A0H2UXK3.pdb	91	84.21	0.61	6.15
	NP_879839.1.pdb	910	81.06	0.82	11.18		A0A0H2UXU9.pdb	484	81.89	0.7	13.22
	NP_882282.1.pdb	269	84.96	0.84	8.24		A0A0H2UY52.pdb	158	97.33	0.96	1.41
	CAX52307.1.pdb	227	86.06	0.82	8.96		A0A0H2UYG6.pdb	866	80.2	0.8	12.59
	CAX52305.1.pdb	152	78.12	0.69	13.84		A0A0H2UZ15.pdb	62	67.57	0.33	18.18
	CAX52306.1.pdb	133	76.87	0.68	13.09		A0A0H2UZ34.pdb	755	93.13	0.95	4.12
	AAG00584.1.pdb	339	90.55	0.89	5.82		A0A0H2UZ64.pdb	263	88.76	0.74	9.74
	AAG00585.1.pdb	79	73.75	0.53	13.87		A0A0H2UZZ3.pdb	253	85.7	0.87	3.85
	AAG00582.1.pdb	341	91.16	0.91	5.14		A0A0H2V0G5.pdb	321	91.55	0.93	3.36
	pdb|4ALY|B.pdb	286	81.02	0.75	11.89		A0A0H2V1G0.pdb	336	84.19	0.84	6.69
	ABD95792.1.pdb	194	77.8	0.77	10.26		A0A0H2V1T3.pdb	155	85.15	0.85	4.59
	NP_045689.2.pdb	296	81.3	0.7	11.48		A0A0H2V2K6.pdb	574	84.58	0.77	10
	NP_047005.1.pdb	210	81.77	0.75	10.97		A0A0H2V3P4.pdb	300	94.33	0.94	2.69
	NP_051318.1.pdb	160	85.25	0.79	7.92		A0A0H2V3R8.pdb	460	92.59	0.94	3.78
	AAC66203.1.pdb	451	74.95	0.54	20.1		A0A0H2V3W7.pdb	281	87.6	0.88	5.97
	WP_002964767.1.pdb	156	92.6	0.85	3.58		A0A0H2VV07.pdb	298	96.78	0.97	1.74
	AAA19863.1.pdb	124	83.35	0.56	14.16		A0A0H2VVN6.pdb	365	96.49	0.97	2.05
	CAJ10234.1.pdb	78	71.42	0.57	13.28		A0A0H2VWW7.pdb	186	87.07	0.65	11.35
	AAA22993.1.pdb	329	88.91	0.82	7.07		A0A0H2VX41.pdb	608	81.19	0.61	15.05
	YP_001932573.1.pdb	161	95.67	0.94	2		A0A0H2VXK4.pdb	505	81.07	0.8	9.73
	NP_539453.1.pdb	250	81.53	0.68	11.68		A0A0H2VXR6.pdb	341	91.54	0.86	6.38
	WP_002964414.1.pdb	436	91.98	0.94	3.66		A0A0H2VXY4.pdb	328	79.08	0.56	16.08
	YP_222393.1.pdb	335	97.05	0.97	1.83		A0A0H2VYL3.pdb	496	82.41	0.59	12.71
	NP_540501.1.pdb	173	84.01	0.79	8.22		A0A0H2VYR1.pdb	73	86.45	0.74	6.54
	WP_002966947.1.pdb	168	80.81	0.73	11.84		A0A0H2VYT1.pdb	175	91.15	0.87	3.77
	WP_002964998.1.pdb	177	72.94	0.56	18		A0A0H2VYU3.pdb	181	94.84	0.94	2.02
	NP_540166.1.pdb	213	77.2	0.7	12.34		A0A0H2VZF9.pdb	350	94.05	0.92	3.47
	WP_002964719.1.pdb	261	70.12	0.65	14.25		A0A0H2VZJ7.pdb	256	79.7	0.69	11.76
	CAA86936.1.pdb	158	90.76	0.9	3.86		A0A0H2VZK6.pdb	449	83.27	0.87	5.37
	sp|O06875.3|SP39_BRUAB.pdb	421	94.25	0.9	5.5		A0A0H2VZQ1.pdb	231	76.54	0.59	11.74
	WP_002972093.1.pdb	173	91.76	0.9	3.45		A0A0H2W100.pdb	201	94.87	0.93	2.13
	WP_002966738.1.pdb	318	80.48	0.53	15.45		A0A0H2W130.pdb	654	92.97	0.93	4.73
	NP_539986.1.pdb	485	85.26	0.78	9.78		A0A0H2W1V1.pdb	189	91.64	0.92	3.19
	ABO26356.1.pdb	620	55.45	0.32	26.66		A0A0H2W572.pdb	327	91.57	0.86	5.61
	ABL67521.1.pdb	310	83.89	0.82	8.33		A0A0H2W7B4.pdb	292	84.56	0.68	12.87
	CRY24974.1.pdb	261	71.2	0.68	13.84		A0A0H2W893.pdb	172	75.98	0.71	12.05
	AIV80017.1.pdb	667	91.8	0.91	5.78		A0A0H2W912.pdb	259	82.47	0.82	6.34
	AAB51476.1.pdb	388	92.92	0.81	7.94		A0A0H3ATP8.pdb	179	92	0.92	2.73
	WP_076874059.1.pdb	417	83.23	0.73	7.98		A0A0H3AU75.pdb	91	91.32	0.77	4.53
	EBA51732.1.pdb	194	75.33	0.76	8.11		A0A0H3AV95.pdb	401	95.87	0.97	2.16
	CRY20041.1.pdb	539	90.42	0.81	6.71		A0A0H3AVN2.pdb	428	75.94	0.48	20.29
	YP_110489.1.pdb	373	89.45	0.84	6.88		A0A0H3AVW7.pdb	379	52.45	0.41	23.58
	APZ24542.1.pdb	364	90.75	0.86	4.96		A0A0H3AW08.pdb	235	85.63	0.89	5.16
	WP_004530590.1.pdb	323	78.87	0.55	14.78		A0A0H3AWH6.pdb	238	92.06	0.93	3.27
	WP_002851185.1.pdb	319	80.1	0.58	13.97		A0A0H3AWW1.pdb	726	88.97	0.9	6.18
	CAA71822.1.pdb	279	89.18	0.86	6.53		A0A0H3AXD5.pdb	211	74.3	0.67	14.23
	WP_002867076.1.pdb	149	94.75	0.92	2.52		A0A0H3AXI5.pdb	104	90.64	0.83	3.04
	YP_001000997.1.pdb	576	88.98	0.87	6.76		A0A0H3AXJ3.pdb	291	95.79	0.97	1.9
	YP_001000416.1.pdb	249	78.74	0.66	13.41		A0A0H3AXM0.pdb	372	84.63	0.79	9.33
	ABJ97640.1.pdb	142	67.94	0.46	20		A0A0H3AXM4.pdb	83	89.38	0.83	3.16
	ABJ97654.1.pdb	142	68.15	0.51	17.31		A0A0H3AXV3.pdb	81	70.54	0.55	10.87
	CAL35041.1.pdb	259	88.84	0.84	6.99		A0A0H3AY51.pdb	170	73.96	0.57	10.51
	YP_002344650.1.pdb	424	89.98	0.91	5.53		A0A0H3AYT0.pdb	104	83.05	0.75	5.88
	AIJ27548.1.pdb	220	95.67	0.95	2.5		A0A0H3AZL9.pdb	327	92.6	0.96	2.45
	WP_009873463.1.pdb	601	86.93	0.9	6.87		A0A0H3AZQ4.pdb	523	79.32	0.63	16.76
	AAC68350.1.pdb	512	84.58	0.82	9.13		A0A0H3DLY9.pdb	403	89.83	0.92	4.06
	AAF39082.1.pdb	497	78.44	0.65	16.37		A0A0H3DM42.pdb	758	94.66	0.96	3.21
	ABV03238.1.pdb	273	63.91	0.44	19.54		A0A0H3DMI5.pdb	140	96.55	0.94	1.65
	CRH83817.1.pdb	662	87.72	0.71	10.25		A0A0H3DND0.pdb	73	88.16	0.74	3.66
	ABY76794.1.pdb	547	79.2	0.6	16.91		A0A0H3DNR8.pdb	152	92.39	0.88	4.08
	AAK69391.2.pdb	1530	75.78	0.75	15.76		A0A0H3DP99.pdb	863	78.22	0.8	12.18
	sp|P18587.1|SRPL_CHLTH.pdb	150	53.77	0.31	19.71		A0A0H3DPD1.pdb	260	90.29	0.88	4.34
	YP_219481.1.pdb	1090	84.74	0.89	8.19		A0A0H3DPD2.pdb	407	87.67	0.85	7.56
	YP_220010.1.pdb	608	92.85	0.94	3.55		A0A0H3DQ09.pdb	644	88.35	0.89	6.75
	AAN77259.1.pdb	659	83.56	0.8	11.2		A0A0H3DQ14.pdb	296	89.21	0.92	4.03
	CAH63776.1.pdb	443	80.7	0.75	12.1		A0A0H3DQ79.pdb	377	89.32	0.93	3.83
	YP_219703.1.pdb	491	94.15	0.96	2.88		A0A0H3DQE4.pdb	526	88.64	0.84	7.84
	CAH63737.1.pdb	487	92.19	0.89	5.43		A0A0H3DQH7.pdb	114	93.15	0.9	2.9
	YP_219702.1.pdb	100	82.6	0.62	8.79		A0A0H3DQN3.pdb	75	69.87	0.58	9.07
	YP_219609.1.pdb	87	46.77	0.16	20.36		A0A0H3DQN8.pdb	253	94.78	0.96	2.13
	ACD10929.1.pdb	359	93.93	0.94	3.78		A0A0H3DQP7.pdb	104	82.13	0.48	12.23
	NP_876610.1.pdb	399	81.15	0.72	13.65		A0A0H3DQS1.pdb	272	89.58	0.92	3.95
	AAP98758.1.pdb	428	95.59	0.96	2.42		A0A0H3DRD2.pdb	621	91.1	0.93	4.63
	NP_224502.1.pdb	308	96.06	0.96	1.97		A0A0H3DRD4.pdb	314	81.22	0.65	13.32
	WP_010883533.1.pdb	519	84.94	0.8	9.36		A0A0H3DRG1.pdb	213	95.02	0.95	2.45
	AAP98243.1.pdb	171	88.17	0.75	7.01		A0A0H3DRH0.pdb	74	90.97	0.79	3.57
	NP_224303.2.pdb	932	79.1	0.53	19.7		A0A0H3DRL4.pdb	87	93.35	0.87	2.22
	CRI40334.1.pdb	928	89.98	0.88	7.53		A0A0H3DRM4.pdb	354	83.58	0.82	5.92
	CRI32508.1.pdb	841	88.56	0.85	8.11		A0A0H3DRN1.pdb	271	92.2	0.95	2.82
	NP_224586.1.pdb	160	70.68	0.59	16.57		A0A0H3DRR7.pdb	225	91.06	0.89	3.53
	AAA17396.1.pdb	402	77.05	0.81	9.77		A0A0H3DRV6.pdb	151	83.04	0.8	6.41
	EDR36478.1.pdb	670	65.75	0.59	16.38		A0A0H3DS07.pdb	277	93.66	0.87	6.41
	AAG41990.1.pdb	245	84.61	0.75	9.26		A0A0H3DS75.pdb	777	85.73	0.75	11.45
	EDR35563.1.pdb	242	86.81	0.85	6.87		A0A0H3DSE6.pdb	911	95.49	0.97	2.82
	ACJ20972.1.pdb	792	79.34	0.68	17.09		A0A0H3DT24.pdb	109	83.41	0.73	7.44
	AAA92352.1.pdb	230	90.84	0.74	7.99		A0A0H3DT33.pdb	411	88.65	0.88	7
	WP_041952488.1.pdb	212	75.91	0.67	15.19		A0A0H3DT42.pdb	404	95.56	0.96	2.4
	ACJ19787.1.pdb	250	76.93	0.74	10.3		A0A0H3DT63.pdb	227	84.91	0.56	12.07
	RQM80114.1.pdb	305	68.41	0.51	20.41		A0A0H3DTA7.pdb	225	61.45	0.3	24.94
	ADB84596.1.pdb	471	83.3	0.77	12.89		A0A0H3DTF0.pdb	261	90.61	0.8	4.63
	ADK94171.1.pdb	795	89.07	0.85	7.9		A0A0H3DTG8.pdb	247	82.84	0.85	6.83
	AAV69404.1.pdb	506	56	0.36	24.7		A0A0H3DTI2.pdb	474	80.68	0.83	9.36
	AAV69405.1.pdb	193	40.14	0.24	22.35		A0A0H3DTI6.pdb	401	95.5	0.97	2.32
	BAE44431.1.pdb	196	80.69	0.71	11.64		A0A0H3DTY2.pdb	580	91.87	0.94	3.75
	ACY64541.1.pdb	510	85.61	0.85	8.43		A0A0H3DU12.pdb	241	93.96	0.94	2.37
	ACY38270.1.pdb	167	84.26	0.78	8.93		A0A0H3DU42.pdb	412	94.69	0.86	5.29
	AFM47374.1.pdb	226	49.13	0.29	20.84		A0A0H3DU65.pdb	350	92.77	0.95	3.03
	ABK57121.1.pdb	177	78.6	0.74	11.4		A0A0H3DU84.pdb	320	75.73	0.62	14.46
	WP_035598485.1.pdb	232	81.49	0.65	11.64		A0A0H3DU92.pdb	142	93.14	0.91	2.95
	ATI65365.1.pdb	423	90.67	0.72	10.64		A0A0H3DUB6.pdb	466	92.16	0.92	4.52
	AGO59148.1.pdb	331	97.39	0.97	1.6		A0A0H3DUG2.pdb	423	93.26	0.96	2.82
	AKH88306.1.pdb	694	81.19	0.59	18.17		A0A0H3DUH6.pdb	334	70.76	0.54	19.23
	AFP73415.1.pdb	670	90.49	0.91	5.2		A0A0H3DUP1.pdb	481	88.53	0.94	4.06
	ADM43235.1.pdb	377	86.92	0.88	6.15		A0A0H3DUS8.pdb	457	94.71	0.96	2.65
	GAC64620.1.pdb	190	83.42	0.79	7.77		A0A0H3DUW9.pdb	405	87.86	0.93	3.67
	ACY84923.1.pdb	274	87.36	0.8	8.18		A0A0H3DVA3.pdb	265	89.47	0.91	4.35
	NP_752330.1.pdb	1376	88.77	0.82	11.42		A0A0H3DVB2.pdb	935	93.21	0.91	6.75
	NP_756286.1.pdb	1778	82.76	0.32	28.74		A0A0H3DVM2.pdb	346	80.77	0.81	9.23
	AAB22177.1.pdb	147	88.75	0.85	4.86		A0A0H3DVS2.pdb	131	69.92	0.34	19.63
	YP_671071.1.pdb	166	84.42	0.75	10.32		A0A0H3DVV3.pdb	494	74.35	0.64	15.8
	YP_008531445.1.pdb	154	78.6	0.7	12.81		A0A0H3DW94.pdb	306	83.76	0.78	8.22
	WP_129935252.1.pdb	939	79.66	0.59	17.25		A0A0H3DWA8.pdb	343	92.46	0.93	3.54
	WP_001239095.1.pdb	433	60.83	0.39	23.7		A0A0H3DX99.pdb	287	85.87	0.88	5.16
	ABV01313.1.pdb	124	87.45	0.8	7.91		A0A0H3DXA4.pdb	231	95.18	0.96	2.26
	EIP05353.1.pdb	145	79.96	0.73	7.11		A0A0H3DXU6.pdb	77	75.57	0.55	11.52
	EIP05354.1.pdb	264	54.63	0.26	22.7		A0A0H3DZ02.pdb	257	85.41	0.84	5.1
	YP_444081.1.pdb	456	85.62	0.86	7.73		A0A0H3DZE2.pdb	347	81.75	0.55	15.65
	WP_000751752.1.pdb	282	89.4	0.89	5.69		A0A0H7I2P7.pdb	281	94.43	0.96	2.32
	WP_000092542.1.pdb	1416	81.34	0.4	24.29		A0A0H7JYU4.pdb	610	88.82	0.89	6.04
	WP_119805777.1.pdb	171	83.42	0.78	9.29		A0A0H7N7C3.pdb	268	93.2	0.95	2.7
	CAA81288.1.pdb	300	74.34	0.61	14.42		A0A0H7SS15.pdb	74	83.28	0.47	11.31
	AHW46359.1.pdb	575	83.32	0.48	18.72		A0A0H7UY55.pdb	222	95.55	0.95	1.92
	AGA03821.1.pdb	563	88.41	0.56	14.09		A0A0H7WHB5.pdb	211	89.98	0.91	3.34
	YP_026164.1.pdb	1039	85.44	0.77	12.18		A0A0H8BR09.pdb	183	92.15	0.93	2.52
	YP_853080.1.pdb	673	90.63	0.93	5.13		A0A0H8F0J9.pdb	400	92.37	0.82	5.1
	NP_754374.1.pdb	715	86.51	0.91	6.38		A0A0H8GAN5.pdb	119	88.63	0.62	9.01
	AMR36194.1.pdb	682	86.42	0.92	6.1		A0A0H8MSC3.pdb	212	83.36	0.8	8.84
	YP_001481302.1.pdb	102	84.03	0.67	7.05		A0A0H8QAW7.pdb	673	87.17	0.83	8.7
	WP_000079029.1.pdb	759	86.12	0.89	7.32		A0A0H8UQP8.pdb	242	93.71	0.95	2.66
	ANK01746.1.pdb	248	87.78	0.88	4.79		A0A0H8WGC2.pdb	234	94.4	0.95	2.09
	WP_001246526.1.pdb	550	78.32	0.55	17.43		A0A0H8YGW7.pdb	323	81.85	0.81	7.81
	APO18432.1.pdb	317	90.01	0.88	6.02		A0A0H9B3R9.pdb	465	92.79	0.9	5.74
	ARH95964.1.pdb	161	87.55	0.72	8.24		A0A0H9CY10.pdb	82	87.42	0.56	7.39
	ATD53746.1.pdb	72	59.25	0.23	19.31		A0A0H9KK98.pdb	436	94.61	0.91	3.91
	OWR88953.1.pdb	89	86.53	0.74	8.46		A0A0H9M307.pdb	85	77.73	0.71	6.14
	NP_290261.1.pdb	558	49.8	0.27	27.7		A0A0H9P242.pdb	144	91.65	0.67	5.97
	AAT94214.1.pdb	208	82.22	0.57	12.35		A0A0H9P8R1.pdb	579	81.08	0.63	16.13
	ABD95977.1.pdb	69	90.79	0.79	2.45		A0A0H9QGB4.pdb	112	79.79	0.68	12.05
	YP_763774.1.pdb	393	77.77	0.51	16.52		A0A0H9QWM1.pdb	86	88.31	0.56	8.23
	YP_897784.1.pdb	179	64.96	0.49	16.29		A0A0H9SBA5.pdb	339	95.84	0.92	3.48
	YP_170309.1.pdb	211	93.62	0.92	3.37		A0A0I0E8X9.pdb	574	95.54	0.97	2.39
	YP_169898.1.pdb	149	74.58	0.64	15.56		A0A0I0FF98.pdb	302	87.42	0.88	5.26
	YP_001428067.1.pdb	360	96.82	0.97	1.88		A0A0I0HJM4.pdb	400	85.06	0.71	10.75
	YP_248615.1.pdb	800	87.49	0.81	8.97		A0A0I0KMY2.pdb	400	94.94	0.96	2.46
	AAM74936.1.pdb	526	93.18	0.96	3.63		A0A0I0LEP2.pdb	320	95.06	0.96	2.08
	AAA24998.1.pdb	364	91.52	0.89	6.02		A0A0I0TBL0.pdb	190	69.53	0.57	18.96
	OKQ05233.1.pdb	257	91.93	0.93	3.45		A0A0I0TG76.pdb	112	74.43	0.54	14.98
	AAD33949.1.pdb	603	88.9	0.75	11.56		A0A0I0UST2.pdb	165	76.46	0.68	14.16
	AAF97590.1.pdb	450	88.88	0.91	5.07		A0A0I1G9Y9.pdb	312	94.04	0.96	2.33
	YP_247859.1.pdb	365	83.6	0.87	6.94		A0A0I1J6G8.pdb	478	96.56	0.97	2.09
	YP_248824.1.pdb	359	81.64	0.55	15.32		A0A0I1L9R9.pdb	487	87.27	0.85	5.28
	YP_248096.1.pdb	153	83.68	0.77	10.59		A0A0I1M3H3.pdb	87	88.85	0.78	4.36
	YP_248692.1.pdb	630	80.04	0.83	10.34		A0A0I1P8F3.pdb	364	93.65	0.96	2.75
	NP_395189.1.pdb	87	80.45	0.65	8.37		A0A0I1YP24.pdb	72	60.51	0.36	15.3
	EIE30837.1.pdb	198	94.56	0.94	2.29		A0A0I2B0Q0.pdb	354	82.82	0.73	9.9
	WP_130778457.1.pdb	1172	63.6	0.57	22.14		A0A0I2CVQ8.pdb	111	73.3	0.61	7.49
	APP94146.1.pdb	237	81.42	0.77	9.33		A0A0I2DIJ6.pdb	349	96.97	0.94	2.98
	AGI42755.1.pdb	491	89.28	0.88	6.08		A0A0I2E5C5.pdb	145	81.93	0.76	8.13
	ADN80237.1.pdb	567	90.85	0.92	5.2		A0A0I2EE27.pdb	149	92.09	0.81	3.9
	NP_206828.1.pdb	426	92.65	0.94	3.48		A0A0I2JGA3.pdb	174	91.08	0.93	2.94
	WP_000855917.1.pdb	260	85.14	0.84	8.4		A0A0I2L6P6.pdb	516	92.76	0.91	6.17
	AAC41440.1.pdb	118	69.05	0.57	14.46		A0A0I2MBE7.pdb	100	85.67	0.83	4.52
	WP_000247320.1.pdb	505	96.03	0.96	2.45		A0A0I2QS24.pdb	256	91.7	0.89	4.33
	AAA50860.1.pdb	175	78.6	0.74	11.46		A0A0I2W837.pdb	151	93.41	0.93	2.42
	BAA96880.1.pdb	144	96.64	0.95	1.47		A0A0I2Z5K4.pdb	98	82.95	0.77	5.41
	WP_000756902.1.pdb	307	71.04	0.66	14.34		A0A0I3BEY7.pdb	367	93.55	0.96	2.59
	AFX89461.1.pdb	470	74.23	0.68	13.33		A0A0I3D023.pdb	164	94.64	0.94	2.41
	ADZ50126.1.pdb	166	91.54	0.92	2.45		A0A0I3ES56.pdb	451	93.64	0.95	3
	WP_000724295.1.pdb	569	96.25	0.97	2.37		A0A0I3QGG7.pdb	253	92.32	0.94	2.8
	WP_123946465.1.pdb	1290	76.92	0.63	18.89		A0A0I3UWQ1.pdb	354	92.96	0.95	3.07
	YP_000448.1.pdb	1890	80.37	0.49	24.89		A0A0I4CCC0.pdb	559	78.95	0.68	15.27
	AAS68648.1.pdb	186	75.2	0.71	11.64		A0A0I4D0W3.pdb	253	93.46	0.96	2.27
	AEZ53269.1.pdb	158	85.61	0.79	6.95		A0A0I4JM57.pdb	211	81	0.79	6.33
	AAN49494.2.pdb	388	80.48	0.8	9.7		A0A0I4RQE3.pdb	109	73.6	0.6	12.77
	AIZ46906.1.pdb	166	72.24	0.7	11.98		A0A0I4SL98.pdb	75	89.85	0.82	3.68
	ADB11053.1.pdb	144	61.65	0.61	11.76		A0A0I4VHY3.pdb	350	94.12	0.91	4.28
	ADA57469.1.pdb	251	73.73	0.55	16.01		A0A0I5B5F1.pdb	234	86.17	0.89	4.59
	YP_000947.1.pdb	320	88.93	0.85	6.66		A0A0I5G650.pdb	94	91.55	0.89	2.67
	NP_274732.1.pdb	220	88.1	0.87	4.95		A0A0K1YX24.pdb	600	78.22	0.6	18.24
	NP_274064.1.pdb	187	91.42	0.87	4.89		A0A0T9J1U1.pdb	142	88.83	0.81	3.46
	NP_274189.1.pdb	215	84.2	0.8	8.23		A0A0T9J205.pdb	218	89.95	0.91	3.92
	NP_274245.1.pdb	315	85.46	0.58	13.51		A0A0T9J415.pdb	307	84.77	0.89	5.03
	NP_274866.1.pdb	320	77.06	0.75	12.64		A0A0T9J506.pdb	246	90.94	0.7	10.8
	NP_274940.1.pdb	287	87.52	0.83	8.5		A0A0T9J5T8.pdb	72	88.14	0.82	3.22
	NP_274993.1.pdb	251	65.11	0.55	19.65		A0A0T9J6I6.pdb	317	84.1	0.62	11.65
	NP_275079.1.pdb	202	80.92	0.75	10.18		A0A0T9J6M6.pdb	273	87.32	0.87	5.27
	NP_275117.1.pdb	488	53.92	0.37	26.05		A0A0T9J6Z3.pdb	349	95.35	0.96	2.4
	NP_273099.1.pdb	441	89.25	0.83	7		A0A0T9J7Q9.pdb	199	89.79	0.91	3.34
	NP_274028.1.pdb	591	77.64	0.42	22.47		A0A0T9J8N1.pdb	360	88.14	0.8	6.67
	CBA04244.1.pdb	528	89.56	0.9	4.16		A0A0T9JAC4.pdb	89	91.56	0.81	2.99
	NP_274986.1.pdb	364	84.24	0.36	20.12		A0A0T9JAF8.pdb	80	78.97	0.65	7.58
	NP_273705.1.pdb	174	79.83	0.76	8.5		A0A0T9JB33.pdb	207	75.01	0.71	13.52
	NP_273150.1.pdb	466	89.4	0.9	5.32		A0A0T9JC04.pdb	296	77.95	0.69	12.06
	NP_273507.1.pdb	712	79.77	0.83	11.5		A0A0T9JCW2.pdb	163	94.93	0.95	1.97
	AAF81744.1.pdb	915	87.87	0.91	7.11		A0A0T9JE00.pdb	303	79.35	0.76	9.76
	AAC02243.1.pdb	353	88.23	0.89	5.5		A0A0T9JF33.pdb	122	86	0.83	5.46
	NP_252234.1.pdb	490	89.49	0.9	6.2		A0A0T9JGG5.pdb	455	91.99	0.94	3.65
	CAA67105.1.pdb	700	78.34	0.43	20.81		A0A0T9JH20.pdb	610	81.99	0.76	10.5
	AAP34195.1.pdb	125	90.52	0.8	4.16		A0A0T9JIL5.pdb	191	96.2	0.96	1.65
	AAB69135.1.pdb	434	86.48	0.81	7.96		A0A0T9JKK1.pdb	156	92.45	0.93	2.27
	EAZ56903.1.pdb	478	90.23	0.77	8.34		A0A0T9JLL8.pdb	198	95.89	0.95	2.07
	ARG84223.1.pdb	162	91.72	0.91	3.82		A0A0T9JPF0.pdb	572	96.12	0.96	2.94
	NP_250468.1.pdb	350	84.5	0.48	18.13		A0A0T9JPH6.pdb	330	94.86	0.96	2.43
	CRR17034.1.pdb	363	85.18	0.54	16.27		A0A0T9JUG9.pdb	162	96.4	0.95	1.56
	NP_251543.1.pdb	83	85.62	0.59	8.13		A0A0T9JUN2.pdb	115	91.42	0.86	3.5
	ABX84373.1.pdb	168	76.6	0.67	14.94		A0A0T9JV91.pdb	119	93.65	0.87	3.96
	NP_250397.1.pdb	294	77.21	0.58	14.4		A0A0T9K475.pdb	350	95.22	0.96	2.71
	AAK68046.1.pdb	154	87.57	0.83	5.46		A0A0T9KCJ3.pdb	275	90.37	0.9	4.25
	AAC60462.1.pdb	150	88.75	0.83	5.08		A0A0T9LUD9.pdb	87	76.48	0.58	10.72
	AAC45937.1.pdb	392	50.37	0.22	26.25		A0A0T9M4G5.pdb	126	72.01	0.43	16.87
	WP_012150526.1.pdb	245	68.07	0.59	17.39		A0A0T9MB03.pdb	75	87.75	0.82	3.67
	NP_221091.1.pdb	500	84.85	0.9	5.39		A0A0T9MBY3.pdb	169	91.49	0.92	2.84
	ADE30402.1.pdb	225	66.62	0.64	13.55		A0A0V0Z2T6.pdb	75	53.76	0.29	16.41
	NP_221128.1.pdb	1182	87.4	0.88	8.24		A0A0V0ZBS8.pdb	63	60.2	0.32	15.73
	NP_221230.1.pdb	346	93.41	0.95	2.62		A0A0V0ZFU5.pdb	63	59.72	0.17	22.35
	NP_220784.1.pdb	870	78.13	0.76	12.37		A0A0V1AHH4.pdb	114	70.56	0.4	18.73
	ABD34816.1.pdb	1060	89.86	0.66	15.36		A0A0V1AKV9.pdb	183	59.63	0.35	22.96
	WP_014362720.1.pdb	240	78.61	0.78	9.77		A0A0V1ALB8.pdb	82	55.71	0.34	13.52
	ABC41089.1.pdb	162	79.11	0.69	8.93		A0A0V1ALY3.pdb	77	65.05	0.32	15.24
	NP_220966.1.pdb	1120	79.24	0.74	12		A0A0V1AM92.pdb	174	58.07	0.36	20.31
	NP_454623.1.pdb	379	81.44	0.63	14.54		A0A0V1AN79.pdb	82	53.16	0.28	17.66
	CAC00720.1.pdb	443	89.12	0.91	5.38		A0A0V1AQZ4.pdb	125	60.19	0.26	21.97
	CBF90638.1.pdb	751	93.03	0.92	5.84		A0A0V1AR84.pdb	118	59.25	0.28	23.92
	sp|O30916.2|SOPB_SALTY.pdb	561	89.93	0.88	7.24		A0A0V1ARJ2.pdb	1054	68.42	0.44	23.88
	NP_807945.1.pdb	425	95.21	0.93	3		A0A0V1ARL0.pdb	559	80.38	0.86	8.56
	YP_689959.1.pdb	490	92.63	0.94	3.66		A0A0V1AS21.pdb	301	82.4	0.88	5.67
	SJL99262.1.pdb	580	51.6	0.31	26.3		A0A0V1AST4.pdb	716	79.36	0.84	9.62
	CAA33382.1.pdb	382	57.62	0.27	24.04		A0A0V1AST9.pdb	1177	70.24	0.77	15.22
	ACS88189.1.pdb	332	81.24	0.79	10.21		A0A0V1ATA2.pdb	122	51.7	0.35	19.66
	AIL39878.1.pdb	356	77.55	0.47	18.45		A0A0V1ATG4.pdb	1396	50.89	0.21	29.76
	AIL42190.1.pdb	1285	87.54	0.84	10.63		A0A0V1ATL3.pdb	315	52.79	0.08	29.95
	NP_085314.1.pdb	292	44.62	0.29	27.09		A0A0V1AU63.pdb	1800	56.15	0.61	22.82
	WP_010882214.1.pdb	325	85.82	0.51	16.18		A0A0V1AU76.pdb	615	58.41	0.42	23.28
	AAC16524.1.pdb	837	83.63	0.71	11.97		A0A0V1AUG8.pdb	87	50.54	0.32	14.21
	WP_010882482.1.pdb	177	89.21	0.87	5.77		A0A0V1AV35.pdb	627	71.81	0.71	14.11
	AGF43527.1.pdb	609	78.98	0.82	10.24		A0A0V1AVK6.pdb	384	78.65	0.83	8.5
	WP_010882196.1.pdb	237	65.76	0.56	19.11		A0A0V1AVX8.pdb	385	75.19	0.68	12.94
	AAM66403.1.pdb	188	94.32	0.92	3.18		A0A0V1AXR5.pdb	1453	65.27	0.47	25.1
	NP_230485.1.pdb	338	84.57	0.77	10.49		A0A0V1AYA6.pdb	154	65.06	0.37	20.91
	ORR76700.1.pdb	276	84.27	0.86	5.55		A0A0V1AYI2.pdb	788	63.32	0.45	23
	CAA43966.1.pdb	170	80.4	0.74	11.25		A0A0V1B0H8.pdb	980	71.33	0.59	20.04
	YP_002348601.1.pdb	561	83.81	0.87	8		A0A0V1B315.pdb	1040	71.01	0.65	19.85
	YP_002348027.1.pdb	624	84.34	0.77	10.99		A0A0V1B3B3.pdb	740	73.62	0.52	21.37
	YP_002346905.1.pdb	600	86.05	0.74	10.54		A0A0V1B4K2.pdb	70	50.63	0.35	11.47
	NP_395165.1.pdb	326	77.63	0.56	14.49		A0A0V1B4Q5.pdb	979	62.67	0.56	21.08
	YP_002346400.1.pdb	202	87.66	0.82	6.65		A0A0V1B6D4.pdb	155	54.47	0.34	21.28
	NP_395233.1.pdb	312	90.71	0.88	5.94		A0A0V1B6L5.pdb	420	66	0.43	22.62
	YP_002345675.1.pdb	761	82.44	0.79	9.85		A0A0V1B774.pdb	124	84.3	0.79	6.43
	YP_002347967.1.pdb	557	90.69	0.91	6.16		A0A0V1B8P9.pdb	61	73.1	0.54	7.51
	NP_395142.1.pdb	130	90.12	0.85	4.97		A0A0V1BA00.pdb	438	60.05	0.37	24.09
	NP_395162.1.pdb	306	61.34	0.27	23.62		A0A0V1BAI7.pdb	989	62.56	0.41	26.27
	gi|31795304|ref|NP_857762.1|.pdb	219	74.86	0.57	18.56		A0A0V1BB79.pdb	223	50.86	0.15	28.52
	NP_395201.1.pdb	468	84.13	0.63	16.15		A0A0V1BBB8.pdb	875	76.08	0.56	19.22
	YP_001604502.1.pdb	729	86.05	0.79	12.46		A0A0V1BC18.pdb	332	79.17	0.83	8.73
	YP_002345496.1.pdb	360	85.04	0.61	14.56		A0A0V1BCX4.pdb	797	69.18	0.76	14.73
	YP_002345681.1.pdb	414	90.85	0.88	4.89		A0A0V1BDA1.pdb	113	76.67	0.54	14.45
	AAT28340.1.pdb	288	90.34	0.9	5.54		A0A0V1BEP9.pdb	104	53.62	0.21	22.72
	WP_050103071.1.pdb	371	90.05	0.92	4.49		A0A0V1BER6.pdb	1909	56.84	0.49	24.64
	YP_068464.1.pdb	401	33.88	0.32	22.88		A0A0V1BES1.pdb	534	71.52	0.62	19.17
	ACH96447.1.pdb	495	83.86	0.75	11.01		A0A0V1BES6.pdb	67	65.61	0.27	18.25
	CAA78918.1.pdb	380	90.13	0.89	6.11		A0A0V1BET9.pdb	162	75.99	0.57	12.48
	AAL67829.1.pdb	131	72.84	0.58	16.36		A0A0V1BF61.pdb	400	78.25	0.82	9.98
	NP_690580.1.pdb	739	67.56	0.56	21.8		A0A0V1BFM4.pdb	122	83.19	0.77	6.49
	NP_690583.1.pdb	677	58.28	0.56	22.65		A0A0V1BFN6.pdb	503	70.34	0.69	16.24
	SCD11538.1.pdb	251	82.27	0.81	9.25		A0A0V1BG53.pdb	712	75.69	0.73	14.07
	SCD11537.1.pdb	288	71.74	0.6	18.23		A0A0V1BGM2.pdb	1083	66.18	0.34	25.59
	SCD11532.1.pdb	340	71.25	0.43	21.61		A0A0V1BGS1.pdb	80	56.5	0.3	18.33
	NP_690582.1.pdb	331	75.98	0.77	12.38		A0A0V1BGX8.pdb	435	87.25	0.75	10.64
	AAC54579.1.pdb	91	83.02	0.6	9.57		A0A0V1BI40.pdb	326	80.28	0.66	15.29
	NP_941984.1.pdb	433	84.05	0.69	14.7		A0A0V1BIN8.pdb	84	68.22	0.45	11.22
	NP_047112.2.pdb	604	78.64	0.72	15.35		A0A0V1BIQ1.pdb	313	72.1	0.7	13.69
	YP_009173869.1.pdb	389	41.69	0.25	27.16		A0A0V1BJK0.pdb	881	80.2	0.5	20.67
	ACA42588.1.pdb	367	50.87	0.24	26.62		A0A0V1BK55.pdb	66	61.21	0.35	16.78
	BAD35096.1.pdb	137	82.59	0.63	8.73		A0A0V1BLA1.pdb	324	65.99	0.62	18.1
	AAA03191.1.pdb	660	76.43	0.63	18.04		A0A0V1BLM3.pdb	1444	55.77	0.51	25.07
	sp|P06437.2|GB_HHV1K.pdb	904	79.61	0.58	19.78		A0A0V1BLP1.pdb	350	69.65	0.7	14.94
	BAE44982.1.pdb	512	65.04	0.56	21.79		A0A0V1BMG1.pdb	934	70.79	0.61	18.26
	YP_009137119.1.pdb	511	73.21	0.61	18.29		A0A0V1BMG8.pdb	761	61.8	0.67	18.32
	YP_009137216.1.pdb	699	47.84	0.43	24.88		A0A0V1BML5.pdb	302	84.34	0.84	6.86
	YP_009137140.1.pdb	92	64.26	0.42	14.42		A0A0V1BN69.pdb	69	75.31	0.36	13.61
	YP_009137218.1.pdb	393	78.88	0.71	14.91		A0A0V1BNB2.pdb	766	72.96	0.74	15.85
	AFK50416.1.pdb	413	64.16	0.48	22.39		A0A0V1BNQ4.pdb	223	73.84	0.44	20.56
	YP_009137143.1.pdb	550	66.16	0.48	21.7		A0A0V1BNU3.pdb	73	68.74	0.38	14.4
	ACT98478.1.pdb	284	93.71	0.86	5.76		A0A0V1BP54.pdb	781	74.29	0.6	19.48
	YP_081514.1.pdb	907	74.12	0.62	20.28		A0A0V1BP55.pdb	583	81.29	0.77	12.47
	sp|P03169.1|VIE1_HCMVT.pdb	491	72.8	0.62	17.11		A0A0V1BPC9.pdb	300	66.81	0.57	19.74
	ACZ79994.1.pdb	561	75.71	0.77	13.46		A0A0V1BQ62.pdb	683	76.65	0.81	11.32
	AAB47784.1.pdb	865	73.03	0.68	17.68		A0A0V1BQI3.pdb	711	74.63	0.59	18.92
	AAK30970.1.pdb	868	72.64	0.69	17.93		A0A0V1BRA2.pdb	67	61.41	0.35	12.27
	NP_054372.1.pdb	854	74.15	0.7	17.65		A0A0V1BRR4.pdb	526	72.25	0.7	16.47
	NP_057857.2.pdb	206	72.54	0.66	13.3		A0A0V1BRZ7.pdb	62	66.31	0.46	11.52
	AAB47785.1.pdb	257	63.83	0.6	17.67		A0A0V1BS81.pdb	397	78.28	0.78	12.31
	AAB99964.1.pdb	116	72.62	0.5	18.53		A0A0V1BSK3.pdb	642	76.37	0.67	17.18
	AAB99963.1.pdb	101	63.19	0.41	21.16		A0A0V1BSN9.pdb	272	54.82	0.44	23.92
	AAB47786.1.pdb	130	60.27	0.26	23.47		A0A0V1BTY6.pdb	556	52.36	0.34	27.74
	AAB99960.1.pdb	214	74.58	0.73	10.69		A0A0V1BUD1.pdb	606	58.54	0.59	21.66
	AAB99962.1.pdb	101	76.96	0.63	12.36		A0A0V1BUD9.pdb	704	56.69	0.58	20.72
	AAB99965.1.pdb	81	75.24	0.38	15.53		A0A0V1BUL3.pdb	821	67.99	0.52	21.35
	AAU12148.1.pdb	193	76.29	0.72	9.9		A0A0V1BV25.pdb	380	59.25	0.39	24.74
	CAD28609.1.pdb	95	85	0.74	5.55		A0A0V1BVG0.pdb	64	62.88	0.36	14.93
	YP_012606.1.pdb	294	61.21	0.22	27.34		A0A0V1BVZ7.pdb	75	72.44	0.39	16.94
	AAB51176.1.pdb	417	87.62	0.79	9.98		A0A0V1BWA9.pdb	208	72.05	0.75	10.11
	ATD50852.1.pdb	390	75.35	0.53	20.3		A0A0V1BWG0.pdb	203	81.5	0.64	11.06
	NP_041325.1.pdb	158	88.83	0.86	4.34		A0A0V1BWU4.pdb	1265	62.72	0.7	18.72
	NP_041326.1.pdb	98	76.98	0.52	16.52		A0A0V1BX69.pdb	576	64.4	0.49	21.91
	AAP20595.1.pdb	105	71.73	0.46	18.44		A0A0V1BXQ7.pdb	1133	64.07	0.49	25.1
	NP_041332.2.pdb	505	86.37	0.81	10.54		A0A0V1BY34.pdb	147	93.29	0.79	4.28
	NP_041331.2.pdb	473	57.29	0.3	27.7		A0A0V1BY68.pdb	802	60.96	0.34	25.48
	CBW45366.1.pdb	166	72.55	0.54	16.15		A0A0V1BY85.pdb	1040	53.7	0.3	27.8
	sp|P20895.2|GLYC_HRSVL.pdb	298	50.45	0.22	25.73		A0A0V1BYB4.pdb	1101	59.78	0.39	25.46
	sp|P10757.1|HEMA_INBEN.pdb	583	74.59	0.63	16.68		A0A0V1BYV9.pdb	455	55.66	0.34	26.24
	ACI22603.1.pdb	560	82.18	0.65	14.48		A0A0V1C0H9.pdb	665	72.57	0.46	21.35
	CAA44436.1.pdb	570	85.16	0.71	13.16		A0A0V1C0W5.pdb	123	51.52	0.36	16.68
	AAA43178.1.pdb	566	86.42	0.73	13.02		A0A0V1C0Z5.pdb	73	61.28	0.12	23.31
	AAS65615.2.pdb	571	84.53	0.69	13.53		A0A0V1C169.pdb	1889	66.42	0.34	27.98
	AAX53515.1.pdb	252	73.07	0.6	15.56		A0A0V1C173.pdb	234	69.68	0.35	21.58
	NP_040979.2.pdb	97	71.61	0.35	19.01		A0A0V1C1E9.pdb	700	69.71	0.63	18.2
	BAD16642.1.pdb	469	88.72	0.84	8.75		A0A0V1C2Q3.pdb	1153	74.52	0.67	18.63
	AAU94751.1.pdb	465	86.93	0.84	9.21		A0A125YHB5.pdb	74	82.3	0.69	5.47
	NP_040981.1.pdb	454	91.45	0.85	8.17		A0A125YHK7.pdb	202	79.36	0.77	10.54
	AAC63462.1.pdb	498	84.29	0.88	7.45		A0A125YJQ9.pdb	623	90.25	0.89	7.23
	NP_056661.1.pdb	560	78.05	0.8	12.26		A0A125YKB8.pdb	899	58.24	0.36	27.32
	AOG16026.1.pdb	164	77.16	0.66	11.34		A0A125YQW9.pdb	734	79.5	0.72	11.69
	NP_775670.1.pdb	619	86.48	0.72	13.13		A0A125YSQ0.pdb	207	56.76	0.43	23.16
	ABW77689.1.pdb	77	85.29	0.69	6.2		A0A125YUV7.pdb	120	55.38	0.29	21.88
	AAK71232.1.pdb	167	78.44	0.49	17.44		A0A125YVW6.pdb	287	87.55	0.84	6.6
	CCA30314.1.pdb	491	73.97	0.68	15.83		A0A125YX22.pdb	270	67.13	0.29	25.61
	NP_694869.1.pdb	569	86.55	0.76	10.52		A0A125YXD0.pdb	735	50.8	0.36	26.22
	ABA87127.1.pdb	681	49.47	0.45	25.72		A0A125YYM4.pdb	876	57.27	0.58	21.46
	ABE27068.1.pdb	695	64.34	0.57	21.42		A0A125YYQ2.pdb	213	79.71	0.8	8.15
	YP_001531154.1.pdb	329	75.77	0.43	21.81		A0A125YYV2.pdb	413	68.22	0.62	17.24
	NP_056922.1.pdb	550	78.55	0.66	15.7		A0A131HLI6.pdb	374	83.18	0.66	13.58
	NP_056923.1.pdb	617	74.85	0.71	16.42		A0A132NMB9.pdb	608	87.87	0.63	12.84
	NP_056921.1.pdb	335	79.55	0.86	7.29		A0A132NMD1.pdb	360	74.53	0.61	16.55
	NP_056918.1.pdb	525	74.64	0.71	15.88		A0A132NMD2.pdb	260	56.8	0.42	23.55
	NP_056919.1.pdb	507	55.24	0.2	28.79		A0A132NMS9.pdb	644	86.16	0.75	12.75
	AJD08938.1.pdb	538	80.31	0.65	15.15		A0A132NNH0.pdb	187	78.59	0.8	7.89
	NP_054713.1.pdb	582	88.26	0.8	11.48		A0A132NNH9.pdb	194	76.5	0.51	12.64
	AAF73956.1.pdb	546	83.27	0.7	13.03		A0A132NNN4.pdb	238	78.39	0.71	13.41
	AAL89408.1.pdb	575	86.11	0.77	12.58		A0A132NNP3.pdb	270	55.8	0.54	18.78
	BAE06026.1.pdb	69	55.69	0.23	18.09		A0A132NNQ9.pdb	837	74.86	0.84	10.42
	AAV85905.1.pdb	524	69.35	0.49	20.31		A0A132NNT8.pdb	232	86.81	0.41	16.47
	ANJ04750.1.pdb	202	76.46	0.72	13.65		A0A132NNY6.pdb	634	67.27	0.72	15.02
	NP_056793.1.pdb	450	87.05	0.84	8.72		A0A132NP55.pdb	1211	57.3	0.43	22.93
	ARW71759.1.pdb	1197	73.25	0.64	18.28		A0A132NPS1.pdb	384	85.52	0.86	5.82
	AHL18328.1.pdb	245	93.9	0.9	3.51		A0A132NQN9.pdb	598	87.73	0.89	6.53
	AAA47305.1.pdb	882	80.68	0.79	12.96		A0A132NR32.pdb	625	77.14	0.64	17.67
	AAA50492.1.pdb	774	77.32	0.44	21.49		A0A132NS09.pdb	247	83.67	0.82	7.95
	CAA78091.1.pdb	486	85.42	0.88	6.54		A0A132NSC0.pdb	402	65.54	0.29	26.58
	ACY95265.1.pdb	397	91.57	0.86	5.35		A0A132NSL7.pdb	794	61.56	0.54	20.01
	ACG50682.1.pdb	326	80.85	0.71	12.99		A0A132NSN8.pdb	213	76	0.72	9.33
	BAB88324.1.pdb	481	87.91	0.79	9.43		A0A132NSX2.pdb	251	86.75	0.91	4.48
	ABD75314.1.pdb	221	78.52	0.68	9.95		A0A132NTE2.pdb	105	74.39	0.57	13.33
	AAZ67049.1.pdb	421	66.98	0.41	22.51		A0A132NU58.pdb	329	56.35	0.31	25.73
	CAC94472.1.pdb	423	83.75	0.76	9.74		A0A132NUA0.pdb	1020	55.33	0.55	23.58
	CAA44678.1.pdb	377	86.56	0.86	6.85		A0A132NUR1.pdb	408	69.08	0.72	14.7
	YP_233032.1.pdb	110	72.31	0.36	17.97		A0A132NUY0.pdb	236	80.18	0.59	15.69
	YP_233038.1.pdb	185	71.45	0.48	18.75		A0A132NV56.pdb	103	76.62	0.45	15.95
	YP_233039.1.pdb	168	83.78	0.71	9.39		A0A132NVG7.pdb	607	87.44	0.87	8.21
	YP_233041.1.pdb	221	53.86	0.25	26.66		A0A132NWH9.pdb	429	61.92	0.56	21.03
	YP_233005.1.pdb	281	58.62	0.24	26.78		A0A132NWI0.pdb	151	75.49	0.69	13.3
	YP_233069.1.pdb	317	75.44	0.39	20.2		A0A132NWV1.pdb	390	73.73	0.82	10.26
	YP_232995.1.pdb	304	83.94	0.78	10.7		A0A132NWY6.pdb	487	72.02	0.82	9.99
	YP_232985.1.pdb	203	60.12	0.32	24.95		A0A132NXE1.pdb	239	66.94	0.66	12.49
	YP_232970.1.pdb	250	78.37	0.68	14.79		A0A132NXE4.pdb	528	52.55	0.19	28.5
	NP_040189.1.pdb	354	64.93	0.57	19.73		A0A132NXS9.pdb	62	62.03	0.4	10.07
	NP_040190.1.pdb	623	57.71	0.42	24.11		A0A132NY59.pdb	294	65.64	0.32	23.81
	YP_233022.1.pdb	117	85.17	0.68	6.18		A0A132NY80.pdb	1173	59.57	0.63	20.85
	CAA47504.1.pdb	77	72.96	0.52	13.75		A0A132NY90.pdb	343	61.4	0.26	26.69
	YP_232983.1.pdb	324	81.07	0.86	6.96		A0A132NYA5.pdb	704	73.54	0.36	24.25
	NP_536512.1.pdb	152	69	0.59	14.52		A0A132NYI0.pdb	332	85.09	0.9	5
	NP_040824.1.pdb	1255	77.08	0.73	16.72		A0A132NYU9.pdb	239	56.37	0.52	15.1
	ABH06950.1.pdb	501	81.93	0.76	10.8		A0A132NZJ1.pdb	287	72.72	0.72	13.94
	AAF60166.1.pdb	1235	78.15	0.72	16.86		A0A132NZL0.pdb	405	88.61	0.92	4.78
	ACY40747.1.pdb	507	78.82	0.7	12.69		A0A132P0A6.pdb	255	56.59	0.46	22.58
	NP_776006.1.pdb	126	72.34	0.45	12.23		A0A132P0F1.pdb	278	71.67	0.66	15.68
	NP_776008.1.pdb	250	81.27	0.79	9.53		A0A132P0G5.pdb	647	63.65	0.54	21.88
	gi|27735290|ref|NP_776002.1|.pdb	352	90.75	0.87	6.15		A0A132P0L5.pdb	811	59.39	0.52	22.49
	AAA28294.1.pdb	158	69.12	0.63	14.72		A0A142BN03.pdb	432	87.23	0.87	4.86
	ABD47677.1.pdb	124	65.93	0.25	23.84		A0A142CLY9.pdb	245	75.75	0.69	12.96
	AAF21857.1.pdb	111	68.74	0.52	17.88		A0A142CM50.pdb	145	85.53	0.8	5.21
	CAA60673.1.pdb	308	91.63	0.92	4.07		A0A142CMA8.pdb	77	88.26	0.8	4.21
	XP_650534.1.pdb	1207	69.42	0.34	24.85		A0A142CMK5.pdb	263	81.11	0.73	10.63
	CAA50324.1.pdb	233	86.76	0.86	6.23		A0A142CMM0.pdb	75	82.5	0.66	10.52
	XP_648254.1.pdb	233	52.09	0.16	28.36		A0A142CN50.pdb	97	84.14	0.78	4.57
	XP_001710242.1.pdb	362	68.63	0.61	18.2		A0A142CN93.pdb	620	83.65	0.81	10.2
	AAN34826.1.pdb	354	88.97	0.87	7.2		A0A142CNC7.pdb	129	74.55	0.67	11.97
	AAA29234.1.pdb	476	62.01	0.5	21.73		A0A142CNM4.pdb	509	81.87	0.74	10.98
	AKK31275.1.pdb	174	95.25	0.92	2.2		A0A142CNU1.pdb	116	74.77	0.41	14.07
	AAC08302.1.pdb	345	85.24	0.84	8.29		A0A142CNZ1.pdb	155	90.41	0.88	4
	AAO65599.1.pdb	316	87.13	0.86	7.19		A0A1H0C3M7.pdb	100	84.07	0.77	6.15
	AAR20840.1.pdb	674	76.37	0.55	21.04		A0A1H0PGA9.pdb	321	82.12	0.8	5.6
	AAP21105.1.pdb	119	49.62	0.21	24.09		A0A1M4L8U5.pdb	296	86.04	0.73	9.33
	ACY38664.1.pdb	353	89.99	0.93	3.81		A0A1M4L8Y1.pdb	361	85.47	0.64	12.21
	AAA96729.1.pdb	627	80.8	0.86	8.29		A0A1M4L8Z1.pdb	239	92	0.94	2.8
	ADG96010.1.pdb	553	94	0.88	4.73		A0A1M4L905.pdb	492	93.88	0.95	3.4
	AAA73465.1.pdb	206	92.42	0.84	3.46		A0A1M4L989.pdb	467	84.8	0.84	7.69
	AAB33127.2.pdb	92	75.15	0.55	10.15		A0A1M4L9A8.pdb	75	67.93	0.26	20.67
	CAD42816.1.pdb	641	83.89	0.83	10.96		A0A1M4L9C4.pdb	205	90.27	0.89	3.5
	AAG02281.1.pdb	314	95.01	0.97	1.92		A0A1M4L9E3.pdb	552	94.8	0.96	3.26
	AAA96728.1.pdb	286	86.68	0.91	5.26		A0A1M4L9F0.pdb	283	86.59	0.89	5.62
	AAN60108.1.pdb	111	72.4	0.54	17.25		A0A1M4L9F7.pdb	684	82.45	0.74	14.71
	ABB22792.1.pdb	107	69.69	0.27	21.04		A0A1M4L9G4.pdb	301	95.81	0.96	2.11
	CAA09789.1.pdb	401	64.73	0.54	17.95		A0A1M4L9K9.pdb	222	75.99	0.61	15.42
	sp|P39097.1|RLA0_LEIIN.pdb	323	75.73	0.61	14.37		A0A1M4L9L7.pdb	63	88.2	0.62	5.66
	CAM69515.1.pdb	312	91.44	0.94	3.2		A0A1M4L9Q8.pdb	276	92.56	0.93	3
	XP_001464650.1.pdb	268	82.48	0.65	11.49		A0A1M4L9R1.pdb	883	94.12	0.96	3.28
	XP_001469832.1.pdb	353	83.28	0.86	6.47		A0A1M4L9U0.pdb	68	69.66	0.39	13.04
	AAK21263.1.pdb	111	83.59	0.73	8.69		A0A1M4L9V3.pdb	519	90.73	0.73	10.41
	AAB37318.1.pdb	545	85.11	0.56	15.99		A0A1M4L9Z6.pdb	746	84.85	0.89	7.51
	AAB38549.1.pdb	385	76.62	0.59	18.57		A0A1M4LA18.pdb	184	91.27	0.92	2.93
	AAY51372.1.pdb	419	91.92	0.91	4.66		A0A1M4LA21.pdb	167	71.85	0.6	14.66
	XP_003722581.1.pdb	305	85.83	0.89	5.98		A0A1M4LA27.pdb	72	84.97	0.72	4.59
	AAN08877.1.pdb	180	84.42	0.75	6.98		A0A1M4LA30.pdb	190	91.09	0.92	2.99
	AAC31146.1.pdb	199	94.17	0.94	2.62		A0A1M4LA78.pdb	148	90.96	0.9	3.66
	AAA29462.1.pdb	743	48.8	0.33	27.27		A0A1M4LAE0.pdb	129	89.82	0.88	3.53
	AAC47192.1.pdb	556	77.27	0.76	13.66		A0A1M4LAF0.pdb	275	90.68	0.93	3.5
	XP_001348015.1.pdb	622	68.77	0.68	17.47		A0A1M4LAI6.pdb	94	84.15	0.77	5.99
	XP_022712148.1.pdb	340	57.51	0.28	26.21		A0A1M4LAK0.pdb	377	94.84	0.97	2.31
	AAA63422.1.pdb	424	44.09	0.24	28.49		A0A1M4LAK6.pdb	321	84.91	0.89	4.56
	XP_002260935.1.pdb	701	46.37	0.31	28.34		A0A1M4LAN4.pdb	513	85.23	0.83	6.54
	XP_001349207.2.pdb	1502	49.76	0.39	27.63		A0A1M4LAP2.pdb	550	96.51	0.97	2.27
	XP_001347628.1.pdb	1233	35.75	0.19	30.74		A0A1M4LAR0.pdb	123	74.02	0.71	8.9
	AAC47199.1.pdb	169	64.91	0.31	21.24		A0A1M4LAS4.pdb	357	71.19	0.65	15.37
	AAC78150.1.pdb	579	84.12	0.69	12.84		A0A1M4LB97.pdb	80	91.54	0.84	3.32
	prf||2104278A.pdb	747	81.67	0.72	14.91		A0A1M4LBE3.pdb	103	92.99	0.87	2.83
	XP_001351796.1.pdb	1123	89.02	0.91	6.7		A0A1M4LBF9.pdb	155	61.66	0.27	24.06
	XP_001349701.1.pdb	1558	54.42	0.2	30.53		A0A1M4LBG6.pdb	60	67.53	0.48	12.56
	ABF18819.1.pdb	116	85.37	0.73	7.69		A0A1M4LBL0.pdb	292	90.36	0.9	4.85
	AAW65717.1.pdb	409	82.54	0.82	9.65		A0A1M4LBM1.pdb	336	69.71	0.57	19.2
	AAN86248.1.pdb	1758	71.21	0.68	19.25		A0A1M4LBM6.pdb	651	85.74	0.87	7.4
	AAC47502.1.pdb	111	60.72	0.32	15.11		A0A1M4LBR9.pdb	190	89.44	0.85	5.88
	XP_002258582.1.pdb	1821	69.65	0.66	20.23		A0A1M4LBX0.pdb	133	80.38	0.45	17.6
	XP_726257.1.pdb	1772	71.1	0.66	20.1		A0A1M4LC02.pdb	481	92.15	0.94	3.92
	CAJ44236.1.pdb	304	63.63	0.48	21.98		A0A1M4LC97.pdb	345	91	0.9	5.44
	AAT68597.1.pdb	171	48.49	0.28	25.87		A0A1M4LCC4.pdb	177	77.64	0.68	13.97
	XP_001347440.1.pdb	446	96.32	0.97	2.14		A0A1M4LCD7.pdb	396	81.02	0.83	9.03
	BAD97684.1.pdb	182	65.07	0.49	15.23		A0A1M4LCE7.pdb	278	84.16	0.85	7.34
	XP_001350954.1.pdb	1085	58.04	0.42	25.76		A0A1M4LCM8.pdb	303	83.08	0.38	18.4
	ACR49652.1.pdb	287	59.88	0.5	22.71		A0A1M4LCQ2.pdb	90	86.11	0.61	6.54
	sp|Q01443.2|SSP2_PLAYO.pdb	827	53.7	0.43	24.97		A0A1M4LCW3.pdb	523	75.01	0.61	17.62
	XP_002259987.1.pdb	579	54.7	0.39	26.2		A0A1M4LD77.pdb	300	90.44	0.93	3.81
	XP_001350088.1.pdb	574	54.41	0.39	26.25		A0A1M4LDB0.pdb	433	92.65	0.91	5.38
	ABQ44513.1.pdb	215	84.36	0.73	6.49		A0A1M4LDE3.pdb	220	75.96	0.64	10.37
	AAM18481.1.pdb	98	80.88	0.75	6.16		A0A1M4LDK8.pdb	219	92.03	0.92	2.97
	AAC98911.1.pdb	191	41.68	0.25	23.42		A0A1M4LDP2.pdb	340	94.49	0.95	2.79
	AAA29935.1.pdb	153	96.34	0.95	1.8		A0A1M4LDP9.pdb	254	94.55	0.96	2.35
	ADK88943.1.pdb	190	60.17	0.48	15.36		A0A1M4LDS4.pdb	231	79.31	0.74	11.35
	EPT27242.1.pdb	185	53.31	0.21	25.64		A0A1M4LDZ2.pdb	137	83.88	0.6	12.5
	EPT31025.1.pdb	120	64.14	0.36	16.61		A0A1M4LE01.pdb	126	71.92	0.66	13.55
	BAB20284.1.pdb	674	83.1	0.73	13.82		A0A1M4LE87.pdb	290	91.38	0.93	3.42
	AFD54637.1.pdb	468	81.07	0.56	15.44		A0A1M4LE89.pdb	245	83.84	0.85	6.65
	CAB56644.1.pdb	359	65.37	0.47	20.79		A0A1M4LE94.pdb	191	81.45	0.83	6.31
	AAK19757.1.pdb	684	75.4	0.38	22.54		A0A1M4LEJ5.pdb	344	96.61	0.93	3.18
	AAB33440.1.pdb	336	77.58	0.66	14.76		A0A1M4LEN6.pdb	439	89.99	0.82	6.52
	ADJ17341.1.pdb	294	57.35	0.26	24.23		A0A1M4LEQ8.pdb	153	69.56	0.46	16.23
	AAC47797.1.pdb	575	73.56	0.68	16.94		A0A1M4LER4.pdb	359	93.57	0.94	2.96
	XP_002368877.1.pdb	174	70.08	0.68	13.99		A0A1M4LET7.pdb	221	62.07	0.52	17.84
	AAF79156.1.pdb	186	64.41	0.52	18.12		A0A1M4LEX8.pdb	149	86.19	0.75	7.64
	ARG41449.1.pdb	551	83.67	0.66	13.28		A0A1M4LF37.pdb	398	90.5	0.92	3.72
	ABA42914.1.pdb	205	95.79	0.95	2.01		A0A1M4LF54.pdb	210	96.86	0.96	1.61
	AAX69677.1.pdb	771	82.8	0.87	9.45		A0A1M4LFC7.pdb	151	90.24	0.87	4.32
	AAB49414.1.pdb	1003	66.69	0.67	19.59		A0A1M4LFI7.pdb	451	90	0.88	6.36
	AAB41119.1.pdb	467	80.88	0.69	14.82		A0A1M4LFP8.pdb	341	72.66	0.64	16.03
	ACI02320.1.pdb	218	51.37	0.32	25.84		A0A1M4LFU6.pdb	346	86.18	0.87	7
	AAC32021.1.pdb	595	79.96	0.57	16.59		A0A1M4LFV9.pdb	116	95.3	0.92	1.86
	EKF33008.1.pdb	589	83.67	0.7	13.84		A0A1M4LFW4.pdb	240	84.04	0.83	8.11
	AAU47268.1.pdb	91	83.95	0.55	10.29		A0A1M4LFX3.pdb	277	86.92	0.8	9.68
	ABA62611.1.pdb	167	83.15	0.71	7.58		A0A1M4LG29.pdb	123	91.94	0.92	2.3
	AAD13347.1.pdb	786	72.01	0.77	15.11		A0A1M4LG58.pdb	95	92.24	0.88	2.67
	BAA09334.1.pdb	1060	66.81	0.63	20.83		A0A1M4LG78.pdb	295	89.67	0.8	6.78
	AAA30259.1.pdb	835	71.85	0.74	16		A0A1M4LGI8.pdb	194	88.17	0.79	6.69
	ACY54510.1.pdb	62	71.8	0.35	17.98		A0A1M4LH20.pdb	94	83.51	0.73	7.91
							A0A1M4LH21.pdb	350	92.08	0.87	5.52
							A0A1M4LH29.pdb	345	95.93	0.91	3.6
							A0A1M4LH87.pdb	376	87.56	0.87	6.2
							A0A1M4LHN3.pdb	342	82.5	0.88	6.58
							A0A1M4LHQ5.pdb	120	91.35	0.91	2.43
							A0A1M4LHV2.pdb	572	75.82	0.56	18.48
							A0A1M4LI25.pdb	203	90.84	0.9	2.85
							A0A1M4LI32.pdb	332	88.91	0.91	4.48
							A0A1M4M1P0.pdb	121	88.32	0.72	7.66
							A0A1P8L2Z1.pdb	391	89.69	0.86	6.6
							A0A1P8L313.pdb	195	80.38	0.59	15.68
							A0A1Q8M2Y9.pdb	63	59.59	0.21	20.78
							A0A1Q8M9U1.pdb	140	81.36	0.74	10.86
							A0A1Q8M9Y3.pdb	343	84.92	0.67	9.67
							A0A1Q8MCZ4.pdb	163	86.69	0.88	4.56
							A0A1Q8ME18.pdb	75	83.73	0.69	4.86
							A0A1Q8MI73.pdb	372	85.43	0.78	11.62
							A0A1Q8MKE9.pdb	128	82.13	0.65	9.47
							A0A1Q8MMW3.pdb	147	74.98	0.49	14.04
							A0A1Q8MTT6.pdb	159	94.13	0.89	3.36
							A0A1Q8MU28.pdb	198	91.78	0.92	3.09
							A0A1Q8N0A0.pdb	135	89.42	0.74	5.67
							A0A1Q8N949.pdb	467	84.6	0.66	15.03
							A0A1Q8NCM2.pdb	153	94.21	0.9	3.3
							A0A1Q8NNB5.pdb	179	82.16	0.66	7.63
							A0A1Q8NPW6.pdb	219	95.56	0.96	1.79
							A0A1Q8NUW3.pdb	167	95.01	0.94	1.9
							A0A1Q8NUZ7.pdb	80	60.27	0.37	13.61
							A0A1Q8NZW8.pdb	223	87.05	0.72	8.93
							A0A1Q8PJF6.pdb	164	87.33	0.82	5.99
							A0A1R3ZL81.pdb	285	84.88	0.86	4.8
							A0A1S5R896.pdb	124	53.61	0.22	24.24
							A0A1S9IR56.pdb	311	78.84	0.43	18.2
							A0A1S9IRI4.pdb	122	79.1	0.45	14.68
							A0A1S9IRR2.pdb	250	83.14	0.77	8.36
							A0A1S9ISK0.pdb	68	55.58	0.14	22.02
							A0A1S9ITV8.pdb	199	81.94	0.62	11.82
							A0A1S9IVG5.pdb	137	72.27	0.67	12.24
							A0A1S9IVU3.pdb	196	85.24	0.83	7.38
							A0A1S9IW76.pdb	166	92.4	0.92	2.77
							A0A1S9IWU2.pdb	531	90.5	0.77	9.47
							A0A1S9IWX6.pdb	410	84.07	0.6	13.92
							A0A1S9IXA2.pdb	87	88.7	0.78	5.46
							A0A1S9IXD3.pdb	148	88.2	0.87	3.81
							A0A1S9IXJ0.pdb	341	79.06	0.85	7.64
							A0A1S9J032.pdb	236	82.26	0.77	10.73
							A0A1S9J061.pdb	592	81.83	0.87	7.34
							A0A1S9J0Q3.pdb	226	91.45	0.89	4.95
							A0A1S9J1C0.pdb	341	84.3	0.81	9.19
							A0A1S9J1R7.pdb	64	79.28	0.66	6.58
							A0A1S9J3F7.pdb	85	88.93	0.86	2.79
							A0A1S9J3L2.pdb	680	96.52	0.97	2.34
							A0A1S9J3Q0.pdb	113	73.13	0.52	10.69
							A0A1S9J4T0.pdb	83	91.11	0.76	4.19
							A0A1S9J500.pdb	253	96.78	0.97	1.4
							A0A1S9J5E6.pdb	442	82.67	0.65	12.16
							A0A1S9J5I7.pdb	321	90.05	0.93	4.19
							A0A1S9J5K5.pdb	352	89.03	0.63	12.84
							A0A1S9J6M1.pdb	512	75.18	0.63	15.66
							A0A1S9J6N8.pdb	345	83.36	0.62	13.64
							A0A1S9J6W4.pdb	138	64.61	0.62	12.31
							A0A1S9J7M4.pdb	158	65.16	0.56	10.47
							A0A1S9J7R4.pdb	80	57.39	0.45	11.32
							A0A1S9J8U5.pdb	135	91.46	0.9	2.73
							A0A1S9J9J5.pdb	352	83.12	0.81	6.32
							A0A1S9J9M5.pdb	405	86.34	0.88	4.33
							A0A1S9JAF1.pdb	463	85.58	0.87	6.68
							A0A1S9JC34.pdb	94	91.12	0.88	2.58
							A0A1S9JC84.pdb	331	88.06	0.86	6.76
							A0A1S9JCJ1.pdb	384	95.35	0.96	2.55
							A0A1S9JCS1.pdb	293	85.08	0.87	3.88
							A0A1S9JDU4.pdb	470	89.34	0.93	4.47
							A0A1S9JE42.pdb	666	86.14	0.89	6.46
							A0A1S9JES1.pdb	1073	94.31	0.97	3.33
							A0A1S9JFE8.pdb	164	89.74	0.91	3.77
							A0A1S9JFG5.pdb	95	92.21	0.88	2.51
							A0A1S9JGH5.pdb	138	70.22	0.41	20.27
							A0A1S9JGN8.pdb	120	85.28	0.58	8.95
							A0A1S9JGS3.pdb	65	91.23	0.79	3.92
							A0A1S9JGW1.pdb	121	91.63	0.85	3.89
							A0A1S9JH83.pdb	103	80.97	0.72	6.25
							A0A1S9JIC6.pdb	487	87.18	0.83	5.77
							A0A1S9JIL5.pdb	124	86.33	0.81	5.45
							A0A1S9JIL7.pdb	204	77.89	0.77	8.37
							A0A1S9JJ09.pdb	170	70.63	0.45	17.96
							A0A1S9JJ91.pdb	109	75.42	0.42	17.01
							A0A1S9JJA3.pdb	93	70.91	0.39	13.57
							A0A1S9JJC6.pdb	478	94.2	0.9	5.62
							A0A1S9JJE3.pdb	174	72.5	0.67	12.99
							A0A1S9JJU6.pdb	71	87.39	0.7	3.77
							A0A1S9JJV9.pdb	296	89.21	0.68	11.38
							A0A1S9JK31.pdb	377	93.93	0.94	3.76
							A0A1S9JKI7.pdb	71	86.22	0.7	5.31
							A0A1S9JLC4.pdb	305	94.26	0.96	2.37
							A0A1S9JLV6.pdb	116	53.82	0.2	24.46
							A0A1S9JM80.pdb	654	77.78	0.66	15.32
							A0A1S9JMT1.pdb	455	86.68	0.89	4.49
							A0A1S9JN71.pdb	72	55.85	0.34	18.53
							A0A1S9JNA5.pdb	445	94.92	0.96	2.85
							A0A1S9JPS6.pdb	373	93.76	0.94	2.81
							A0A1S9JQK5.pdb	146	75.08	0.5	14.89
							A0A1S9K1B5.pdb	150	91.55	0.92	2.47
							A0A1S9K5A6.pdb	127	89.62	0.87	3.74
							A0A1S9K655.pdb	155	76.81	0.57	13
							A0A1S9K829.pdb	90	84.11	0.78	4.92
							A0A1S9KAI2.pdb	215	97.07	0.96	1.62
							A0A1S9KE95.pdb	65	91.81	0.82	3.3
							A0A1S9KF70.pdb	179	83.49	0.44	14.31
							A0A1S9KFG0.pdb	300	93.32	0.95	2.96
							A0A1S9KFU9.pdb	324	85.83	0.76	10
							A0A1S9KHL3.pdb	164	95.2	0.9	3.25
							A0A1V0DNF8.pdb	374	67.35	0.54	19.29
							A0A1V0DNQ0.pdb	423	72.2	0.6	17.18
							A0A1W2MR20.pdb	214	67.23	0.52	15.63
							A0A1W2MYV1.pdb	144	77.46	0.79	6.97
							A0A1W2N572.pdb	283	91.11	0.94	3.35
							A0A1Y1J8T0.pdb	117	72.67	0.6	15.27
							A0A1Y1J9R3.pdb	976	51.58	0.48	25.85
							A0A1Y1J9Y8.pdb	322	80.4	0.82	5.51
							A0A1Y1J9Z8.pdb	478	72.01	0.7	14.97
							A0A1Y1JB01.pdb	107	68.53	0.52	12.43
							A0A1Y1JB96.pdb	296	95.1	0.96	2.31
							A0A1Y1JBZ0.pdb	191	80.32	0.76	9.74
							A0A1Y1JC32.pdb	308	70.46	0.61	18.14
							A0A1Y1JE61.pdb	1209	54.85	0.49	25.37
							A0A1Y1JEE5.pdb	158	66.52	0.3	21.44
							A0A1Y1JEI0.pdb	1693	64.22	0.71	18.94
							A0A1Y1JEJ1.pdb	1783	52.01	0.38	28.26
							A0A1Y1JEL1.pdb	687	58.97	0.41	24.1
							A0A1Y1JEN7.pdb	366	54.09	0.54	19.53
							A0A1Y1JER7.pdb	695	67.14	0.53	23.07
							A0A1Y1JEY2.pdb	1057	58.86	0.2	29.94
							A0A1Y1JG37.pdb	555	68.4	0.68	17.36
							A0A1Y1JG83.pdb	693	69.37	0.73	15.63
							A0A1Y1JG84.pdb	372	66.16	0.68	13.08
							A0A1Y1JGB1.pdb	381	78.05	0.62	15.14
							A0A1Y1JH75.pdb	361	62.3	0.53	20.39
							A0A1Y1JIU6.pdb	222	83.79	0.81	6.95
							A0A1Y1JJ08.pdb	273	66.41	0.45	21.81
							A0A1Y1JJ17.pdb	127	84.49	0.8	5.43
							A0A1Y1JJ28.pdb	247	91.24	0.89	4.26
							A0A1Y1JJE3.pdb	259	61.8	0.41	23.57
							A0A1Y1JJW2.pdb	283	71.47	0.67	15.31
							A0A1Y1JK93.pdb	277	90.68	0.9	4.19
							A0A1Y1JKK4.pdb	441	77.26	0.81	10.26
							A0A1Y1JLC3.pdb	1192	53.68	0.53	24.5
							A0A1Y1JLE7.pdb	744	68.18	0.48	21.25
							A0A1Y1JLH4.pdb	250	70.45	0.53	18.56
							A0A1Y1JLJ3.pdb	260	61.57	0.37	21.86
							A0A1Y1JLV5.pdb	214	62.41	0.59	16.91
							A0A1Y1JMF6.pdb	90	78.45	0.69	7.24
							A0A1Y1JN41.pdb	159	57.84	0.26	21.71
							A0A1Y1JND6.pdb	88	80.89	0.7	7.84
							A0A1Y1JNR3.pdb	951	66.76	0.64	18.57
							A0A1Y1JP32.pdb	647	67.05	0.72	15.53
							A0A1Y1JP86.pdb	307	71.97	0.65	15.58
							A0A1Y1JPP0.pdb	346	70.13	0.65	17.45
							A0A1Y1JQ20.pdb	344	64.19	0.6	19.68
							A0A1Y1JQC8.pdb	878	88.46	0.88	6.58
							A0A1Y1JQD3.pdb	373	65.72	0.61	18.58
							A0A1Y1JR69.pdb	173	75.53	0.45	18.16
							A0A1Y1JRT3.pdb	323	71.08	0.65	14.88
							A0A1Y1JS23.pdb	320	58.7	0.48	22.54
							A0A1Y1JS59.pdb	266	71.54	0.56	18.54
							A0A1Y1JU70.pdb	297	67.29	0.66	14.92
							A0A1Y1JUG8.pdb	167	57.89	0.25	23.72
							A0A1Y1JVW2.pdb	317	76.29	0.67	15.59
							A0A1Y1JW59.pdb	183	52.78	0.34	19.04
							A0A1Y1JWE5.pdb	291	69.9	0.58	18.91
							A0A1Z1VVK0.pdb	379	67.85	0.53	20.78
							A0A1Z1VVN9.pdb	83	86.96	0.77	6.3
							A0A1Z1VVT4.pdb	321	74.06	0.6	15.73
							A0A1Z1VVV2.pdb	99	78.83	0.43	12.91
							A0A1Z1VVW7.pdb	294	82.78	0.83	5.41
							A0A1Z1VVW8.pdb	71	81.15	0.63	9.75
							A0A1Z1VVY4.pdb	278	93.73	0.93	2.71
							A0A1Z1VX23.pdb	423	89.94	0.89	4.7
							A0A200L3J7.pdb	171	93.03	0.92	2.53
							A0A200NDI9.pdb	70	73	0.46	12.26
							A0A200NI94.pdb	231	74.99	0.5	15.28
							A0A200NW25.pdb	303	89.34	0.89	5.43
							A0A224A9C3.pdb	128	68.62	0.67	9.25
							A0A235JHX4.pdb	246	88.49	0.88	5.01
							A0A236APH0.pdb	304	84.41	0.7	9.52
							A0A236B1L8.pdb	292	85.03	0.65	11.52
							A0A236LQH1.pdb	334	89.31	0.92	3.92
							A0A236UIK3.pdb	367	86.25	0.92	4.53
							A0A236UVL6.pdb	214	96.46	0.96	1.84
							A0A237EJM0.pdb	110	76.9	0.44	12.51
							A0A237L211.pdb	305	94.5	0.94	3.18
							A0A237LTK2.pdb	416	96.92	0.97	2.28
							A0A2A2XFL4.pdb	230	80.16	0.77	9.52
							A0A2A2XLQ6.pdb	285	84.1	0.6	12.87
							A0A2A2XQB0.pdb	191	95.88	0.96	1.77
							A0A2A2XTC4.pdb	321	82.18	0.85	5.47
							A0A2A7VJI2.pdb	220	74.93	0.76	8.43
							A0A2A7VJY9.pdb	101	85.5	0.83	3.65
							A0A2B0XVF1.pdb	77	84.42	0.74	4.7
							A0A2B6BQ62.pdb	90	85.71	0.79	5.12
							A0A2B8IZN5.pdb	120	84.5	0.84	4.49
							A0A2G3ELM2.pdb	107	86.59	0.76	7.22
							A0A2M8HFH6.pdb	93	94.69	0.9	1.84
							A0A2M8HFI2.pdb	719	83.41	0.67	15.83
							A0A2M8HFN2.pdb	137	88.86	0.86	3.79
							A0A2M8HFP4.pdb	108	89.11	0.87	2.69
							A0A2M8HFX7.pdb	625	81.75	0.72	13.78
							A0A2M8HFY5.pdb	274	91.25	0.89	3.72
							A0A2M8HG04.pdb	303	87.74	0.87	7.15
							A0A2M8HG40.pdb	123	72.78	0.62	11.12
							A0A2M8HG94.pdb	357	89.77	0.93	3.61
							A0A2M8HGA6.pdb	221	92.12	0.93	2.74
							A0A2M8HGC1.pdb	198	89.57	0.87	5.05
							A0A2M8HGE5.pdb	329	91	0.81	5.46
							A0A2M8HGL6.pdb	328	93.71	0.95	2.49
							A0A2M8HGY3.pdb	763	82.54	0.68	14.37
							A0A2M8HGZ4.pdb	596	89.2	0.92	5.06
							A0A2M8HH10.pdb	199	85.6	0.72	8.25
							A0A2M8HH11.pdb	468	84.92	0.86	6.95
							A0A2M8HH30.pdb	104	90.28	0.87	3.45
							A0A2M8HH43.pdb	241	64.65	0.47	19.99
							A0A2M8HH83.pdb	498	77.36	0.61	15.5
							A0A2M8HHA1.pdb	181	95.06	0.94	2.14
							A0A2M8HHF5.pdb	195	96.2	0.9	3.44
							A0A2M8HHG6.pdb	463	84.82	0.85	8.76
							A0A2M8HHI6.pdb	175	97.82	0.92	2.38
							A0A2M8HHL0.pdb	387	87.62	0.91	4.88
							A0A2M8HHM8.pdb	387	96.26	0.97	1.99
							A0A2M8HHQ8.pdb	148	84.95	0.85	5.07
							A0A2M8HI32.pdb	60	88.25	0.73	4.76
							A0A2M8HI69.pdb	290	71.38	0.71	12.97
							A0A2M8HIE7.pdb	104	94.08	0.9	2.15
							A0A2M8HIG0.pdb	352	84.81	0.87	6.25
							A0A2M8HII2.pdb	148	69.79	0.65	12.7
							A0A2M8HIL0.pdb	182	87.19	0.88	3.82
							A0A2M8HIM9.pdb	342	78.72	0.77	10.81
							A0A2M8HIU9.pdb	91	71.9	0.6	13.52
							A0A2M8HIV4.pdb	336	61.21	0.46	22.36
							A0A2M8HIY2.pdb	357	88.77	0.92	4.08
							A0A2M8HJ35.pdb	387	77.63	0.66	13.92
							A0A2M8HJ79.pdb	1243	72.29	0.68	17.58
							A0A2M8HJ98.pdb	426	87.75	0.71	9.19
							A0A2M8HJD0.pdb	352	88.47	0.8	6.29
							A0A2M8HJH3.pdb	340	87.44	0.89	5.22
							A0A2M8HJP2.pdb	468	89.67	0.93	4.49
							A0A2M8HJU3.pdb	922	86.19	0.42	21.15
							A0A2M8HJW7.pdb	349	94.08	0.96	2.54
							A0A2M8HK37.pdb	237	79.36	0.74	11.53
							A0A2M8HK76.pdb	436	84.65	0.9	5.76
							A0A2M8HKM2.pdb	118	91.09	0.87	3.66
							A0A2M8HKS4.pdb	500	90.81	0.94	4.14
							A0A2M8HKT0.pdb	328	87.34	0.85	7.64
							A0A2M8HKZ2.pdb	261	92.12	0.94	3.01
							A0A2M8HL68.pdb	235	76.71	0.54	15.32
							A0A2M8HL73.pdb	541	79.1	0.77	12.3
							A0A2M8HLE3.pdb	295	89.86	0.93	3.97
							A0A2M8HLF0.pdb	726	84.69	0.81	10.67
							A0A2M8HLF6.pdb	473	79.52	0.69	12.79
							A0A2M8HLI1.pdb	299	73.1	0.64	15.67
							A0A2M8HLW6.pdb	158	78	0.78	8.03
							A0A2M8HM58.pdb	194	81.54	0.78	6.92
							A0A2M8HM88.pdb	85	58.55	0.42	11.07
							A0A2M8HMD0.pdb	502	84.3	0.78	8.3
							A0A2M8HMX6.pdb	239	90.08	0.92	3.3
							A0A2M8HMZ7.pdb	147	90.45	0.88	3.51
							A0A2M8HMZ9.pdb	423	85.15	0.72	9.12
							A0A2M8HN10.pdb	481	95.87	0.97	2.43
							A0A2M8HN16.pdb	245	78.09	0.74	12.66
							A0A2M8HNG7.pdb	260	92.75	0.92	3.39
							A0A2M8HNU0.pdb	447	87.15	0.92	4.88
							A0A2M8HNU2.pdb	611	93.16	0.85	7.72
							A0A2M8HNY9.pdb	163	83.07	0.79	8.45
							A0A2M8HNZ1.pdb	62	83.73	0.62	5.76
							A0A2M8HPF2.pdb	405	84.34	0.86	6.89
							A0A2M8HPH1.pdb	104	85.77	0.69	8.8
							A0A2M8HPJ6.pdb	219	74.03	0.56	14.42
							A0A2M8HPP8.pdb	605	93.18	0.95	3.35
							A0A2M8HPZ1.pdb	387	66.33	0.51	21.39
							A0A2M8HQ00.pdb	349	84.07	0.84	6.89
							A0A2M8HQ07.pdb	330	66.28	0.56	19.56
							A0A2M8HQ39.pdb	411	58.07	0.47	21.62
							A0A2M8HQ63.pdb	83	59	0.44	8.24
							A0A2M8HQ64.pdb	144	83.6	0.75	7.49
							A0A2M8HQ85.pdb	324	94.94	0.89	5.21
							A0A2M8HQV5.pdb	394	73.48	0.58	15.55
							A0A2M8HQW7.pdb	149	92.79	0.86	4.14
							A0A2M8HQX3.pdb	299	93.69	0.94	2.71
							A0A2M8HQZ5.pdb	424	68.73	0.71	14.65
							A0A2M8HRP0.pdb	197	80.19	0.63	13.32
							A0A2M8HRR7.pdb	569	67.24	0.6	19.17
							A0A2M8HRU9.pdb	435	88.14	0.92	4.81
							A0A2M8HS16.pdb	227	80.96	0.83	7.19
							A0A2M8HS20.pdb	333	75.16	0.78	9.98
							A0A2M8HS25.pdb	465	84.49	0.68	11.63
							A0A2M8HS71.pdb	239	79.72	0.81	7.86
							A0A2M8HSG5.pdb	163	75.08	0.56	16.67
							A0A2M8HSK6.pdb	291	71.99	0.66	15.47
							A0A2M8HSL8.pdb	215	73.79	0.7	12.01
							A0A2M8HSN4.pdb	207	80.59	0.54	10.9
							A0A2M8HSP1.pdb	125	94.25	0.92	1.97
							A0A2P0H901.pdb	722	91.06	0.95	4.05
							A0A2P0HEH4.pdb	197	93.65	0.93	2.64
							A0A2S1Q609.pdb	124	89.19	0.85	4.45
							A0A2S1Q613.pdb	249	85.9	0.79	8.39
							A0A2S1Q657.pdb	102	84.64	0.69	6.08
							A0A2S1Q667.pdb	85	92.39	0.85	2.54
							A0A2S1Q678.pdb	258	82.78	0.55	12.89
							A0A2S1Q697.pdb	471	59.38	0.55	19.31
							A0A2S1Q6C6.pdb	315	86.96	0.91	4.54
							A0A2S1Q6S7.pdb	350	83.99	0.63	14.7
							A0A2S1Q6Z8.pdb	200	78.56	0.49	17.3
							A0A2S1Q716.pdb	281	88.94	0.88	5.35
							A0A2S1Q734.pdb	166	92.03	0.92	2.73
							A0A2S1Q792.pdb	341	88.83	0.88	4.93
							A0A2S4MTL1.pdb	834	80.39	0.77	12.15
							A0A2S4MTW7.pdb	413	63.03	0.3	25.04
							A0A2S4MV38.pdb	125	92.39	0.88	2.96
							A0A2S4MWI1.pdb	429	93.39	0.95	2.92
							A0A2S4N1U6.pdb	300	89.95	0.89	4.37
							A0A2S8CVM8.pdb	89	66.95	0.54	8.92
							A0A2S8CZT8.pdb	90	63.97	0.48	12.65
							A0A2S8D388.pdb	853	89.89	0.85	10.77
							A0A2S8D398.pdb	336	93.6	0.96	2.4
							A0A2S8D3P5.pdb	484	83.22	0.82	9.19
							A0A2S8D3P9.pdb	504	82.95	0.75	12.01
							A0A2S8D4C5.pdb	129	87.09	0.63	10.73
							A0A2S8D4Q0.pdb	452	83.31	0.88	4.89
							A0A2S8D4U0.pdb	104	54.67	0.19	23.75
							A0A2S8D4U6.pdb	294	95.83	0.96	2.13
							A0A2S8D579.pdb	220	93.25	0.88	3.94
							A0A2S8D5I0.pdb	176	96.47	0.96	1.64
							A0A2S8D5K3.pdb	189	88.92	0.66	8.86
							A0A2S8D629.pdb	129	92.1	0.93	2.07
							A0A2S8D6F5.pdb	294	87.21	0.87	6.2
							A0A2S8D6M1.pdb	160	94.05	0.93	2.24
							A0A2S8D792.pdb	281	95.5	0.9	3.83
							A0A2S8D7D1.pdb	137	81.16	0.75	8.71
							A0A2S8D7D4.pdb	419	94.19	0.96	2.81
							A0A2S8D7I7.pdb	421	74.22	0.48	19.92
							A0A2S8D7T6.pdb	129	66.76	0.66	10.75
							A0A2S8D870.pdb	114	91.13	0.87	3.88
							A0A2S8D8C6.pdb	159	75.11	0.67	12.94
							A0A2S8D8F2.pdb	109	78.49	0.47	18.11
							A0A2S8D8K8.pdb	292	89.51	0.91	4.49
							A0A2S8D8Q2.pdb	1180	87.25	0.88	8.88
							A0A2S8D960.pdb	357	84.24	0.83	9.16
							A0A2S8D9E1.pdb	302	81.7	0.66	12.96
							A0A2S8D9E4.pdb	93	83.41	0.56	12.17
							A0A2S8D9K6.pdb	65	53.35	0.21	17.9
							A0A2S8DA03.pdb	255	84.5	0.9	4.66
							A0A2S8DA13.pdb	434	95.25	0.91	4.49
							A0A2S8DA29.pdb	464	79.56	0.56	14.47
							A0A2S8DAJ2.pdb	97	91.24	0.86	2.57
							A0A2S8DBB3.pdb	113	93.26	0.85	3.28
							A0A2S8DBC1.pdb	240	96.17	0.95	2.21
							A0A2S8DBJ5.pdb	350	90.45	0.93	3.31
							A0A2S8DBW6.pdb	104	63.14	0.37	15.1
							A0A2S8DC05.pdb	548	89.33	0.92	5.8
							A0A2S8DCN7.pdb	263	94.7	0.95	2.47
							A0A2S8DCU9.pdb	440	82.88	0.86	6
							A0A2S8DCV9.pdb	75	84.18	0.71	8.05
							A0A2S8DD40.pdb	316	93.42	0.95	2.44
							A0A2S8DD87.pdb	1047	88.63	0.9	5.78
							A0A2S8DE25.pdb	378	91.19	0.94	3.5
							A0A2S8DE30.pdb	419	96.35	0.97	2.22
							A0A2S8DEJ0.pdb	381	94.72	0.9	3.43
							A0A2S8DFT5.pdb	97	58.29	0.29	22.21
							A0A2S8DG24.pdb	103	69.09	0.43	17.37
							A0A2S8DGM7.pdb	491	89.2	0.68	10.9
							A0A2S8DGX5.pdb	139	88.41	0.87	4.72
							A0A2S8DH29.pdb	187	87.79	0.86	6.52
							A0A2S8DHC9.pdb	700	95.32	0.96	2.73
							A0A2S8DHG0.pdb	122	83.8	0.78	6.65
							A0A2S8DHR7.pdb	155	93.99	0.93	2.17
							A0A2S8DHR9.pdb	449	92.74	0.93	3.73
							A0A2S8DJJ7.pdb	323	96.28	0.97	1.74
							A0A2S8DJY3.pdb	277	87.31	0.82	6.21
							A0A2S8DKA6.pdb	118	84.02	0.75	9.35
							A0A2S8DL86.pdb	80	73.89	0.42	13.73
							A0A2S8DM03.pdb	602	95.69	0.96	2.7
							A0A2S8DNY6.pdb	453	97.3	0.98	1.66
							A0A2S8DP99.pdb	220	68.42	0.4	23.38
							A0A2S8DPA2.pdb	378	96.71	0.93	3.68
							A0A2S8DQX4.pdb	460	88.83	0.93	3.62
							A0A2S8DR60.pdb	80	78.69	0.63	7.19
							A0A2S8DR65.pdb	71	73.33	0.54	12.54
							A0A2S8DSS2.pdb	122	86.27	0.8	7.48
							A0A2S8DST8.pdb	298	88.3	0.74	7.06
							A0A2S8DTI8.pdb	109	85.58	0.78	5.74
							A0A2S8DTR2.pdb	96	89.94	0.83	3.93
							A0A2S8DTS9.pdb	349	86.65	0.76	11.96
							A0A2S8DU70.pdb	777	96.59	0.96	2.73
							A0A2S8DVQ7.pdb	453	93.55	0.96	2.85
							A0A2S8DWS7.pdb	297	93.82	0.95	2.64
							A0A2S8DX22.pdb	218	91.66	0.91	4.15
							A0A2S8DYP9.pdb	222	88.28	0.91	3.6
							A0A2S8E3J7.pdb	310	87.34	0.71	10.19
							A0A2S8E5A5.pdb	222	94.29	0.91	2.75
							A0A2S8EAP4.pdb	115	75.4	0.59	12.62
							A0A2S9PI36.pdb	180	88.6	0.81	6.55
							A0A2S9PJH9.pdb	899	84.98	0.88	7.76
							A0A2S9PM60.pdb	871	89.38	0.9	6.87
							A0A2U2GUH5.pdb	193	85.39	0.89	4.56
							A0A2U2GV98.pdb	851	79.7	0.46	19.78
							A0A2U2GVZ6.pdb	393	86.7	0.93	4.3
							A0A2U2GX38.pdb	401	87.06	0.68	12.65
							A0A2U2GXB4.pdb	377	84.85	0.65	11.39
							A0A2U2GXJ4.pdb	75	89.91	0.81	2.48
							A0A2U2GXK4.pdb	252	90.46	0.81	6.93
							A0A2U2GY82.pdb	119	91.81	0.9	2.52
							A0A2U2GZS8.pdb	193	91.11	0.9	4.13
							A0A2U2H0M9.pdb	282	67.67	0.4	23.14
							A0A2U2H1L6.pdb	306	88.23	0.8	8.59
							A0A2U2H279.pdb	239	80.88	0.66	10.77
							A0A2U2H2V0.pdb	227	78.78	0.79	7.02
							A0A2U2H3R5.pdb	428	83.68	0.76	10.92
							A0A2X2GKF1.pdb	176	93.1	0.94	2.41
							A0A2X2HEQ8.pdb	256	96.75	0.97	1.81
							A0A2X2HG21.pdb	227	96.39	0.96	1.64
							A0A2X2HGP9.pdb	132	81.15	0.75	6.77
							A0A2X2HGT1.pdb	113	67.16	0.59	14.1
							A0A2X2HGT2.pdb	141	94.33	0.89	3.3
							A0A2X2HHG3.pdb	494	87.49	0.84	6.97
							A0A2X2HI54.pdb	104	84.38	0.72	8.63
							A0A2X2HJR3.pdb	126	68.53	0.41	19.52
							A0A2X2HK33.pdb	691	78.22	0.8	11.28
							A0A2X2HKR0.pdb	254	71.62	0.63	14.33
							A0A2X2HMK6.pdb	232	85.78	0.65	12.59
							A0A2X2HN25.pdb	115	78.88	0.62	13.17
							A0A2X2HP46.pdb	217	94.55	0.93	2.34
							A0A2X2HPM1.pdb	313	90.96	0.85	5.73
							A0A2X2HRA0.pdb	77	81.01	0.48	13.11
							A0A2X2HRN2.pdb	325	92.29	0.94	3.32
							A0A2X2HRQ1.pdb	149	71.45	0.46	13.35
							A0A2X2HSD1.pdb	271	92.99	0.95	3.2
							A0A2X2HSL2.pdb	502	94.32	0.95	2.98
							A0A2X2HSY7.pdb	75	68.14	0.39	13.93
							A0A2X2HSZ1.pdb	450	80.72	0.63	12.28
							A0A2X2HTI7.pdb	209	82.61	0.87	5.41
							A0A2X2HTP3.pdb	389	92.24	0.89	6.68
							A0A2X2HUH5.pdb	398	86.07	0.68	10.85
							A0A2X2HUS2.pdb	167	74.35	0.65	11.54
							A0A2X2I053.pdb	140	93.29	0.9	2.66
							A0A2X2I269.pdb	243	74.18	0.77	9.39
							A0A2X2I465.pdb	297	82.05	0.85	4.56
							A0A2X2I4I0.pdb	281	94.3	0.95	2.39
							A0A2X2I4S4.pdb	121	68.66	0.65	10.03
							A0A2X2I4S9.pdb	299	96.75	0.97	1.7
							A0A2X2I5G5.pdb	240	82.34	0.43	17.49
							A0A2X2I710.pdb	349	82.98	0.78	9.15
							A0A2X2I7T4.pdb	659	91.6	0.92	5.23
							A0A2X2I881.pdb	141	83.93	0.81	7.27
							A0A2X2I8I7.pdb	288	79.94	0.76	10.05
							A0A2X2I911.pdb	160	90.73	0.89	2.87
							A0A2X2IAT3.pdb	335	90.41	0.69	11.26
							A0A2X2IBE5.pdb	168	94.04	0.94	2.12
							A0A2X2IBH7.pdb	105	78.68	0.57	11.4
							A0A2X2IDZ9.pdb	342	86.9	0.88	5.76
							A0A2X2IEQ5.pdb	83	82.45	0.68	6.58
							A0A2X2IF43.pdb	336	95.91	0.97	1.64
							A0A2X2IFH7.pdb	288	77.07	0.8	9.43
							A0A2X2IG28.pdb	754	90.23	0.94	4.27
							A0A2X2IG39.pdb	183	94.66	0.95	2.32
							A0A2X2IJ19.pdb	465	85.67	0.9	5.99
							A0A2X2IJU4.pdb	161	94.68	0.94	2.24
							A0A2X2IN64.pdb	312	96.24	0.91	3.81
							A0A2X2ISW8.pdb	201	79.08	0.7	9.59
							A0A2X2IX28.pdb	183	89.33	0.84	6.82
							A0A2X2IX75.pdb	447	96.6	0.93	3.42
							A0A2X2IXY8.pdb	95	63.5	0.36	18
							A0A2X2IZ98.pdb	323	82.18	0.75	7.7
							A0A2X2J1A9.pdb	247	92.32	0.91	3.02
							A0A2X2J1K3.pdb	62	85.17	0.66	6.52
							A0A2X2J386.pdb	125	80.51	0.59	10.63
							A0A2X2J4K1.pdb	241	77.2	0.63	12.48
							A0A2X2J5Z6.pdb	542	91.01	0.95	3.84
							A0A2X2J867.pdb	77	78.64	0.72	5.79
							A0A2X2J870.pdb	420	95.56	0.96	2.43
							A0A2X2JCV5.pdb	176	52.41	0.25	21.64
							A0A2X2JD53.pdb	208	84.83	0.87	4.2
							A0A2X2JFP6.pdb	66	84.71	0.59	4.4
							A0A2X2JPU9.pdb	245	77.33	0.57	13.49
							A0A2X2K5T7.pdb	305	85.35	0.7	11.25
							A0A2X2K7L5.pdb	288	86.03	0.71	8.52
							A0A2X2K9B0.pdb	280	92.04	0.93	3.04
							A0A2X2KIM2.pdb	277	87.96	0.88	4.55
							A0A2X2KIY9.pdb	114	91.25	0.88	3.17
							A0A2X2KNK7.pdb	255	93.3	0.94	2.9
							A0A2X2KPA1.pdb	247	86.74	0.88	4.54
							A0A2X2KR25.pdb	200	81.25	0.44	15
							A0A2X2L4G1.pdb	410	81.79	0.6	16.66
							A0A2X2LIK5.pdb	241	71.12	0.75	9.21
							A0A2Y4WTD7.pdb	461	82.39	0.88	5.51
							A0A2Y4XI06.pdb	434	86.17	0.89	6.47
							A0A2Y4XR26.pdb	239	83.61	0.6	13.02
							A0A2Y4XU94.pdb	173	94.64	0.95	2.1
							A0A2Y4Y268.pdb	135	87.37	0.8	4.93
							A0A2Y4Y8Z6.pdb	61	53.18	0.28	17.43
							A0A2Y4Y962.pdb	215	92.84	0.69	10.07
							A0A2Y4YHK2.pdb	72	74.59	0.61	9.99
							A0A2Y4Z803.pdb	337	93.97	0.95	2.75
							A0A2Y4ZMV1.pdb	322	85.15	0.87	6.94
							A0A2Y6AVV1.pdb	95	69.02	0.43	14.34
							A0A2Z2DBE0.pdb	115	75.05	0.58	9.63
							A0A2Z2DBI6.pdb	151	53.99	0.1	27.15
							A0A2Z2DCI7.pdb	616	76.54	0.53	19.31
							A0A2Z2F8Q6.pdb	174	92.26	0.91	3.34
							A0A2Z6A9G4.pdb	257	60.78	0.68	13.54
							A0A2Z6A9X3.pdb	102	90.21	0.84	3.19
							A0A348A1Y4.pdb	387	86.55	0.86	4.71
							A0A348A2U2.pdb	195	77.88	0.64	9.58
							A0A348A8F7.pdb	168	86.41	0.56	9.8
							A0A379YY50.pdb	489	88.01	0.88	6.62
							A0A379Z428.pdb	85	74.42	0.57	13.65
							A0A379Z9H9.pdb	236	87.65	0.84	5.13
							A0A379ZJZ7.pdb	418	77.73	0.72	10.48
							A0A379ZNH3.pdb	696	81.32	0.86	7.38
							A0A379ZPR8.pdb	332	92.1	0.95	3.44
							A0A379ZRB9.pdb	104	92.3	0.88	2.72
							A0A379ZYD0.pdb	97	93.55	0.91	2.08
							A0A379ZYU1.pdb	316	84.72	0.74	10.39
							A0A380A085.pdb	75	86.26	0.76	4.94
							A0A380A0X4.pdb	179	81.68	0.52	15.66
							A0A380A3Q9.pdb	138	83.92	0.64	8.5
							A0A380A3T9.pdb	526	91.02	0.93	4.35
							A0A380AAG8.pdb	660	91.04	0.78	8.82
							A0A380AH30.pdb	650	82.83	0.55	15.9
							A0A380AI91.pdb	279	90.82	0.92	3.7
							A0A380AK24.pdb	112	87.63	0.83	4.03
							A0A380AMC6.pdb	152	70.08	0.72	10.56
							A0A380AMT4.pdb	317	85.09	0.84	7.64
							A0A380ANA5.pdb	144	65.06	0.49	15.28
							A0A380AQT5.pdb	191	90.87	0.91	3.28
							A0A380AQW3.pdb	201	96.28	0.96	1.76
							A0A380ARP4.pdb	223	72.01	0.77	8.44
							A0A380ASA4.pdb	168	96.22	0.87	3.22
							A0A380AU69.pdb	185	69.23	0.54	18.33
							A0A380AVT1.pdb	299	82.48	0.87	5
							A0A380AZK9.pdb	139	80.38	0.76	8.75
							A0A380B3R6.pdb	381	91.74	0.94	3.48
							A0A380B5L2.pdb	333	97.43	0.97	1.51
							A0A380B692.pdb	149	75.99	0.74	8.71
							A0A380B757.pdb	533	88.14	0.73	13.52
							A0A380B7G9.pdb	414	92.06	0.93	3.81
							A0A380B7I1.pdb	1293	88.25	0.88	8.96
							A0A380B811.pdb	313	78.22	0.76	8.95
							A0A380BAD8.pdb	312	70.85	0.44	19.9
							A0A380D533.pdb	812	78.53	0.76	13.06
							A0A380D5D1.pdb	259	87.58	0.82	7.85
							A0A380D693.pdb	392	89.12	0.91	4.28
							A0A380D6P5.pdb	74	76.73	0.56	10.84
							A0A380D9E3.pdb	233	82.14	0.54	12.77
							A0A380PED8.pdb	71	93.94	0.89	1.92
							A0A380PJ82.pdb	110	93.96	0.9	2.04
							A0A380Q2W1.pdb	329	58.2	0.34	26.18
							A0A380Q3C1.pdb	1231	89.73	0.64	14.18
							A0A380Q3M3.pdb	473	89.29	0.77	8.74
							A0A380Q3R0.pdb	284	68.39	0.66	14.74
							A0A380Q401.pdb	406	88.1	0.88	6.22
							A0A380Q495.pdb	261	78.6	0.67	10.55
							A0A380Q4S8.pdb	188	62.62	0.34	17.57
							A0A380Q532.pdb	291	77.44	0.75	12.23
							A0A380Q5V8.pdb	78	76.14	0.66	7.34
							A0A380Q617.pdb	252	86.93	0.79	8.1
							A0A380Q6I6.pdb	319	92.33	0.94	3.11
							A0A380Q6M5.pdb	437	84.41	0.88	7.26
							A0A380Q6P2.pdb	490	95.79	0.94	3.02
							A0A380Q6Q4.pdb	220	94.79	0.95	2.15
							A0A380Q724.pdb	768	93.85	0.96	3.59
							A0A380Q751.pdb	107	78.58	0.66	8.45
							A0A380Q779.pdb	273	91.41	0.93	3.05
							A0A380Q7C8.pdb	140	82.48	0.8	6.26
							A0A380Q7I0.pdb	340	88.8	0.92	4.54
							A0A380Q7N5.pdb	145	84.08	0.75	8.85
							A0A380Q802.pdb	822	90.27	0.8	11.02
							A0A380Q820.pdb	113	88.52	0.78	6.65
							A0A380Q844.pdb	469	87.08	0.76	8.71
							A0A380Q896.pdb	280	85.29	0.65	11.04
							A0A380Q8C4.pdb	473	87.69	0.84	7.63
							A0A380Q8E7.pdb	705	84.41	0.81	8.68
							A0A380Q914.pdb	303	85.04	0.7	12.16
							A0A380Q924.pdb	395	89.8	0.93	3.58
							A0A380Q954.pdb	420	87.26	0.58	15.24
							A0A380Q998.pdb	318	88.71	0.81	8.63
							A0A380Q9H4.pdb	557	85.88	0.47	17.14
							A0A380Q9Q4.pdb	71	88.66	0.77	5.21
							A0A380Q9Q5.pdb	261	89.05	0.88	6.09
							A0A380Q9R7.pdb	177	75.11	0.54	12.01
							A0A380Q9S1.pdb	295	88.89	0.89	5.94
							A0A380Q9U4.pdb	374	72.85	0.78	11.54
							A0A380Q9Z0.pdb	452	82.48	0.87	5.95
							A0A380QAE1.pdb	101	73.51	0.4	16.24
							A0A380QAM3.pdb	155	71.32	0.67	11.63
							A0A380QAX4.pdb	77	75.41	0.44	10.21
							A0A380QAZ4.pdb	220	70.6	0.68	14.33
							A0A380QBA1.pdb	103	89.96	0.84	4.22
							A0A380QBI4.pdb	255	95.36	0.96	2.02
							A0A380QBN1.pdb	245	85.9	0.7	11.64
							A0A380QBP7.pdb	318	85.21	0.85	5.35
							A0A380QBZ5.pdb	332	88.22	0.9	4.96
							A0A380QC93.pdb	232	84.3	0.62	12.38
							A0A380QCQ2.pdb	1466	79.14	0.77	14.92
							A0A380QCS3.pdb	106	87.83	0.82	4.97
							A0A380QCX4.pdb	439	77.58	0.66	13.94
							A0A380QD41.pdb	476	87	0.71	11.45
							A0A380QDA9.pdb	128	93.12	0.92	2.13
							A0A380QDL2.pdb	474	89.51	0.7	13.55
							A0A380QDP9.pdb	62	88.14	0.58	7.29
							A0A380QDT2.pdb	182	63.51	0.35	22.45
							A0A380QDU8.pdb	266	87.28	0.91	3.85
							A0A380QDX3.pdb	194	81.11	0.65	11.65
							A0A380QE29.pdb	251	83.31	0.88	5.18
							A0A380QE33.pdb	1597	71.28	0.47	23.91
							A0A380QE34.pdb	270	91.94	0.91	4.52
							A0A380QEC7.pdb	428	85.77	0.83	7.35
							A0A380QEG0.pdb	368	82.02	0.75	9.84
							A0A380QFX5.pdb	251	87.82	0.85	5.91
							A0A380QGJ4.pdb	488	73.98	0.64	14.34
							A0A380SBF7.pdb	363	81.85	0.66	15.5
							A0A380SC51.pdb	354	92.79	0.94	3.77
							A0A384KBA6.pdb	195	78.52	0.75	10.39
							A0A384KQP5.pdb	116	68.81	0.43	15.77
							A0A384KZC9.pdb	559	87.45	0.62	14.13
							A0A384L6L4.pdb	199	80.46	0.77	10.69
							A0A384LEG7.pdb	89	81.48	0.72	5.34
							A0A398PUY7.pdb	518	94.07	0.97	2.76
							A0A398PYD1.pdb	443	79.8	0.82	6.8
							A0A398PZ64.pdb	231	90.06	0.91	3.99
							A0A398PZL5.pdb	390	91.44	0.95	3.19
							A0A398Q0G7.pdb	165	91.05	0.81	4.95
							A0A398Q6V2.pdb	180	89.09	0.71	6.39
							A0A398QAL2.pdb	155	95.25	0.95	1.81
							A0A398QAQ3.pdb	514	91.71	0.94	4.02
							A0A398QB90.pdb	778	79.07	0.46	21.01
							A0A398QEE8.pdb	278	91.76	0.94	3.07
							A0A398QIH2.pdb	541	95.95	0.94	3.69
							A0A398QQC6.pdb	489	80.94	0.88	6.09
							A0A398QQG7.pdb	336	85.48	0.83	6.8
							A0A398QSP7.pdb	160	77.36	0.73	7.82
							A0A398QW09.pdb	270	87.62	0.88	4.54
							A0A398QYH4.pdb	321	95.83	0.96	2.19
							A0A398QZE0.pdb	149	89.85	0.89	3.62
							A0A398TNH6.pdb	256	89.18	0.92	4.06
							A0A398TV75.pdb	88	86.42	0.8	4.5
							A0A398TW42.pdb	328	92.44	0.87	6.11
							A0A399AV84.pdb	142	81.79	0.82	5.93
							A0A399BKB5.pdb	185	85.14	0.78	7.47
							A0A3G2C9X7.pdb	283	79.04	0.84	6.84
							A0A3G2CAG4.pdb	178	81.05	0.79	8.51
							A0A3G2CAJ9.pdb	340	71.09	0.53	19.9
							A0A3G2CBG3.pdb	1014	85.19	0.79	11.61
							A0A3G5LJJ8.pdb	157	75.79	0.75	8.84
							A0A3N4B171.pdb	114	92.57	0.91	2.26
							A0A3N4B772.pdb	179	81.88	0.52	12.25
							A0A3N4BDK8.pdb	320	69.6	0.72	14.51
							A0A3N4BIW9.pdb	320	95.83	0.97	1.76
							A0A3P1TIZ3.pdb	132	94.28	0.92	2.02
							A0A3P1U892.pdb	136	81.01	0.74	8.79
							A0A3P6KEB8.pdb	461	88.05	0.53	17.07
							A0A3P6KET8.pdb	374	82.74	0.76	8.12
							A0A3P6KGU8.pdb	611	84.34	0.77	10.35
							A0A3P6KIG6.pdb	454	86.19	0.87	7.54
							A0A3P6KR58.pdb	313	85.36	0.85	5.49
							A0A3P6KU38.pdb	214	95.18	0.89	2.76
							A0A3P6KZI2.pdb	847	89.71	0.69	11.41
							A0A3P6L1I1.pdb	344	89.14	0.92	4.25
							A0A3P6L2P8.pdb	299	82.7	0.69	11.12
							A0A3P6L7J1.pdb	195	54.66	0.26	24.28
							A0A3P6LCI7.pdb	162	88.57	0.86	4.22
							A0A3P6LDH5.pdb	226	87.68	0.88	3.48
							A0A3P6LDZ9.pdb	302	92.1	0.95	3.19
							A0A3P6LLF9.pdb	346	64.88	0.35	24.24
							A0A3P6LP73.pdb	394	96.4	0.97	1.8
							A0A3P6LSZ4.pdb	353	88.17	0.88	6.56
							A0A3P6LTI9.pdb	86	51.24	0.3	15.9
							A0A3P6M578.pdb	160	93.57	0.94	2.17
							A0A3P6M5B6.pdb	258	90.76	0.95	2.79
							A0A3P6M9L8.pdb	736	79.19	0.54	17.34
							A0A3Q0KD90.pdb	369	71.55	0.77	11.37
							A0A3Q0KDH5.pdb	121	74.18	0.51	16.86
							A0A3Q0KF51.pdb	242	84.77	0.84	6.72
							A0A3Q0KG11.pdb	170	89.2	0.84	6.38
							A0A3Q0KH30.pdb	414	57.84	0.29	26.96
							A0A3Q0KHT4.pdb	290	82.21	0.73	10.52
							A0A3Q0KIM3.pdb	472	72.64	0.55	18.69
							A0A3Q0KKA0.pdb	219	75.9	0.74	10.91
							A0A3Q0KKY3.pdb	1535	62.34	0.7	19.47
							A0A3Q0KLR4.pdb	495	77.74	0.8	10.37
							A0A3Q0KLV1.pdb	384	73.93	0.74	11.69
							A0A3Q0KMA7.pdb	531	63.65	0.61	19.59
							A0A3Q0KMN6.pdb	168	50.14	0.35	20.41
							A0A3Q0KMV6.pdb	579	71.23	0.77	13.47
							A0A3Q0KP67.pdb	570	60.9	0.32	26.42
							A0A3Q0KP80.pdb	487	77.01	0.81	10.65
							A0A3Q0KPJ1.pdb	227	87.53	0.89	4.83
							A0A3Q0KPK7.pdb	350	50.52	0.17	28.86
							A0A3Q0KPN9.pdb	692	52.83	0.38	25.25
							A0A3Q0KPQ8.pdb	1094	57.75	0.62	21.8
							A0A3Q0KQ80.pdb	73	83.9	0.54	10.15
							A0A3Q0KQL5.pdb	1600	52.65	0.42	27.8
							A0A3Q0KQP8.pdb	640	66.26	0.66	18.79
							A0A3Q0KQZ3.pdb	1075	80.31	0.82	12.22
							A0A3Q0KRC7.pdb	407	87.82	0.89	6.39
							A0A3Q0KRY2.pdb	504	68.33	0.69	16.23
							A0A3Q0KSU8.pdb	469	83.72	0.85	5.95
							A0A3Q0KSY4.pdb	493	54.08	0.45	24.36
							A0A3Q0KT70.pdb	665	85.15	0.87	7.86
							A0A3Q0KTC9.pdb	823	52.94	0.54	23.64
							A0A3Q0KTS4.pdb	520	78.77	0.68	15.95
							A0A3Q0KTX2.pdb	1039	55.71	0.56	22.74
							A0A3Q0KVB9.pdb	342	73.16	0.78	10.58
							A0A3Q0KVC8.pdb	501	77.61	0.75	12.56
							A0A3Q0PQW7.pdb	82	89.56	0.73	4.33
							A0A3Q8I8J3.pdb	996	65.93	0.61	19.91
							A0A3Q8I9X5.pdb	200	66.72	0.33	22.77
							A0A3Q8IA61.pdb	313	73.77	0.39	21.18
							A0A3Q8IBK0.pdb	152	66.78	0.5	12.01
							A0A3Q8IBT1.pdb	493	75.73	0.8	11.09
							A0A3Q8IBU9.pdb	570	75.38	0.48	19.59
							A0A3Q8IC33.pdb	508	52.16	0.48	23.89
							A0A3Q8ICK3.pdb	513	54.97	0.44	25.01
							A0A3Q8IER2.pdb	469	72.54	0.68	16.31
							A0A3Q8IEU3.pdb	761	74.42	0.67	15.76
							A0A3Q8IEW7.pdb	186	82.85	0.83	5.58
							A0A3Q8IF92.pdb	781	63.63	0.66	18.04
							A0A3Q8IFI8.pdb	198	85.14	0.84	5.16
							A0A3Q8IGB3.pdb	134	62.75	0.49	19.35
							A0A3Q8IGF4.pdb	652	91.69	0.94	4.5
							A0A3Q8IGK2.pdb	511	77.28	0.77	12.21
							A0A3Q8IGQ4.pdb	601	90.88	0.88	5.57
							A0A3Q8IHJ2.pdb	997	60.61	0.44	23.94
							A0A3Q8IK34.pdb	803	52.3	0.5	24.83
							A0A3Q8IK37.pdb	292	87.02	0.33	20.08
							A0A3Q8INL6.pdb	545	76.77	0.84	10.42
							A0A3Q8ISV5.pdb	891	71.26	0.53	20.63
							A0A3Q8ITM5.pdb	476	95.71	0.96	2.52
							A0A3Q8IW55.pdb	249	71.28	0.72	12.89
							A0A3R0WYJ4.pdb	78	67.72	0.5	11.84
							A0A3R0X0M7.pdb	108	95.08	0.92	2
							A0A3R0X2F0.pdb	328	89.26	0.9	4.81
							A0A3R0X3W6.pdb	248	88.79	0.83	7.69
							A0A3R0X5N9.pdb	591	96.63	0.98	2.15
							A0A3R0X6Q6.pdb	64	56.62	0.35	14.47
							A0A3R0X7A3.pdb	209	78.22	0.54	12.58
							A0A3R0X7F0.pdb	215	88.09	0.79	9.15
							A0A3R0XAM7.pdb	88	56.4	0.38	18.73
							A0A3R0XBR7.pdb	857	80.4	0.78	12.72
							A0A3R0XEY9.pdb	95	94.22	0.91	1.72
							A0A3R0XFJ0.pdb	167	93.12	0.92	3.23
							A0A3R0XFQ0.pdb	244	88.44	0.87	4.39
							A0A3R0XFZ7.pdb	653	89.92	0.91	5.63
							A0A3R0XG50.pdb	119	82.09	0.67	6.87
							A0A3R0XHW4.pdb	679	83.89	0.57	17.85
							A0A3R0XJA5.pdb	192	65.48	0.4	17.33
							A0A3R0XL87.pdb	64	82.25	0.68	6.19
							A0A3R0XLL0.pdb	352	80.51	0.8	8.08
							A0A3R0XM71.pdb	270	94.05	0.85	3.44
							A0A3R0XML6.pdb	123	50.48	0.4	19.44
							A0A3R0XNC9.pdb	146	90.53	0.88	4.02
							A0A3R0XP73.pdb	809	88.65	0.81	9.83
							A0A3R0XRR4.pdb	247	95.22	0.95	2.06
							A0A3R0XT20.pdb	598	74.51	0.52	20.68
							A0A3R0Y371.pdb	79	68.66	0.44	16.75
							A0A3R0Y5U1.pdb	61	55.9	0.36	15.82
							A0A3R0Y673.pdb	1018	93.63	0.96	3.68
							A0A3R0Y7N9.pdb	430	96.77	0.92	4.19
							A0A3S5H4Y6.pdb	807	77.99	0.82	12.25
							A0A3S5H5G1.pdb	678	72.61	0.67	16.15
							A0A3S5H5H2.pdb	994	57.44	0.48	24.51
							A0A3S5H5N4.pdb	109	70.09	0.32	19.94
							A0A3S5H665.pdb	202	80.59	0.78	9.58
							A0A3S5H6C0.pdb	272	59.08	0.59	18.28
							A0A3S5H6P5.pdb	710	81.96	0.82	10.83
							A0A3S5H6U7.pdb	448	68.46	0.5	21.04
							A0A3S5H716.pdb	1158	58.8	0.63	21.67
							A0A3S5H718.pdb	188	60.71	0.25	24.7
							A0A3S5H7T4.pdb	135	63.75	0.26	22.45
							A0A3S5H7Y1.pdb	229	93.06	0.94	2.56
							A0A3S5H809.pdb	153	69.55	0.55	15.36
							A0A3S7WPA1.pdb	470	70.3	0.65	17.67
							A0A3S7WPV0.pdb	159	73.4	0.6	9.61
							A0A3S7WQT5.pdb	196	81.58	0.78	8.16
							A0A3S7WRG0.pdb	177	62.94	0.2	26.82
							A0A3S7WT24.pdb	186	84.15	0.83	5.62
							A0A3S7WUV3.pdb	711	83.05	0.76	12.23
							A0A3S7WVS5.pdb	279	84.3	0.86	7.64
							A0A3S7WW17.pdb	692	68.63	0.69	17.85
							A0A3S7WYG2.pdb	600	79.43	0.79	10.97
							A0A3S7WZ43.pdb	770	65.11	0.7	17.86
							A0A3S7X0S8.pdb	157	56.24	0.29	21.42
							A0A3S7X218.pdb	337	80.78	0.79	9.59
							A0A3S7X2R6.pdb	724	78.51	0.57	20.47
							A0A3S7X373.pdb	272	75.31	0.71	12.57
							A0A3S7X525.pdb	494	77.95	0.45	19.69
							A0A3S7X6N5.pdb	450	66.74	0.52	21.65
							A0A3S7X7K4.pdb	1106	51.28	0.49	25.68
							A0A3S7X8W8.pdb	224	60.25	0.35	24.74
							A0A3S7XAT0.pdb	374	69.49	0.66	16.8
							A0A3S7XBN8.pdb	322	69.18	0.62	16.34
							A0A3S7XBY1.pdb	235	55.49	0.54	18.66
							A0A3S7XC07.pdb	485	64.37	0.69	16.85
							A0A3T2UQ00.pdb	95	93.66	0.83	3.28
							A0A3T2UQ44.pdb	306	82.85	0.82	6.98
							A0A3T2UQH7.pdb	385	87.66	0.78	7.69
							A0A3T2UQV7.pdb	74	84.82	0.6	6.61
							A0A3T2UR88.pdb	83	74.21	0.3	17.03
							A0A3T2URB0.pdb	434	87.49	0.86	5.01
							A0A3T2URE4.pdb	301	79.06	0.78	6.65
							A0A3T2URJ3.pdb	137	77.27	0.51	17.35
							A0A3T2URT9.pdb	251	92.51	0.9	4.4
							A0A3T2URZ6.pdb	372	92.59	0.96	2.78
							A0A3T2US04.pdb	361	95.57	0.97	2.06
							A0A3T2US58.pdb	103	92.14	0.84	2.76
							A0A3T2USA2.pdb	345	84.69	0.65	10.08
							A0A3T2USH5.pdb	512	90.47	0.88	5.95
							A0A3T2USK3.pdb	164	92.21	0.84	4.36
							A0A3T2USP3.pdb	344	84.4	0.88	4.15
							A0A3T2UT18.pdb	256	89.31	0.92	3.44
							A0A3T2UT41.pdb	1093	94.63	0.96	3.59
							A0A3T2UT75.pdb	377	92.2	0.95	3.19
							A0A3T2UT78.pdb	631	92.21	0.93	4.88
							A0A3T2UTC3.pdb	79	88.3	0.83	3.34
							A0A3T2UTD9.pdb	222	90.61	0.92	3
							A0A3T2UTF7.pdb	239	75.46	0.64	9.74
							A0A3T2UTZ8.pdb	198	88.9	0.9	4.43
							A0A3T2UU27.pdb	318	94.75	0.89	5.13
							A0A3T2UU85.pdb	473	80.91	0.69	11.26
							A0A3T2UUW8.pdb	94	76.26	0.5	10.94
							A0A3T2UV00.pdb	309	86.98	0.84	5.96
							A0A3T2UV17.pdb	75	89.17	0.84	3.05
							A0A3T2UV83.pdb	259	84.88	0.84	5.79
							A0A3T2UVB9.pdb	105	90.33	0.84	2.86
							A0A3T2UVD4.pdb	346	96.79	0.98	1.57
							A0A3T2UVL7.pdb	162	78.44	0.78	8.12
							A0A3T2UVN0.pdb	320	86.93	0.88	6.71
							A0A3T2UVT4.pdb	232	90.01	0.92	4.06
							A0A3T2UVW2.pdb	267	93.44	0.94	3.22
							A0A3T2UWB6.pdb	276	82.65	0.69	12.63
							A0A3T2UWE9.pdb	63	71.93	0.43	13.01
							A0A3T2UWM5.pdb	137	73.49	0.52	17.1
							A0A3T2UWN8.pdb	166	85.96	0.44	15.38
							A0A3T2UWR6.pdb	134	84.09	0.58	10.8
							A0A3T2UWZ7.pdb	513	87.76	0.88	4.71
							A0A3T2UX03.pdb	397	97.32	0.94	2.71
							A0A3T2UX10.pdb	615	83.54	0.84	10.12
							A0A3T2UX43.pdb	510	84.1	0.88	7.24
							A0A3T2UX55.pdb	168	62.75	0.61	14.69
							A0A3T2UXF1.pdb	168	79.51	0.78	8.49
							A0A3T2UXP9.pdb	66	85.82	0.71	5.73
							A0A3T2UXT2.pdb	292	89.35	0.93	3.79
							A0A3T2UYP4.pdb	158	79.84	0.5	13.9
							A0A3T2UYU0.pdb	247	97.06	0.97	1.68
							A0A3T2UZ29.pdb	174	87.09	0.75	5.43
							A0A3T2UZ97.pdb	196	92.27	0.9	3.45
							A0A3T2V089.pdb	120	89.45	0.64	6.6
							A0A3T2V0H4.pdb	225	68.16	0.66	14.42
							A0A3T2V0X9.pdb	75	63.67	0.38	15.06
							A0A3T2V109.pdb	114	75.72	0.52	10.85
							A0A3T2V1A8.pdb	185	79.61	0.64	11.22
							A0A3U5W724.pdb	108	81.38	0.66	11.32
							A0A3U5W7W5.pdb	369	93.36	0.92	3.67
							A0A3U5W9X0.pdb	108	89.62	0.8	5.04
							A0A3U5WBJ8.pdb	202	92.06	0.92	3.04
							A0A3U5WC30.pdb	411	92.8	0.93	3.71
							A0A3U5WCG0.pdb	172	92.55	0.91	2.98
							A0A3U5WGI4.pdb	167	83.83	0.76	10.11
							A0A3U6TI86.pdb	343	87.26	0.73	9.87
							A0A403LX32.pdb	412	77.32	0.64	14.97
							A0A403LXW7.pdb	196	96.79	0.91	3.09
							A0A403LYP6.pdb	367	87.44	0.87	6.29
							A0A403LYT1.pdb	293	87.51	0.71	10.39
							A0A403LYX0.pdb	249	85.67	0.88	5.43
							A0A403LZ55.pdb	482	86.9	0.82	8.94
							A0A403LZY5.pdb	162	79.58	0.73	10.2
							A0A403M0H8.pdb	120	84.64	0.81	5.89
							A0A403M0U9.pdb	152	88.54	0.86	4.2
							A0A403M1E0.pdb	88	80.44	0.71	7.27
							A0A403M3S6.pdb	392	87.02	0.89	6.22
							A0A403M5R3.pdb	303	92.55	0.91	3.5
							A0A403M6A1.pdb	116	87.85	0.88	3.83
							A0A403M6E8.pdb	675	83.01	0.57	14.88
							A0A403M7W7.pdb	122	85.64	0.72	6.92
							A0A403M7Z2.pdb	104	91.58	0.88	3
							A0A403M830.pdb	256	92	0.93	3.06
							A0A403M8I8.pdb	407	85.97	0.66	14.14
							A0A403M8W9.pdb	320	82.17	0.63	12.48
							A0A403M9L7.pdb	221	97.11	0.97	1.6
							A0A403M9N1.pdb	106	71.06	0.54	15.21
							A0A403M9V1.pdb	207	79.2	0.76	8.41
							A0A482ET29.pdb	66	56.68	0.33	14.15
							A0A482ETD0.pdb	118	56.93	0.3	19.98
							A0A482ETE8.pdb	75	60.73	0.4	14.54
							A0A482ETG9.pdb	133	79.4	0.74	8.73
							A0A482ETX4.pdb	65	85.87	0.75	4.2
							A0A482EU09.pdb	64	52.29	0.38	12.09
							A0A482EVQ1.pdb	115	55.55	0.45	15.92
							A0A482EVZ2.pdb	122	84.89	0.55	8.93
							A0A482EW20.pdb	64	62.87	0.31	15.1
							A0A482EXD1.pdb	94	75.77	0.42	15.11
							A0A4P7TIQ6.pdb	386	91.67	0.94	3.45
							A0A4P7TJ78.pdb	750	79.3	0.86	9.94
							A0A4P7TJI6.pdb	225	90.85	0.86	5.28
							A0A4P7TJZ7.pdb	310	94.48	0.95	2.46
							A0A4P7TK48.pdb	189	96.74	0.96	1.5
							A0A4P7TK50.pdb	101	62.9	0.31	17.85
							A0A4P7TKC0.pdb	671	90.95	0.93	4.19
							A0A4P7TKD6.pdb	362	87.11	0.84	7.33
							A0A4P7TKP4.pdb	183	68.61	0.54	13.21
							A0A4P7TKU3.pdb	280	85.59	0.86	5.49
							A0A4P7TKV3.pdb	111	78.04	0.62	6.19
							A0A4P7TL05.pdb	136	83.13	0.79	7.82
							A0A4P7TL19.pdb	248	95.16	0.96	2.12
							A0A4P7TLS4.pdb	113	77.15	0.49	16.25
							A0A4P7TM49.pdb	257	69.49	0.5	19.44
							A0A4P7TMR0.pdb	428	84.38	0.65	12.54
							A0A4P7TMR7.pdb	119	95.77	0.93	2.06
							A0A4P7TMS8.pdb	428	96.46	0.97	1.82
							A0A4P7TMX5.pdb	81	88.54	0.79	3.69
							A0A4P7TN75.pdb	233	86.93	0.83	8
							A0A4P7TNA2.pdb	107	84.66	0.83	4.99
							A0A4P7TNF6.pdb	321	87.83	0.89	4.48
							A0A4P7TNH6.pdb	150	90.08	0.91	3.17
							A0A4P7TNY6.pdb	248	90.28	0.78	6.52
							A0A4P7TNZ2.pdb	137	96.67	0.95	1.57
							A0A4P7TP27.pdb	293	87.29	0.73	11.03
							A0A4P7TP30.pdb	238	97	0.96	1.79
							A0A4P7TP65.pdb	259	85.46	0.7	11.79
							A0A4P7TPH6.pdb	165	94.16	0.94	2.26
							A0A4P7TPK6.pdb	679	52.49	0.48	22.73
							A0A4P7TPT0.pdb	136	84.78	0.63	9.79
							A0A4P7TQ27.pdb	230	63.72	0.39	20.3
							A0A4P7TQ58.pdb	304	84.8	0.72	11.11
							A0A4P7TQ62.pdb	453	82.41	0.85	6.72
							A0A4P7TQF3.pdb	360	91.28	0.96	2.75
							A0A4P7TQW2.pdb	222	86.13	0.68	9.52
							A0A4P7TQX0.pdb	122	91.28	0.86	3.61
							A0A4P7TR36.pdb	330	92.53	0.94	2.97
							A0A4P7TRQ3.pdb	394	89.27	0.77	7.55
							A0A4P7TS48.pdb	96	75.98	0.58	13.54
							A0A4P7TSD3.pdb	532	87.07	0.67	13.96
							A0A4P7TSI6.pdb	196	94.17	0.95	2.23
							A0A4P7TT43.pdb	60	80.23	0.58	5.9
							A0A4P7TTE9.pdb	126	81.32	0.75	5.71
							A0A4P7TTM4.pdb	557	95.04	0.96	3.03
							A0A4P7TTS2.pdb	417	94.15	0.95	2.96
							A0A4P7TV82.pdb	506	87.48	0.83	8.53
							A0A4P7TWV9.pdb	129	85.36	0.85	4.44
							A0A4P7TX58.pdb	397	88.88	0.93	4.28
							A0A4P7TXB4.pdb	196	89.22	0.83	7.17
							A0A4S3P0P2.pdb	219	88.34	0.86	6.16
							A0A4V1CTG2.pdb	387	96.22	0.96	2.16
							A0A4V1CTK1.pdb	667	97.16	0.98	2.15
							A0A4V1CTL9.pdb	761	93.99	0.95	3.93
							A0A4V1CTN6.pdb	299	96.89	0.97	1.67
							A0A4V1CTQ4.pdb	203	81.45	0.7	11.03
							A0A4V1CTR0.pdb	74	87.42	0.76	4.54
							A0A4V1CTT2.pdb	252	79.02	0.76	8.31
							A0A4V1CUF4.pdb	233	89.93	0.9	4.75
							A0A4Y1W1F3.pdb	291	79.77	0.66	14.05
							A0A4Y1W1U2.pdb	546	72.62	0.42	20.98
							A0A4Y1W716.pdb	123	87.24	0.85	3.89
							A0A4Y1WDN0.pdb	264	94.39	0.95	2.5
							A0A4Z2CKI0.pdb	125	56.35	0.21	24.54
							A0A4Z2CKZ1.pdb	162	80.66	0.79	7.59
							A0A4Z2CPU1.pdb	1047	79.78	0.81	11.6
							A0A4Z2CQ52.pdb	249	64.8	0.25	24.53
							A0A4Z2CQS0.pdb	447	61.39	0.6	19.09
							A0A4Z2CRL0.pdb	176	77.83	0.69	9.14
							A0A4Z2CRP0.pdb	188	54.86	0.33	23.77
							A0A4Z2CSZ9.pdb	142	75.23	0.59	15.48
							A0A4Z2CTB7.pdb	646	53.47	0.51	23.41
							A0A4Z2CTT8.pdb	1287	71.13	0.77	15.26
							A0A4Z2CUM2.pdb	1007	86.88	0.87	7.67
							A0A4Z2CUR0.pdb	393	70.91	0.39	22.64
							A0A4Z2CV58.pdb	740	61.09	0.57	21.72
							A0A4Z2CW80.pdb	635	81.85	0.78	12.44
							A0A4Z2CX04.pdb	1371	58.23	0.4	27.12
							A0A4Z2CY77.pdb	200	51.23	0.33	19.74
							A0A4Z2CYH4.pdb	567	71.02	0.61	17.86
							A0A4Z2D096.pdb	67	57.82	0.33	15.69
							A0A4Z2D0E4.pdb	434	56.87	0.53	22
							A0A4Z2D0Y5.pdb	1422	71.51	0.38	25.22
							A0A4Z2D118.pdb	89	60.18	0.24	21.02
							A0A4Z2D1D9.pdb	213	56.51	0.44	19.25
							A0A4Z2D1G4.pdb	239	78.3	0.54	14.33
							A0A4Z2D1I3.pdb	442	52.66	0.23	28.46
							A0A4Z2D1Q4.pdb	454	80.7	0.61	15.08
							A0A4Z2D1T9.pdb	285	56.44	0.51	21.2
							A0A4Z2D201.pdb	473	81.32	0.78	8.21
							A0A4Z2D272.pdb	251	75.42	0.79	9.53
							A0A4Z2D2I6.pdb	616	54.31	0.59	21.33
							A0A4Z2D320.pdb	250	74.11	0.44	18.2
							A0A4Z2D347.pdb	87	77.09	0.42	14.88
							A0A4Z2D395.pdb	88	71.11	0.3	19.57
							A0A4Z2D3D8.pdb	289	75.3	0.75	12.16
							A0A4Z2D3W5.pdb	825	79.35	0.8	12.54
							A0A4Z2D417.pdb	515	86.2	0.82	10.28
							A0A4Z2D4N9.pdb	542	76.06	0.71	15.03
							A0A4Z2D604.pdb	780	64.99	0.71	17.57
							A0A4Z2D635.pdb	529	86.7	0.78	11.08
							A0A4Z2D6I6.pdb	354	77.52	0.37	20.38
							A0A4Z2D6N9.pdb	123	74.75	0.64	10.54
							A0A4Z2D7I8.pdb	118	65.23	0.55	10.81
							A0A4Z2D846.pdb	128	69.75	0.39	16.22
							A0A4Z2D8M0.pdb	865	60.06	0.62	19.24
							A0A4Z2D8P8.pdb	260	52.22	0.31	20.1
							A0A4Z2D8S0.pdb	1379	52.8	0.38	28.4
							A0A4Z2D8X2.pdb	387	56.06	0.22	27.95
							A0A4Z2D8Y4.pdb	613	70.11	0.58	18.24
							A0A4Z2D8Z4.pdb	718	70.45	0.63	18.94
							A0A4Z2D9C1.pdb	496	79.35	0.85	9.63
							A0A4Z2DA40.pdb	145	61.31	0.48	18.25
							A0A4Z2DA90.pdb	523	55.44	0.24	27.5
							A0A4Z2DAK5.pdb	106	73.97	0.58	11.82
							A0A4Z2DAN5.pdb	229	67.17	0.71	11.83
							A0A4Z2DBZ6.pdb	263	77.98	0.57	16.96
							A0A4Z2DCA4.pdb	272	82.05	0.82	7.25
							A0A4Z2DCF7.pdb	476	58.63	0.35	24.46
							A0A4Z2DCP3.pdb	408	70.08	0.73	13.77
							A0A4Z2DCP5.pdb	349	71.99	0.43	20.38
							A0A4Z2DCW1.pdb	202	78.15	0.75	10.1
							A0A4Z2DD04.pdb	322	53.63	0.2	28.37
							A0A4Z2DD49.pdb	1204	56.38	0.36	26.21
							A0A4Z2DDM3.pdb	867	57.73	0.5	24.54
							A0A4Z2DE93.pdb	137	85.06	0.6	10.6
							A0A4Z2DES4.pdb	422	76.57	0.65	14.36
							A0A4Z2DET8.pdb	232	77.16	0.82	7.63
							A0A4Z2DFL4.pdb	434	57.14	0.56	21.45
							A0A4Z2DG31.pdb	214	74.38	0.63	14.49
							A0A4Z2DGP1.pdb	554	71.61	0.71	15.23
							A0A4Z2DHB5.pdb	383	50.72	0.36	25.97
							A0A4Z2DHJ8.pdb	336	66.04	0.64	15.65
							A0A4Z2DIB6.pdb	964	70.73	0.78	12.59
							A0A4Z2DKK7.pdb	181	71.54	0.38	22.5
							A0A4Z2DLJ7.pdb	171	60.23	0.34	24.05
							A0A4Z2DNH1.pdb	151	61.09	0.43	13.88
							A0A4Z2DPI9.pdb	341	90.68	0.9	4.71
							A0A4Z2DQ76.pdb	566	68.27	0.54	20.92
							A0A4Z2DRA1.pdb	69	78.71	0.54	6.73
							A0A4Z2DRU1.pdb	417	81.79	0.83	7.08
							A0A4Z2DS64.pdb	179	91.19	0.87	3.68
							A0A4Z2DUK5.pdb	1093	75.49	0.51	19.5
							A0A4Z2DUN1.pdb	526	81.76	0.88	8.36
							A0A4Z2DV32.pdb	523	61.92	0.56	20.58
							A0A4Z2DVM2.pdb	129	71.62	0.47	13.15
							A0A4Z2DWE1.pdb	523	71.15	0.6	19.55
							A0A4Z2DWK8.pdb	907	62.56	0.51	22.86
							A0A4Z2DX37.pdb	1419	57.24	0.67	21.23
							A0A4Z2DX79.pdb	655	55.58	0.28	26.81
							A0A4Z2DXJ1.pdb	415	79.32	0.63	15.56
							A0A510B2A5.pdb	288	85.91	0.88	5.56
							A0A5J6VAA6.pdb	281	78.13	0.81	7.86
							A0A5K4EQQ8.pdb	610	72.25	0.49	19.25
							A0A5K4ET12.pdb	128	76.5	0.53	17.46
							A0A5K4F1T2.pdb	354	69.09	0.7	15.54
							A0A5K4F2U8.pdb	69	84.81	0.52	10.54
							A0A5K4F386.pdb	603	63.27	0.58	20.91
							A0A5K4F3E2.pdb	437	85.46	0.9	5.52
							A0A5K4F3Y8.pdb	351	72.3	0.72	14.23
							A0A5K4F562.pdb	296	58.38	0.62	16.31
							A0A5K4F5U6.pdb	99	70.29	0.3	18.07
							A0A5K4F7C5.pdb	134	91.17	0.83	4.17
							A0A5K4F7S3.pdb	84	52.73	0.28	19.18
							A0A5K4F8E7.pdb	386	77.29	0.62	13.44
							A0A5K4F8V1.pdb	310	80.2	0.76	10.34
							A0A5K4F8Y6.pdb	67	69.4	0.5	9.57
							A0A5K4F9B5.pdb	76	83	0.66	7.46
							A0A5K4F9D6.pdb	375	71.44	0.75	12.6
							A0A5K4FA98.pdb	603	71.08	0.74	14.24
							A0A5K4FAH1.pdb	192	87.41	0.84	4.91
							A0A5K4FAL0.pdb	159	82.86	0.78	8.64
							A0A5K4FAX9.pdb	113	73.44	0.66	8.95
							A0A5K4FCS5.pdb	1257	64.8	0.4	26.43
							A0A5K4FD64.pdb	265	78.78	0.82	7.77
							A0A5K4FDR8.pdb	63	76.63	0.46	14.82
							A0A5K4FE34.pdb	143	70.35	0.67	8.57
							A0A5K4FE67.pdb	113	52.43	0.22	21.81
							A0A5K4FEB5.pdb	423	51.39	0.4	25.81
							A0A5P8YB90.pdb	62	63.76	0.29	19.8
							A0A5P8YBR8.pdb	184	85.1	0.84	5.65
							A0A5P8YC06.pdb	393	95.66	0.95	2.62
							A0A5P8YCH9.pdb	345	77.1	0.8	7.57
							A0A5P8YCP6.pdb	216	90.08	0.93	3.14
							A0A5P8YD86.pdb	106	92.81	0.88	2.91
							A0A5P8YEB1.pdb	331	91.4	0.88	5.27
							A0A5P8YGQ9.pdb	217	55.31	0.6	16.33
							A0A5P8YH33.pdb	510	91.92	0.95	3.31
							A0A5P8YHI5.pdb	365	95.17	0.96	2.32
							A0A5P8YHJ8.pdb	589	87.72	0.93	4.68
							A0A5P8YHL7.pdb	486	84.38	0.87	5.01
							A0A5P8YIJ3.pdb	232	88.84	0.91	3.98
							A0A5P8YJ09.pdb	132	81.5	0.81	5.82
							A0A5P8YL69.pdb	356	94.34	0.96	2.48
							A0A5P8YMR8.pdb	89	74.9	0.46	15.36
							A0A644EYX8.pdb	925	64.62	0.63	19.69
							A0A644F1Q0.pdb	874	73.3	0.32	24.67
							A0A644F201.pdb	324	57.07	0.4	23.72
							A0A644F3W6.pdb	225	78.54	0.78	10.19
							A0A644F560.pdb	430	83.11	0.82	8.86
							A0A644F6Z7.pdb	191	82.04	0.78	9.56
							A0A644F7D5.pdb	356	79.6	0.3	24.19
							A0A644F922.pdb	220	92.3	0.91	3.59
							A0A644FBY8.pdb	858	69.29	0.74	16.36
							A0A656B7W4.pdb	403	90.17	0.91	3.57
							A0A656BET0.pdb	858	87.23	0.9	7.36
							A0A656BEZ4.pdb	86	77.6	0.58	10.14
							A0A656BF42.pdb	62	56.23	0.18	21.67
							A0A656BF60.pdb	72	55.33	0.22	21.01
							A0A656BF94.pdb	406	96.79	0.97	2.03
							A0A656BFU1.pdb	465	87.34	0.78	9.5
							A0A656BG82.pdb	60	72.35	0.38	13.32
							A0A656BGC4.pdb	298	82.7	0.67	12.04
							A0A656BGD8.pdb	857	67.67	0.62	17.59
							A0A656BGK0.pdb	178	95.58	0.94	2.1
							A0A656BGW4.pdb	108	56.45	0.17	25.3
							A0A656BH02.pdb	258	79.22	0.66	12.01
							A0A656BH64.pdb	215	79.21	0.77	10.84
							A0A656BHG5.pdb	146	72.34	0.69	9.14
							A0A656BHJ1.pdb	593	89.93	0.91	5.4
							A0A656BIV0.pdb	85	68.7	0.32	20.18
							A0A656BJ94.pdb	63	54.41	0.16	21.27
							A0A656BJW8.pdb	60	55.37	0.26	16.46
							A0A656BJZ3.pdb	157	92.24	0.92	2.66
							A0A656BK24.pdb	113	51.78	0.13	25.98
							A0A656BKR4.pdb	87	67.18	0.27	20.1
							A0A656BLL8.pdb	257	94.53	0.95	2.3
							A0A656BLS8.pdb	183	91.13	0.91	3.12
							A0A656BNX4.pdb	116	56.58	0.12	25.87
							A0A656BQ52.pdb	191	85.87	0.76	9.58
							A0A656BR53.pdb	130	62.09	0.25	23.86
							A0A656BSW1.pdb	110	87.84	0.8	5.98
							A0A656BV30.pdb	124	67.1	0.46	15.1
							A0A656BX00.pdb	225	85.66	0.77	8.14
							A0A656BXQ3.pdb	71	85.62	0.63	5.08
							A0A656BYP2.pdb	62	83.64	0.73	5.01
							A0A656BZ54.pdb	553	83.03	0.47	22.93
							A0A656BZV5.pdb	119	87.39	0.84	4.07
							A0A656C0B7.pdb	109	55.49	0.27	24.25
							A0A656C1W7.pdb	173	90.18	0.87	3.97
							A0A656C3L0.pdb	68	65.57	0.43	12.41
							A0A658XZ39.pdb	243	89.1	0.86	6.21
							A0A658Y3A9.pdb	261	84.11	0.85	6.02
							A0A658Y5F9.pdb	85	86.86	0.51	11.14
							A0A658Y6W5.pdb	346	78.97	0.82	7.54
							A0A658YAY6.pdb	154	58.32	0.24	22.91
							A0A658YS19.pdb	194	92.09	0.93	2.96
							A0A658YSI7.pdb	876	89.39	0.62	15.42
							A0A658YSJ6.pdb	78	79.7	0.68	8
							A0A658YTD8.pdb	85	87.67	0.76	3.91
							A0A658YUJ1.pdb	260	93.21	0.94	2.73
							A0A658YUN6.pdb	588	96.14	0.96	2.63
							A0A658YV63.pdb	719	92.24	0.94	4.38
							A0A658YWX2.pdb	305	86.08	0.87	4.63
							A0A658YX00.pdb	413	93.95	0.94	3.19
							A0A658YXN3.pdb	134	94.13	0.87	3.56
							A0A658YYE9.pdb	74	83.2	0.49	7.73
							A0A658YYP7.pdb	121	87.18	0.81	3.79
							A0A658YZW0.pdb	206	85.05	0.87	5.23
							A0A658YZY8.pdb	257	95.62	0.94	2.28
							A0A658Z0N9.pdb	192	88.8	0.85	5.98
							A0A658Z1H6.pdb	68	90.88	0.8	3.61
							A0A658Z255.pdb	107	88.41	0.87	3.46
							A0A658Z2A1.pdb	375	83.8	0.83	9.16
							A0A658Z2P8.pdb	360	78.24	0.74	11.13
							A0A658Z337.pdb	191	90.73	0.92	3.21
							A0A658Z4W2.pdb	139	81.21	0.71	9.71
							A0A658Z4Y6.pdb	397	85.23	0.77	10.13
							A0A6A9TL52.pdb	213	64.65	0.64	15.57
							A0A6A9TME8.pdb	81	78.04	0.62	11.41
							A0A6A9TQA3.pdb	144	79.41	0.79	5.44
							A0A6A9TTY3.pdb	200	73.22	0.61	16.61
							A0A6A9TUZ8.pdb	81	79.59	0.51	10.18
							A0A6A9TWN7.pdb	185	91.15	0.78	4.6
							A0A6A9TXC6.pdb	302	81.78	0.75	11.56
							A0A6A9TZS5.pdb	216	79.18	0.67	11.22
							A0A6D2WE83.pdb	101	93.66	0.82	2.5
							A0A6D2WG87.pdb	82	94.95	0.9	1.74
							A0A6D2XGK0.pdb	300	90.32	0.91	4.89
							A0A6H3A5N5.pdb	105	92.69	0.91	2.12
							A0A6H3A626.pdb	284	93.67	0.96	2.23
							A0A6H3A7U0.pdb	101	92.67	0.91	2.22
							A0A6H3A8V1.pdb	458	83.18	0.73	9.7
							A0A6H3A9N3.pdb	147	82.8	0.81	6.65
							A0A6H3ACD2.pdb	236	90.75	0.9	4.36
							A0A6H3ACS9.pdb	246	78.37	0.58	12.98
							A0A6H3AFL5.pdb	70	61.05	0.48	11.12
							A0A6H3AMW2.pdb	342	94.33	0.96	2.36
							A0A6L7GXS5.pdb	78	73.61	0.56	7.96
							A0A6L7GXV7.pdb	251	97.32	0.97	1.44
							A0A6L7H068.pdb	78	93.45	0.88	1.98
							A0A6L7H0T5.pdb	445	88.94	0.83	5.19
							A0A6L7H112.pdb	138	83.65	0.63	6.69
							A0A6L7H1V1.pdb	370	91.34	0.89	4.1
							A0A6L7H1Y6.pdb	160	94.05	0.95	1.88
							A0A6L7H2A1.pdb	313	81.24	0.82	5.16
							A0A6L7H2K4.pdb	257	79.6	0.78	10.37
							A0A6L7H2P2.pdb	71	74.05	0.4	13.09
							A0A6L7H4F4.pdb	476	90.73	0.95	4.05
							A0A6L7H4U1.pdb	229	91.44	0.93	2.95
							A0A6L7H5M0.pdb	62	76.59	0.5	8.73
							A0A6L7H603.pdb	192	91.24	0.92	3.33
							A0A6L7H8L3.pdb	383	96.43	0.97	1.89
							A0A6L7H9U6.pdb	109	94.77	0.9	2.39
							A0A6L7HAB8.pdb	280	94.58	0.96	2.18
							A0A6L7HBN1.pdb	81	90.71	0.82	3.09
							A0A6L7HHH5.pdb	404	86.2	0.83	5.49
							A0A6L7HHY8.pdb	221	82.72	0.84	5.77
							A0A6L7HJP1.pdb	157	94.67	0.93	2.04
							A0A6L7HJW9.pdb	141	72.16	0.47	15.56
							A0A6L7HLV6.pdb	212	83.56	0.86	5.78
							A0A6L7HLX1.pdb	417	84.01	0.47	17.98
							A0A6L7HMG4.pdb	388	93.58	0.95	2.51
							A0A6L7HN55.pdb	82	88.66	0.8	4.19
							A0A6L7HP52.pdb	104	65.52	0.4	13.91
							A0A6L7HPH9.pdb	114	90.08	0.85	3.76
							A0A6L7HR89.pdb	254	76.61	0.75	11.39
							A0A6L7HTM5.pdb	94	86.09	0.57	7
							A0A6L8NU70.pdb	93	93.41	0.88	2.22
							A0A6L8NVG8.pdb	330	95.08	0.9	4.58
							A0A6L8NWD4.pdb	215	88.81	0.89	4.77
							A0A6L8NYH6.pdb	366	95.76	0.97	2.01
							A0A6L8P0D8.pdb	364	88.62	0.93	3.43
							A0A6L8P0E6.pdb	118	84.57	0.8	5.89
							A0A6L8P2W3.pdb	441	92.91	0.95	3.2
							A0A6L8P5M1.pdb	156	94.02	0.93	2.37
							A0A6L8P694.pdb	402	86.49	0.7	8.05
							A0A6L8P6T9.pdb	492	86.54	0.8	9.68
							A0A6L8P7H4.pdb	87	84.35	0.77	4.4
							A0A6L8PA45.pdb	228	90.62	0.92	3.33
							A0A6L8PAS6.pdb	325	73.25	0.6	17.24
							A0A6L8PBE8.pdb	518	93.04	0.93	3.83
							A0A6L8PBH7.pdb	176	75.18	0.73	9.69
							A0A6L8PBL3.pdb	264	79.09	0.83	6.26
							A0A6L8PCD1.pdb	376	94.5	0.96	2.69
							A0A6L8PDR1.pdb	68	61.75	0.29	19.46
							A0A6L8PEB1.pdb	131	84.95	0.83	4.24
							A0A6L8PED9.pdb	198	77.29	0.75	10.2
							A0A6L8PG00.pdb	190	92.99	0.93	3.07
							A0A6L8PGW9.pdb	175	89.52	0.83	7.86
							A0A6L8PJ14.pdb	122	88.85	0.86	3.68
							A0A6L8PJ48.pdb	233	82.21	0.83	6.53
							A0A6L8PJZ8.pdb	290	89.03	0.91	4.41
							A0A6L8PK81.pdb	350	86.21	0.86	5.23
							A0A6L8PKD9.pdb	113	81.1	0.68	7.89
							A0A6L8PKN7.pdb	225	78.68	0.59	12.53
							A0A6L8PL24.pdb	169	78.27	0.73	12.02
							A0A6L8PLI2.pdb	526	81.92	0.46	22.62
							A0A6L8PMI4.pdb	348	91.95	0.92	3.4
							A0A6L8PNG1.pdb	134	75.07	0.55	10.51
							A0A6L8PQN2.pdb	202	91.31	0.93	3.18
							A0A6L8PTZ4.pdb	459	82.82	0.59	15.93
							A0A6L8PZK6.pdb	103	81.59	0.73	5.41
							A0A6L8Q050.pdb	371	95.2	0.94	2.45
							A0A6L8Q1P3.pdb	93	75	0.52	10.79
							A0A6M4NJZ4.pdb	105	84.89	0.7	6.77
							A0A6M4NKI9.pdb	393	82.39	0.74	13.07
							A0A6M4NKL1.pdb	154	83.14	0.74	7.25
							A0A6M4NKT8.pdb	174	79.93	0.57	15.1
							A0A6M4NL60.pdb	238	88.18	0.91	3.79
							A0A6M4NLE6.pdb	130	57.92	0.18	24.39
							A0A6M4NLF6.pdb	127	70.55	0.42	20.59
							A0A6M4NM37.pdb	794	79.76	0.79	11.8
							A0A6M4NN70.pdb	404	84.98	0.85	5.24
							A0A6M4NNW3.pdb	126	69.53	0.41	16.01
							A0A6N3MUW2.pdb	399	80.43	0.82	6.41
							A0A6N3MYF9.pdb	633	53.34	0.42	25.82
							A0A6N3QEA9.pdb	180	91.3	0.9	3.62
							A0A6N3QF99.pdb	223	83.93	0.8	9.23
							A0A6N3QFN5.pdb	1053	90.47	0.69	13.89
							A0A6N3QFR1.pdb	220	94.9	0.92	2.62
							A0A6N3QG91.pdb	65	84.45	0.63	9.04
							A0A6N3QGA9.pdb	171	93.28	0.89	2.97
							A0A6N3QGC6.pdb	268	95.36	0.92	3.25
							A0A6N3QGJ6.pdb	177	91.14	0.9	3.3
							A0A6N3QGY4.pdb	268	85.64	0.55	15.13
							A0A6N3QGZ7.pdb	94	80.74	0.68	10.92
							A0A6N3QHI7.pdb	66	76.78	0.6	9.68
							A0A6N3QHP2.pdb	648	86.39	0.59	17.28
							A0A6N3QHT4.pdb	362	92.75	0.95	2.99
							A0A6N3QI24.pdb	321	91.43	0.89	3.98
							A0A6N3QIC4.pdb	296	80.48	0.86	6.49
							A0A6N3QIL1.pdb	312	91.83	0.83	4.85
							A0A6N3QIM1.pdb	280	88.98	0.91	4.36
							A0A6N3QIR4.pdb	122	63.63	0.49	13.4
							A0A6N3QIU2.pdb	183	87.62	0.82	6.89
							A0A6N3QJM9.pdb	65	83.01	0.51	8.48
							A0A6N3QM06.pdb	243	82.9	0.71	11.01
							A0A6N3QM56.pdb	239	95.46	0.95	2.12
							A0A6N3QM72.pdb	299	84.19	0.69	12.13
							A0A6N3QME1.pdb	617	66.66	0.5	23.02
							A0A6N3QME5.pdb	234	93.25	0.93	3.04
							A0A6N3QMF3.pdb	241	94.97	0.96	2.17
							A0A6N3QMK5.pdb	401	89.48	0.94	3.78
							A0A6N3QMU5.pdb	657	96.19	0.97	2.57
							A0A6N3QMV7.pdb	180	79.67	0.72	8.26
							A0A6N3QN06.pdb	408	95.25	0.97	2.11
							A0A6N3QNF4.pdb	138	74.75	0.67	11.69
							A0A6N3QNF7.pdb	182	79.17	0.76	9.38
							A0A6N3QNK2.pdb	245	88.66	0.83	7.02
							A0A6N3QP56.pdb	85	86.26	0.7	8.89
							A0A6N3QPF5.pdb	83	84.21	0.75	7.55
							A0A6N3QPN4.pdb	472	83.88	0.64	14.49
							A0A6N3QQ64.pdb	259	88.84	0.92	3.76
							A0A6N3QQJ0.pdb	962	91.57	0.89	5.91
							A0A6N3QQQ7.pdb	70	55.29	0.31	17.89
							A0A6N3QQQ8.pdb	1407	88.32	0.92	7.86
							A0A6N3QQQ9.pdb	269	96.13	0.96	1.99
							A0A6N3QQR4.pdb	259	96.02	0.96	1.94
							A0A6N3QR73.pdb	243	96.84	0.97	1.71
							A0A6N3QRI5.pdb	398	84.03	0.8	6.69
							A0A6N3QRK9.pdb	259	95.26	0.96	2.51
							A0A6N3QS20.pdb	185	95.5	0.95	1.95
							A0A6N3QSE3.pdb	80	82.27	0.48	9.89
							A0A6N3QSJ7.pdb	97	88.88	0.86	2.88
							A0A6N3QSU0.pdb	227	78.22	0.57	15.53
							A0A6N3QSY0.pdb	513	82.24	0.53	17.43
							A0A6N3QSZ3.pdb	74	55.79	0.4	11.23
							A0A6N3QT24.pdb	296	88.32	0.91	4.27
							A0A6N3QTN7.pdb	428	80.97	0.79	8.59
							A0A6N3QU04.pdb	276	85.34	0.72	10.73
							A0A6N3QVF9.pdb	306	51.66	0.36	21.92
							A0A6N3QW12.pdb	390	96.54	0.97	1.89
							A0A6N3QWF5.pdb	127	92.8	0.91	2.75
							A0A6N3QWI2.pdb	575	89.47	0.82	6.71
							A0A6N3QWM3.pdb	64	92.27	0.78	4.32
							A0A6N3QWW5.pdb	548	95.78	0.97	2.47
							A0A6N3QX53.pdb	196	90.82	0.72	8.17
							A0A6N3QXC7.pdb	148	74.4	0.62	14.54
							A0A6N3QXC9.pdb	104	55.43	0.4	18.14
							A0A6N3QXD2.pdb	287	81.57	0.77	8.26
							A0A6N3QXT4.pdb	125	73.03	0.59	14.2
							A0A6N3QY28.pdb	445	89.91	0.91	4.32
							A0A6N3QY31.pdb	578	92.4	0.95	3.6
							A0A6N3QYM7.pdb	284	89.08	0.91	4.15
							A0A6N3QYY8.pdb	329	94.56	0.89	4.42
							A0A6N3QZ23.pdb	149	77.15	0.71	10.74
							A0A6N3QZ39.pdb	188	92.95	0.93	2.31
							A0A6N3QZ68.pdb	262	95.15	0.97	1.88
							A0A6N3QZ77.pdb	145	83.97	0.8	6.96
							A0A6N3QZG8.pdb	122	77.62	0.52	12.25
							A0A6N3R003.pdb	613	82.97	0.67	15.71
							A0A6N3R099.pdb	281	90.97	0.87	5.89
							A0A6N3R0L4.pdb	400	85.92	0.9	4.24
							A0A6N3R179.pdb	233	85.93	0.56	16.93
							A0A6N3R1D8.pdb	282	76.56	0.58	15.1
							A0A6N3R1F4.pdb	332	92.53	0.88	5.42
							A0A6N3R1N2.pdb	341	88.91	0.91	4.28
							A0A6N3R1R6.pdb	457	84.33	0.66	11.66
							A0A6N3R1U0.pdb	130	76.08	0.7	11.73
							A0A6N3R2K5.pdb	250	64.46	0.6	13.25
							A0A6N3R2L6.pdb	200	91.47	0.91	3.42
							A0A6N3R2U4.pdb	742	72.94	0.62	16.79
							A0A6N3R308.pdb	70	93.37	0.86	2.27
							A0A6N3R335.pdb	245	96.24	0.97	1.58
							A0A6N3R3F0.pdb	225	93.13	0.96	2.12
							A0A6N3R3H1.pdb	331	80.04	0.41	18.69
							A0A6N3R4E9.pdb	160	83.1	0.75	7.59
							A0A6N3R5T5.pdb	80	85.35	0.76	3.61
							A0A6N3R694.pdb	213	91.93	0.94	2.77
							A0A6N3R6S0.pdb	99	82.29	0.58	12.14
							A0A6N3R720.pdb	257	90.84	0.88	6.09
							A0A6N3R7C1.pdb	331	97.36	0.94	2.74
							A0A6N3R7P7.pdb	240	93.97	0.96	2.17
							A0A6N3R7T0.pdb	117	79.04	0.66	13.36
							A0A6N3R922.pdb	398	82.31	0.75	7.08
							A0A6N3R933.pdb	473	89.96	0.94	3.79
							A0A6N3RA65.pdb	184	72.69	0.65	12.49
							A0A7G6JLI4.pdb	224	68.82	0.35	21.92
							A0A7G6K468.pdb	421	63.74	0.64	17.34
							A0A7G6K575.pdb	350	88.37	0.9	4.91
							A0A7G6K5G2.pdb	271	94.84	0.92	3.47
							A0A7G6K6B2.pdb	570	85.02	0.58	13.98
							A0A7G6K6C6.pdb	315	86.89	0.91	4.28
							A0A7G6K721.pdb	485	81.56	0.73	10.39
							A0A7G6K8I6.pdb	406	73.83	0.52	18.63
							A0A7G6K8I7.pdb	650	82.42	0.66	15.57
							A0A7G6K9E7.pdb	440	95.86	0.97	2.07
							A0A7G6KAP7.pdb	181	96.38	0.95	1.79
							A0A7G6KB46.pdb	300	76.45	0.7	14.4
							A0A7G6KCJ5.pdb	298	89.98	0.9	4.21
							A0A7G6KEF6.pdb	430	77.04	0.71	12.11
							A0A7G6KEF7.pdb	280	82.88	0.59	12.75
							A0A7G6KEK1.pdb	423	93.54	0.96	3.14
							A0A7G6KEP1.pdb	208	86.29	0.7	9.24
							A0A7G6KFA2.pdb	230	89.06	0.84	6.39
							A0A7G6KFJ0.pdb	385	82.08	0.67	13.48
							A0A7H0M209.pdb	455	87.26	0.88	6.98
							A0A7L4TZT6.pdb	721	76.19	0.7	16.53
							A0A7L4U177.pdb	88	79.63	0.58	9.32
							A0A7L4U6Y6.pdb	160	92.74	0.87	4.07
							A0A7T0MB12.pdb	116	95.65	0.93	1.78
							A0A7T0MB45.pdb	211	85.12	0.86	5.71
							A0A7U3QEM9.pdb	308	64.65	0.52	19.75
							A0A7Y8URZ8.pdb	456	84.94	0.85	5.84
							A0A7Z1CX42.pdb	84	72.2	0.57	13.09
							A0A7Z1CXC8.pdb	617	80.39	0.81	10.45
							A0A7Z1CXW2.pdb	715	94.21	0.97	2.89
							A0A7Z1CYI8.pdb	158	92.94	0.91	2.69
							A0A7Z1CYU9.pdb	401	96.94	0.98	1.71
[truncated: 4,002 more rows]

## Sheet: Figure 3a
Figure 3a
	method	Accuracy	Precision	Recall	F1 Score	ROC-AUC	PR-AUC	MCC Score
	balanced_bagging	0.826515	0.301818	0.691667	0.420253	0.839611	0.492469	0.376354
	linear_svc	0.918182	0.676471	0.191667	0.298701	0.870021	0.548831	0.331195
	random_forest	0.938636	0.8	0.433333	0.562162	0.88784	0.63338	0.561344
	ridge	0.856818	0.360324	0.741667	0.485014	0.880667	0.573819	0.449638
	xgboost	0.949242	0.791209	0.6	0.682464	0.88534	0.692397	0.662859

## Sheet: Figure 3b
Figure 3b
	method	Accuracy	Precision	Recall	F1 Score	ROC-AUC	PR-AUC	MCC Score
	balanced_bagging	0.849385	0.319588	0.805195	0.457565	0.892312	0.547572	0.444721
	linear_svc	0.931352	0.613636	0.350649	0.446281	0.914797	0.515983	0.431011
	random_forest	0.938525	0.673469	0.428571	0.52381	0.92725	0.657226	0.507096
	ridge	0.869877	0.362637	0.857143	0.509653	0.917412	0.519062	0.503937
	xgboost	0.945697	0.6875	0.571429	0.624113	0.922237	0.659955	0.598072

## Sheet: Figure 3c
Figure 3c
	method	Accuracy	Precision	Recall	F1 Score	ROC-AUC	PR-AUC	MCC Score
	balanced_bagging	0.706667	0.194805	0.789474	0.3125	0.855902	0.455874	0.286287
	linear_svc	0.92	0.555556	0.263158	0.357143	0.854624	0.433408	0.345852
	random_forest	0.928889	1	0.157895	0.272727	0.928462	0.693741	0.382773
	ridge	0.848889	0.325581	0.736842	0.451613	0.843894	0.474664	0.421536
	xgboost	0.942222	0.6875	0.578947	0.628571	0.939959	0.685449	0.60009

## Sheet: Figure 3d
Figure 3d
	method	Accuracy	Precision	Recall	F1 Score	ROC-AUC	PR-AUC	MCC Score
	balanced_bagging	0.766667	0.423077	0.458333	0.44	0.715495	0.452967	0.293304
	linear_svc	0.841667	0.857143	0.25	0.387097	0.779514	0.572879	0.408893
	random_forest	0.85	0.8	0.333333	0.470588	0.794271	0.610542	0.452267
	ridge	0.8	0.5	0.416667	0.454545	0.791667	0.572387	0.33541
	xgboost	0.866667	0.785714	0.458333	0.578947	0.763455	0.583321	0.532153

## Sheet: Figure 3e-f
Figure 3e-f
	All ID	TrueLabel	BalancedBaggingPredictedScore	LinearSVCPredictedScore	RandomForestPredictedScore	RidgePredictedScore	XgBoostPredictedScore		Bacteria ID	TrueLabel	BalancedBaggingPredictedScore	LinearSVCPredictedScore	RandomForestPredictedScore	RidgePredictedScore	XgBoostPredictedScore		Eukaryota ID	TrueLabel	BalancedBaggingPredictedScore	LinearSVCPredictedScore	RandomForestPredictedScore	RidgePredictedScore	XgBoostPredictedScore		Viruses ID	TrueLabel	BalancedBaggingPredictedScore	LinearSVCPredictedScore	RandomForestPredictedScore	RidgePredictedScore	XgBoostPredictedScore
	Q4Q2D7	0	0.3	0.00969091	0.0601477	0.258073	5.83147e-05		B0BX64	0	0.6	0.607966	0.216494	0.63126	0.13016		A0A0V1ATG4	0	0.4	0.0601313	0.0792151	0.413575	0.00333046		P17371	0	0	0.0561234	0.0303284	0.177601	6.22718e-05
	P60624	0	0.2	0.0855057	0.109197	0.38928	0.00322102		Q9HUJ3	0	0.2	0.126655	0.117791	0.574896	0.00179727		B9PTV9	0	0.7	0.121779	0.268949	0.56345	0.452231		P24362	0	0.2	0.0780121	0.0887653	0.271791	0.000112758
	Q5IPW8	0	0.2	0.0617427	0.0386739	0.205877	0.000194216		A0A8H9E1E4	0	0.1	0.0196786	0.0934668	0.391072	5.69286e-05		A8BKT4	0	0.1	0.0196195	0.0560741	0.258337	0.00143287		P09298	0	0.2	0.0797363	0.0890473	0.261368	0.00163039
	A0A656C0B7	0	0.2	0.0652775	0.114776	0.523232	0.00278527		NP_268723.1	1	0.9	0.49982	0.842726	0.676476	0.996916		A0AA82N7R3	0	0.1	0.074699	0.0340853	0.398588	0.00185348		P07392	0	0.6	0.162391	0.2421	0.479418	0.0471132
	E2RTM9	0	0.4	0.532694	0.271537	0.611414	0.0160299		E2XA10	0	0	0.00766485	0.0102526	0.27865	0.000102989		Q4Q4A7	0	0.3	0.0097411	0.043768	0.247369	0.000943259		NP_694869.1	1	0.6	0.269728	0.257368	0.450157	0.0133489
	Q7VVC7	0	0.7	0.0950015	0.18332	0.485317	0.016628		A0A380Q924	0	0	0.00869159	0.00977942	0.300635	9.54951e-05		AAG02281.1	1	0.4	0.039633	0.182015	0.306081	0.0283595		P0DSV5	0	0.2	0.101704	0.16728	0.319852	0.00150913
	A0A9X5MM43	0	0.2	0.00443623	0.0166443	0.246209	0.000116623		A0A2S8DD87	0	0.4	0.0536257	0.0700244	0.456167	0.00249957		E1F3G8	0	0.3	0.0163209	0.0434896	0.274145	0.000312735		F5HC97	0	0.6	0.144807	0.159018	0.344446	0.000472455
	A0A0H2VVN6	0	0.1	0.0549936	0.0169622	0.360625	1.95257e-05		Q823B4	0	0.2	0.0347572	0.0279548	0.335269	0.000141871		V6TX23	0	0.1	0.0199416	0.0320548	0.326307	0.00025653		P0DSX3	0	0	0.117913	0.0549967	0.273949	0.000381049
	Q9KRB8	0	0.1	0.0411196	0.0243772	0.215827	8.8448e-05		A0A2M8HM58	0	0.1	0.0911841	0.117424	0.43498	0.0084526		C1LM88	0	0.7	0.018418	0.1697	0.308087	0.00695985		P89453	0	0.5	0.19501	0.172461	0.466618	0.0653066
	K2NCA8	0	0.3	0.0829126	0.132906	0.368916	0.00214079		WP_011285560.1	1	0.9	0.343942	0.491485	0.643069	0.844917		B9QFT4	0	0.3	0.0377885	0.0883933	0.284554	0.00307832		F5HIN9	0	0.1	0.128715	0.113529	0.418521	0.0116804
	Q83E95	0	0.1	0.00236905	0.0186496	0.295411	7.67232e-05		Q83M86	0	0.3	0.0258368	0.0225679	0.355815	3.01899e-05		A4HVY6	0	0.1	0.0197226	0.0333075	0.268184	0.00137219		P68319	0	0.2	0.111897	0.0559435	0.352416	0.00189143
	A0A6N3QNF7	0	0.2	0.0478512	0.0587046	0.335672	0.000393697		Q83RV4	0	0.1	0.0158615	0.0316806	0.361767	0.000142214		A0A5K4F8E7	0	0	0.0415138	0.0319712	0.380645	0.00391789		F5HG98	0	0.6	0.124421	0.130162	0.384416	0.00251631
	A0AAN3SJY7	0	0.6	0.13315	0.258331	0.519972	0.056837		Q83AQ1	0	0.1	0.0279018	0.036673	0.351747	0.00748393		Q4QIZ0	0	0.4	0.0136817	0.0745475	0.266005	0.000679281		Q6SW94	0	0.2	0.170218	0.163682	0.378671	0.0250229
	A0A8H9AIQ3	0	0.2	0.0321987	0.0413558	0.290237	9.53611e-05		A0A7Z1IZX0	0	0.1	0.0130233	0.0728124	0.297729	0.00507529		E1F5Q9	0	0.8	0.0676195	0.246154	0.50282	0.109793		P04318	0	0.1	0.0723317	0.0369194	0.257998	3.20519e-05
	A0AAN3SP02	0	0.4	0.0693363	0.0495003	0.398439	0.00213798		A0A656BFU1	0	0	0.00665531	0.00147524	0.295038	4.49538e-05		E1F683	0	0.7	0.0357551	0.264247	0.427168	0.145425		CAA47504.1	1	0.2	0.142196	0.11885	0.420369	0.000634613
	A5I823	0	0.1	0.0495481	0.0235092	0.235503	7.00754e-05		A0A380Q401	0	0.6	0.212704	0.175076	0.573387	0.0259922		V6U3D7	0	0	0.00375151	0.0130506	0.195493	0.000216751		YP_233039.1	1	0.4	0.138026	0.265747	0.42018	0.0956259
	A0A1Y1JG83	0	0.2	0.0380038	0.0798339	0.324338	0.000526997		A0A2B6BQ62	0	0.6	0.0626926	0.156535	0.432513	0.0416328		A0A0V1BEP9	0	0.2	0.00998452	0.0288846	0.262884	0.000206365		F5HET4	0	0.4	0.096037	0.165155	0.319884	0.0295662
	EIK34704.1	1	1	0.320358	0.525223	0.607376	0.80727		A0A2Z2F8Q6	0	0	0.0130348	0.0128095	0.310514	0.00023883		V6U229	0	0	0.0172091	0.0168581	0.284048	0.000260516		P07608	0	0.4	0.0921235	0.222543	0.273024	0.00761622
	Q9PHU4	0	0.4	0.0493945	0.0868163	0.452929	0.00308065		A5I6S9	0	0.7	0.0395426	0.119783	0.505254	0.0100152		C6LQH7	0	0.3	0.0262744	0.0499589	0.272184	0.000447955		P23371	0	0	0.0837566	0.0384017	0.276475	7.45134e-05
	Q7VU79	0	0	0.0179136	0.0134146	0.275291	0.000333701		I6CXC2	0	0.1	0.00682973	0.0115623	0.220158	0.00015199		A0A3Q8ICK3	0	0.7	0.168612	0.330489	0.536439	0.553765		Q6RJQ3	0	0.3	0.316975	0.218636	0.534025	0.0616861
	A0A8H8Z916	0	0	0.0427598	0.0322846	0.370452	0.000147851		A0A380Q802	0	0.7	0.0691965	0.330216	0.435348	0.0174095		A8B6R7	0	0.5	0.0947087	0.0764351	0.447278	0.00536874		CAA78091.1	1	0	0.0959114	0.0406218	0.288945	0.000382736
	P76425	0	0	0.0112923	0.00990333	0.224918	6.31788e-06		Q823R8	0	0	0.0680399	0.0650884	0.499411	0.00308241		V6TVP3	0	0.6	0.0775478	0.105553	0.355674	0.00472302		P09301	0	0.1	0.101279	0.077632	0.338002	0.000699589
	A0AA87DSI8	0	0.4	0.107157	0.104677	0.295853	0.00211751		Q9KR94	0	0.3	0.176028	0.21817	0.510151	0.0946291		E1F128	0	0.2	0.00353723	0.0123375	0.1353	0.000152281		Q80HX1	0	0.1	0.0782239	0.0402133	0.25308	8.1159e-05
	YP_177849.1	1	1	0.533661	0.681144	0.731607	0.998042		A0A4P7TL05	0	0.2	0.021339	0.0558271	0.532413	0.000122998		A8BWG3	0	0.6	0.073364	0.246444	0.389304	0.0104233		F5H9F9	0	0	0.144135	0.0251991	0.31673	0.000500616
	A0A1S9IR56	0	0.3	0.0869067	0.100698	0.512461	0.000792079		Q8ZJP7	0	0	0.0163664	0.0103513	0.372674	0.00190651		A0A4Z2DRU1	0	0.7	0.215243	0.110254	0.537172	0.00717028		P89457	0	0.4	0.267017	0.189491	0.558895	0.455472
	A0A3R0X5N9	0	0.3	0.0834302	0.0797807	0.281581	0.00152619		Q99XN5	0	0	0.0250841	0.0609525	0.357419	0.000158446		A0A132NU58	0	0.1	0.0142244	0.00992451	0.260229	0.000136604		P89449	0	0.3	0.173058	0.224914	0.418469	0.00550808
	ADB11053.1	1	0.8	0.396002	0.731058	0.716327	0.862673		Q9HWX8	0	0	0.00314822	0.0242375	0.248997	5.15807e-05		V6TQG6	0	0	0.05643	0.0863354	0.338735	0.00178339		F5HA93	0	0	0.0864616	0.0676984	0.282094	0.00177122
	A0A3T2UWM5	0	0.4	0.0358068	0.0876837	0.335997	0.00477462		Q56950	0	0	0.00160251	0.0130303	0.163216	0.000297981		A0A0V1BI40	0	0.3	0.0192905	0.0226317	0.304985	0.000691762		P17364	0	0	0.115445	0.118754	0.257516	0.000890624
	Q9HWX8	0	0.3	0.0211335	0.0453735	0.29764	4.65454e-05		B0BXI5	0	0.4	0.0174314	0.0665356	0.454753	0.00111349		B3GUV1	0	0.6	0.617025	0.298856	0.721594	0.523987		AAF60166.1	1	0.9	0.420077	0.651629	0.599462	0.995278
	A0A6N3R1D8	0	0.1	0.0257248	0.00880547	0.24141	1.19296e-05		NP_395165.1	1	0.9	0.588554	0.581641	0.750077	0.996539		A0A4Z2DHJ8	0	0.5	0.0565932	0.0798722	0.383379	0.00135381		P68440	0	0.4	0.121025	0.217913	0.471024	0.05794
	Q9Z9B7	0	0.1	0.031773	0.0188613	0.324049	8.73766e-05		A0A9P2MYD1	0	0.4	0.010317	0.060704	0.209258	0.000162822		B6KVB3	0	0.4	0.031797	0.0827928	0.315296	0.00837858		NP_056918.1	1	0.5	0.208941	0.344006	0.499963	0.533146
	CAD28609.1	1	1	0.395944	0.386706	0.620506	0.180212		AFM47374.1	1	0.5	0.383581	0.360716	0.592453	0.0115106		C6LU84	0	0.8	0.0265528	0.201064	0.31595	0.0116516		P07614	0	0	0.0678539	0.0429796	0.212725	6.98669e-05
	C4M7E3	0	0.3	0.0789232	0.201151	0.410333	0.0112513		A0A2X2JPU9	0	0.2	0.0051529	0.00950008	0.207698	3.69775e-05		V4ZBS3	0	0.3	0.0363476	0.0442993	0.363083	0.0362771		Q6SW79	0	0.1	0.0966258	0.0348219	0.246681	7.78023e-05
	A0A379Z428	0	0.8	0.21623	0.475132	0.54046	0.493579		A5I4K3	0	0.3	0.00702511	0.0445256	0.241972	0.000284993		CAA60673.1	1	0.9	0.708762	0.457654	0.788892	0.947156		Q6SWC5	0	0	0.0893421	0.0813704	0.270353	0.000644089
	NP_273705.1	1	0.8	0.551376	0.729545	0.647941	0.922098		A0AAE5N3E0	0	0.1	0.0288075	0.0234535	0.39808	0.000415471		A4HX07	0	0	0.0218186	0.0353397	0.277697	0.000396336		ACY40747.1	1	0.9	0.740813	0.94444	0.818046	0.999745
	A0A4P7TV82	0	0.2	0.0197325	0.0171773	0.364262	0.00103625		A0A1M4LA30	0	0.4	0.00943498	0.0223411	0.400132	0.00182116		XP_001469832.1	1	0.6	0.467912	0.140027	0.563072	0.0150832		O09802	0	0.2	0.112514	0.128601	0.336593	0.00322401
	A0A4P7TN75	0	0.4	0.139397	0.179848	0.546409	0.0144835		A0A9X5MP12	0	0.3	0.0159417	0.0381577	0.237109	0.000188218		A0A0V1BUD1	0	0.2	0.021436	0.0348618	0.28486	0.000960404		P89429	0	0.4	0.206299	0.114963	0.472354	0.00635903
	Q6NJB9	0	0	0.069521	0.0771783	0.48167	0.000928801		A0AAN3ZIV6	0	0.7	0.497456	0.527978	0.700613	0.967892		A0A4Z2D1D9	0	0.2	0.0122513	0.0617827	0.203901	0.0012837		P24763	0	0.3	0.105924	0.196366	0.304923	0.0167998
	NP_807945.1	1	0.1	0.0504029	0.0444378	0.492674	0.00114306		Q83AT3	0	0.4	0.0124131	0.0911459	0.386022	0.00621633		B6KQ13	0	0.4	0.0407081	0.0732911	0.336608	0.0188814		P04303	0	0.2	0.152246	0.0833226	0.284261	0.000490867
	ACY84923.1	1	0.7	0.20396	0.385255	0.673195	0.529713		YP_001932573.1	1	0.4	0.0472272	0.262714	0.52676	0.260637		A0A1Y1JE61	0	0.6	0.353968	0.152135	0.655193	0.171812		P10200	0	0.5	0.152088	0.211356	0.481294	0.0402701
	A0A9P2MYJ2	0	0	0.0181767	0.0152862	0.210767	8.50407e-05		A0A9P2IM16	0	0.3	0.214961	0.210069	0.52395	0.00250672		A0A132NNH0	0	0.4	0.0397861	0.0926526	0.304163	0.00139264		P10235	0	0.2	0.205088	0.18741	0.409912	0.00829979
	A0A3N4B171	0	0.1	0.0207785	0.0470474	0.364733	0.0121291		A0A7Z1ENX2	0	0.4	0.00858673	0.0455234	0.275241	4.40287e-05		A0A4Z2DA90	0	0.3	0.00440183	0.0212423	0.166753	0.000162813		NP_536512.1	1	0.1	0.103935	0.0880211	0.290647	0.000166722
	A0A9P2IZN0	0	0	0.0322331	0.00171364	0.171906	2.61831e-05		NP_216442.1	1	0.6	0.321761	0.410071	0.67084	0.696801		A4HRT3	0	0.3	0.0142844	0.0251272	0.250878	0.000296267		Q6SW89	0	0	0.099861	0.0569836	0.31746	0.00026091
	E1F1H8	0	0.2	0.0857138	0.0762791	0.380521	0.00554462		A0A3R0X5N9	0	0.2	0.0403599	0.0709581	0.315511	5.30879e-05		Q4Q2W6	0	0.6	0.0275724	0.0333875	0.274175	0.000689615		P09283	0	0.1	0.102806	0.0335895	0.292541	0.000141386
	P9WHW1	0	0.8	0.447104	0.655325	0.693159	0.938375		Q2FW73	0	0.1	0.0838285	0.0441617	0.476415	0.00407134		EPT31025.1	1	0.6	0.327293	0.256478	0.679571	0.00840303		P01136	0	0.3	0.119821	0.136661	0.372393	0.00805525
	A0A0F7UP75	0	0.3	0.0306789	0.0555241	0.358792	0.000182763		Q32BH1	0	0.3	0.0177166	0.0294884	0.289468	0.00407286		AAD13347.1	1	0.6	0.592047	0.377662	0.732651	0.579703		P17369	0	0.2	0.0731949	0.0318857	0.204501	0.000212064
	A0A7Z1I713	0	0.3	0.109457	0.180119	0.577552	0.0201269		Q898Z7	0	0.3	0.0248323	0.0628051	0.308423	0.000252091		AAA30259.1	1	0.6	0.256273	0.429928	0.569653	0.552957		P14356	0	0	0.172571	0.0255968	0.336966	0.000110014
	A0A482EVQ1	0	0.6	0.0626796	0.145187	0.472885	0.0102045		A0AB36PKC2	0	0	0.00390968	0.01576	0.333689	7.89142e-05		XP_650534.1	1	0.9	0.551197	0.40093	0.759889	0.891115		F5HE74	0	0.3	0.121658	0.155145	0.408089	0.0960242
	WP_004530590.1	1	0.2	0.00725585	0.0492097	0.204563	0.000134064		A0A0H3DUP1	0	0	0.00199706	0.0293219	0.210306	9.59161e-05		Q4Q6S8	0	0.7	0.122453	0.167417	0.446816	0.00914064		P90493	0	0.4	0.148778	0.108907	0.33595	0.0169703
	Q8Y7M7	0	0	0.0414336	0.0175305	0.368156	7.87943e-05		A0A9X5RJG1	0	0.4	0.221377	0.296591	0.493683	0.00276267		D0QYV9	0	0.4	0.0325758	0.0906489	0.322504	0.00501472		P10757.1	1	1	0.744509	0.930104	0.809494	0.999878
	A0A380A3Q9	0	0.3	0.0465464	0.109275	0.341262	0.000470708		Q63MA9	0	0	0.0814548	0.0658046	0.392409	0.0080625		C4MBE5	0	0	0.0290924	0.0446453	0.318421	0.000639795		Q6SW77	0	0.9	0.511257	0.165871	0.484836	0.00487219
	A0A8B3KF63	0	0	0.0112945	0.00829924	0.282588	6.12295e-05		A0A0H3DT42	0	0.2	0.0330806	0.00846363	0.37257	0.000558457		C6LN63	0	0	0.0113647	0.00971726	0.196716	0.000226275		AAZ67049.1	1	0.4	0.525886	0.603928	0.663506	0.988094
	C4M6X7	0	0.2	0.0220701	0.0560954	0.328366	0.00012153		A0A7Z1ELC1	0	0.3	0.0282132	0.0421978	0.409001	0.000385503		B1N3Y7	0	0.3	0.00869228	0.0772717	0.182979	0.000490344		P89452	0	0.3	0.22475	0.214894	0.525694	0.0355614
	B2TTE3	0	0.2	0.014884	0.0263934	0.304403	0.000130318		O83587	0	0.3	0.012613	0.0325765	0.356416	0.00106566		ACR49652.1	1	1	0.339581	0.672618	0.588369	0.990327		A0A0K1YX24	0	0.4	0.111179	0.19045	0.333765	0.0016905
	ACY40747.1	1	1	0.581274	0.75884	0.724303	0.998215		Q9I0I0	0	0.3	0.0267671	0.0935407	0.362857	0.001094		B9Q6F6	0	0.4	0.0152492	0.0695589	0.232262	0.000900183		P09284	0	0	0.0776381	0.0243282	0.22031	0.000178218
	A0AB36PKQ5	0	0	0.0143377	0.0140208	0.284235	0.000228272		A0A6N3QHT4	0	0.1	0.00787431	0.0235142	0.322956	0.000106977		A0A4Z2D0Y5	0	0.6	0.0154597	0.267158	0.297675	0.0452636		F5HG51	0	0.2	0.0705243	0.0137812	0.190289	0.000301446
	A0A6N3QHT4	0	0.1	0.00803808	0.0306161	0.323593	7.24737e-05		Q898E9	0	0.1	0.032808	0.0907403	0.413172	0.000892328		A0A0V1BML5	0	0.2	0.0963433	0.0996615	0.419438	0.000383036		P17370	0	0	0.0643937	0.0249115	0.155217	0.000144859
	A0A0V1BLP1	0	0.5	0.0576077	0.0453894	0.403383	0.000120363		A5HZB5	0	0.1	0.0129056	0.0293517	0.396322	0.000124728		A0A0V1B0H8	0	0.2	0.0246176	0.0488654	0.302153	0.000726986		F5HHL7	0	0.4	0.190299	0.216125	0.478313	0.476699
	A0A7Z1I8U9	0	0.2	0.0926453	0.164112	0.458676	0.10067		A0A0H2W1V1	0	0.1	0.0100462	0.0347567	0.279857	6.73703e-05		A0A132NR32	0	0.5	0.0405529	0.091534	0.328666	0.00150853		C9WE55	0	0.2	0.166966	0.245844	0.376419	0.0301127
	Q8CY97	0	0.1	0.0480053	0.0791155	0.401019	0.0013089		A0A0A7A4U6	0	0	0.017501	0.00984341	0.346556	0.00108658		C4MBD7	0	0.7	0.197701	0.262155	0.476661	0.00581476		F5HAM0	0	0.2	0.277118	0.201012	0.474825	0.0339545
	AAD33949.1	1	0.6	0.260691	0.56784	0.697233	0.785139		Q0T0C9	0	0.2	0.00795502	0.0476679	0.257613	0.000185785		C1LH83	0	0.5	0.0822701	0.234786	0.302659	0.0113102		AAA03191.1	1	0.8	0.341252	0.555701	0.58547	0.965205
	Q5NHM2	0	0.2	0.0382492	0.0344055	0.23496	0.00020119		A0A2S8EAP4	0	0.2	0.00921958	0.042345	0.19198	3.56302e-05		A0A4Z2DX37	0	0	0.00495001	0.0400888	0.210978	0.000271677		P09295	0	0.2	0.217873	0.280421	0.490359	0.00910551
	A0A380ASA4	0	0	0.0402467	0.0381822	0.358344	0.000706253		Q8DQJ9	0	0.2	0.0116004	0.0481336	0.445173	0.00149891		A0A0V1BMG1	0	0.2	0.0775092	0.0657985	0.453486	0.00105999		Q76ZQ4	0	0.4	0.205485	0.175825	0.511848	0.172511
	Q9K018	0	0	0.0358255	0.0210086	0.317444	0.000112471		Q32C15	0	0.1	0.00351943	0.00639603	0.25942	6.24412e-05		C6LZV1	0	0.2	0.102242	0.0637112	0.52468	0.00343607		P0DSQ1	0	0.1	0.0981009	0.0612042	0.274395	0.000386318
	A0A0I0TBL0	0	0.9	0.284266	0.578552	0.653104	0.638636		Q5NHP6	0	0.5	0.0255056	0.0315405	0.484222	0.00157542		Q24803	0	0.5	0.326863	0.197579	0.554	0.0389067		AAC63462.1	1	0.7	0.511871	0.365712	0.622834	0.564077
	Q63VF7	0	0.4	0.152857	0.170814	0.339879	0.00416362		A0A2M8HQ39	0	0.2	0.0884629	0.0967321	0.414059	0.000482217		Q5CQJ7	0	0.3	0.010364	0.0873806	0.212059	0.0038371		P09265	0	0.2	0.234971	0.158664	0.488099	0.00153449
	V6TU59	0	0.7	0.478236	0.271119	0.60782	0.0361503		Q823P8	0	0.4	0.0269283	0.0845479	0.361917	0.0116307		C4M3K6	0	0.1	0.0645236	0.113139	0.389465	0.0100675		P16595	0	0.8	0.49929	0.568471	0.731837	0.997384
	Q9KN53	0	0.2	0.0478829	0.0507495	0.344335	0.000558641		A0A6N3QNK2	0	0.5	0.0666252	0.202987	0.471933	0.0159328		A0A5K4FA98	0	0.1	0.0205314	0.037416	0.33498	0.00216393		P89461	0	0	0.0870179	0.043139	0.271798	0.000245443
	A0A6L8PEB1	0	0.4	0.028825	0.0342832	0.204574	7.67199e-05		A0A0I1P8F3	0	0	0.0425403	0.0351559	0.32894	0.00022341		CAA09789.1	1	0.9	0.0144911	0.351343	1.50455e-05	0.690237		F5HGG3	0	0.2	0.0990162	0.103563	0.294562	0.00854372
	P24359	0	0	0.0625187	0.0500292	0.400139	0.000358247		NP_876610.1	1	1	0.504056	0.525846	0.633421	0.797622		A4I4C4	0	0.1	0.306141	0.087955	0.571295	0.000892788		P04312	0	0	0.06376	0.0674438	0.254128	0.00043442
	A0A6N3QSZ3	0	0.2	0.0357163	0.0300368	0.267053	0.00067108		NP_752330.1	1	1	0.564324	0.779873	0.669731	0.997584		C6LUL7	0	0	0.0103845	0.00333333	0.216188	2.9684e-05		F5HE12	0	0.1	0.12288	0.124673	0.402467	0.00219395
	AAA22993.1	1	0.5	0.209788	0.361154	0.604565	0.0533246		Q63S45	0	0.3	0.0110877	0.032825	0.361069	0.000664045		E9AH22	0	0.2	0.0364238	0.109159	0.258857	0.00104524		P09275	0	0.2	0.0683645	0.0339615	0.153018	5.13601e-05
	F5HC16	0	0.1	0.0430573	0.0378492	0.3117	4.75158e-05		A0A9X5MS40	0	0.2	0.0568745	0.0131427	0.33107	5.30493e-05		E9ACU7	0	0.4	0.0530513	0.0836253	0.339072	0.0055305		P09302	0	0.2	0.199013	0.0994281	0.432047	0.00129005
	Q8Y5K2	0	0.3	0.0173837	0.0853454	0.378133	0.00173721		F5NVT3	0	0.5	0.111019	0.128052	0.501358	0.0229891		ADJ17341.1	1	0.5	0.522046	0.357404	0.648043	0.525259		YP_233041.1	1	0.3	0.114954	0.062005	0.3116	0.000144697
	I6CI48	0	0.2	0.0278825	0.02415	0.326776	0.000129317		Q822T6	0	0.1	0.341715	0.18044	0.635824	0.134125		E9BPM4	0	0.6	0.0262104	0.13561	0.386364	0.00979343		AAB99964.1	1	0.4	0.135183	0.278268	0.38708	0.407108
	A0AB33SFM6	0	0.2	0.06737	0.0862112	0.320491	0.000155076		A0A8H8Z8M2	0	0.1	0.00542105	0.00474026	0.332706	0.000122316		XP_002259987.1	1	1	0.345683	0.679032	0.694904	0.998964		F5HI32	0	0	0.118087	0.0648933	0.357768	0.000511603
	A0A0V1B4K2	0	0.2	0.0539923	0.062007	0.366452	0.000706725		F5P1Y2	0	0.6	0.754625	0.44099	0.753784	0.720375		A0A4Z2DNH1	0	0.7	0.290552	0.238337	0.618562	0.0369737		Q76R01	0	0.7	0.150508	0.220812	0.310526	0.0539973
	A0A2U2H0M9	0	0.3	0.0355156	0.076091	0.314938	0.00101871		A0A7Z1J0H7	0	0.3	0.0132753	0.0667232	0.330841	0.0015865		A2TEF2	0	0.1	0.10376	0.0926489	0.353947	0.00122628		F5HC71	0	0.5	0.167796	0.276973	0.501282	0.547088
	A0AAN4IJV7	0	0.5	0.228182	0.2743	0.498876	0.00732865		F5NTY2	0	0	0.00345854	0.00702955	0.206257	4.24357e-06		C4M4S7	0	0.1	0.0178054	0.0243677	0.224396	0.000196934		NP_040189.1	1	0	0.197844	0.203395	0.451049	0.000703878
	A0A6L8PMI4	0	0.2	0.0488318	0.0640131	0.41491	0.00464496		Q9KS19	0	0.4	0.0113806	0.0800285	0.213231	0.000218433		A0A4Z2DE93	0	0.6	0.217766	0.129049	0.522781	0.00626722		Q89480	0	0.1	0.0807416	0.0263353	0.18685	0.000244994
	E5SDP0	0	0.3	0.084201	0.0353043	0.34709	0.000198379		A0A8B4CAZ6	0	0.3	0.133187	0.112328	0.481275	0.000299904		A4I1X6	0	0.2	0.0256772	0.0350023	0.290092	0.000387285		P16272	0	0.2	0.11291	0.175679	0.269998	0.00162975
	A0A0H2VZF9	0	0.1	0.0299109	0.02662	0.214945	0.000187854		A0A2M8HS16	0	0.2	0.0371444	0.0373987	0.472261	0.000964187		A0A4Z2DKK7	0	0.5	0.0420188	0.14103	0.420034	0.0046612		Q6WB94	0	0.4	0.209136	0.249751	0.43963	0.00294059
	V6TH15	0	0.7	0.271894	0.343377	0.54572	0.370952		F5NY51	0	0	0.00405905	0.0179499	0.169032	6.40196e-05		V6TH15	0	0.8	0.0729937	0.249253	0.466207	0.161758		Q01219	0	0.1	0.0566911	0.0513739	0.111305	4.73055e-05
	A0A656BHJ1	0	0	0.021564	0.0111713	0.336726	0.000261571		A0A9X5RFC8	0	0	0.00575724	0.00861987	0.280299	5.17003e-05		A0A0V1BV25	0	0.3	0.0205914	0.0331081	0.288417	0.000579393		AFK50416.1	1	0.3	0.175578	0.22125	0.413814	0.0710186
	B0BXI5	0	0.4	0.0349842	0.0569199	0.369814	0.00037436		A0A0H2XIE9.1	1	0.6	0.362017	0.267367	0.672411	0.139071		K2NTU1	0	0.2	0.0449536	0.0206831	0.366016	0.00168657		NP_041332.2	1	0.9	0.703693	0.56748	0.790585	0.898568
	Q891X8	0	0.2	0.0237429	0.0611092	0.349597	0.000949284		Q63T68	0	0.1	0.0159115	0.0130905	0.402333	0.000705554		A4I7R3	0	0.2	0.0503251	0.0313773	0.362749	0.000759267		Q89188	0	0	0.0848039	0.0919149	0.217448	3.97054e-05
	AFV71595.1	1	0.7	0.427161	0.467623	0.690772	0.942511		Q7VTD4	0	0.3	0.00665413	0.0290837	0.463012	0.00247032		Q4Q485	0	0.1	0.0224503	0.0162371	0.255855	0.000508228		P24358	0	0.3	0.0894845	0.132242	0.305493	0.000937612
	Q8CYG6	0	0.5	0.214643	0.175388	0.627787	0.520143		A0A7Z1D147	0	0.2	0.00758886	0.0358579	0.311029	8.49549e-05		A0A3Q8IBT1	0	0.2	0.017649	0.0471611	0.348119	0.00506302		P04310	0	0	0.0708344	0.0901185	0.297924	0.0001384
	A0A3R0XHW4	0	0.4	0.146365	0.345298	0.58134	0.455757		B2TXP6	0	0	0.00435591	0.0345342	0.178744	7.90735e-06		A0A8U0WPW2	0	0.3	0.010148	0.0884916	0.195568	0.00430188		P09287	0	0.2	0.170735	0.178437	0.496774	0.10279
	Q83C41	0	0.5	0.0539832	0.156227	0.427242	0.0227631		A0A7Z8BH72	0	0.3	0.0303719	0.0759909	0.421641	0.000139903		A0A3Q0KKY3	0	0.1	0.00490683	0.0242151	0.264009	0.000755168		F5HDE7	0	0.4	0.108719	0.172313	0.304959	0.00770313
	Q897U3	0	0.1	0.0488882	0.0768844	0.418134	0.00193727		Q8Y5R1	0	0.4	0.0528676	0.164358	0.421934	0.051037		K2N7E8	0	0.3	0.0613511	0.0576778	0.434309	0.0096795		AAB47785.1	1	0.9	0.370022	0.539898	0.643681	0.600981
	Q5CRR4	0	0.5	0.0405225	0.121581	0.329672	0.00111311		A0A2S8D7D1	0	0.2	0.0264168	0.0413801	0.440143	0.000319185		A0A0V1BC18	0	0.1	0.0136297	0.0390184	0.244968	0.000396729		Q6SWD3	0	0.6	0.273267	0.334117	0.442911	0.324385
	P07614	0	0.3	0.0257696	0.0979458	0.45378	0.00295129		A0AAN4IK65	0	0	0.00584303	0.0080147	0.263188	0.000158982		Q4QHD4	0	0.4	0.0507885	0.0798724	0.340788	0.00155706		Q01218	0	0.4	0.11909	0.173098	0.306517	0.000447856
	YP_002346905.1	1	0	0.0083185	0.00194029	0.261326	0.000130042		A0A380Q9R7	0	0.2	0.0257893	0.0225806	0.316667	6.99228e-05		A0A5K4F2U8	0	0.4	0.126506	0.19504	0.551316	0.0425508		P18378	0	0.1	0.0969349	0.130651	0.294278	0.000269533
	G3XD29	0	0.1	0.00292523	0.00963883	0.211732	7.12615e-05		A0A6L8NVG8	0	0.2	0.0334868	0.047823	0.424553	0.000408606		A0A3S7WPA1	0	0.3	0.0463982	0.0344219	0.321781	0.000625329		F5HDD3	0	0.2	0.17322	0.254955	0.457925	0.259491
	A0A1Y1JPP0	0	0.2	0.10206	0.0464567	0.449536	0.0131105		Q891X8	0	0	0.0281192	0.0654178	0.324241	0.000566846		B1N378	0	0.5	0.117585	0.229007	0.500223	0.0191283		P34016	0	0.9	0.34613	0.41026	0.567899	0.318796
	C4M9H6	0	0.2	0.0500931	0.0927094	0.375885	0.00577039		BAE92207.1	1	0.5	0.178003	0.418084	0.576492	0.310416		E9AEK1	0	0.2	0.177225	0.120276	0.401311	0.00759585		Q01222	0	0.2	0.0665304	0.0277581	0.162534	3.95021e-05
	NP_540501.1	1	0.7	0.347465	0.369748	0.535811	0.26667		A0A2Y4Z803	0	0	0.0157007	0.0458468	0.378559	0.000574561		XP_003722581.1	1	0.6	0.166844	0.300411	0.550659	0.787915		AAB99965.1	1	0.3	0.15344	0.142057	0.394006	0.0282437
	A0A1M4LER4	0	0.2	0.0124217	0.0201711	0.318078	0.00255014		Q7VU79	0	0.1	0.00573293	0.00937801	0.287543	0.000215197		A0A0V1AU63	0	0.1	0.00971006	0.0489235	0.219117	0.00138778		F5HG68	0	0.1	0.144396	0.0952771	0.32266	0.000844034
	Q5L5N7	0	0.3	0.0402794	0.0645563	0.408039	0.00719736		Q3Z0M7	0	0	0.00552383	0.00896549	0.248502	0.000122305		A0A3Q0KF51	0	0.3	0.0194415	0.0604482	0.220387	0.00161838		NP_776002.1	1	0.8	0.764172	0.507369	0.841193	0.969853
	Q7AKA4	0	0.3	0.034427	0.0693811	0.178181	0.00469272		Q63RV9	0	0.4	0.00999481	0.0139819	0.335739	4.73249e-05		A0A4Z2D0E4	0	0	0.00709828	0.00333333	0.192679	0.000344679		YP_233005.1	1	0.7	0.334902	0.448607	0.567693	0.935097
	A0A0I2MBE7	0	0	0.026584	0.0136912	0.162419	3.08229e-05		AGA03821.1	1	1	0.941222	0.839719	0.761253	0.998725		A0A0V1AV35	0	0.2	0.00764108	0.10083	0.188866	0.000769459		F5HFZ4	0	0.3	0.128088	0.0483065	0.296839	0.000358321
	YP_219481.1	1	0.1	0.10329	0.152635	0.491599	0.0108128		A0A9Q5XVV2	0	0.2	0.0400509	0.0388114	0.405276	0.000404483		V6TJE5	0	0.6	0.210009	0.312842	0.45805	0.0321659		P06492	0	0.2	0.103167	0.0624925	0.322353	0.00736806
	Q6NFN2	0	0.3	0.197088	0.113684	0.391792	0.00433464		A0A7Z1EH31	0	0	0.00550737	0.0162004	0.242728	7.86185e-05		A0A0V1BG53	0	0.4	0.0570472	0.0695864	0.423856	0.0137692		NP_056793.1	1	0.2	0.141062	0.126957	0.440755	0.00322694
	A0A9P2IM55	0	0	0.0100041	0.00462427	0.238819	6.80849e-05		A0A0H3AZL9	0	0.1	0.000925284	0.0240886	0.189658	0.000529011		K2NJ53	0	0.5	0.0455576	0.0824413	0.36769	0.00089244		I6WMI8	0	0	0.120771	0.038919	0.283255	0.00014249
	V6T910	0	0.4	0.0480852	0.0641636	0.435198	0.00323443		ANC27833.1	1	0.7	0.642737	0.593108	0.613706	0.58126		A4I228	0	0.2	0.16066	0.0417598	0.434167	0.00103058		F5HHT6	0	0.1	0.0775458	0.0352229	0.29404	0.000384903
	A0A0A7A1C4	0	0	0.0341045	0.0213463	0.277829	0.000305007		I6YGC8	0	0.3	0.00298562	0.0317029	0.157439	0.00024963		AAR20840.1	1	0.4	0.0843719	0.0960692	0.410736	0.0849744		AAC54579.1	1	0.3	0.172086	0.21278	0.418464	0.00622956
	Q9Z8V7	0	0	0.0358057	0.0403559	0.280063	0.00012147		Q81U95	0	0.6	0.206835	0.179599	0.577277	0.00347953		B9QI96	0	0.5	0.0472238	0.143339	0.467388	0.00688695		P17374	0	0.3	0.13574	0.196339	0.26002	0.0833904
	A0A656BHG5	0	0.1	0.0199715	0.0445043	0.22665	0.000359365		A0AB33SFM6	0	0.3	0.0078154	0.0521164	0.271837	0.000184937		V6TX01	0	0.4	0.16796	0.180331	0.515939	0.00336916		P0DOQ7	0	0.5	0.124268	0.166191	0.405658	0.159123
	ACU44481.1	1	1	0.515225	0.906794	0.717406	0.999824		A0A0I2DIJ6	0	0.1	0.0334079	0.0381043	0.323807	0.000221867		A0A0V1BY68	0	0.4	0.0161195	0.0507125	0.276823	0.000861591		I6WJT8	0	0.4	0.193991	0.175509	0.38928	0.00476523
	V6TGQ3	0	0	0.0833377	0.0645416	0.517607	0.00308571		Q83EZ5	0	0.1	0.0265751	0.0348836	0.321251	0.00167033		A0A132NMD2	0	0.6	0.0794343	0.217228	0.421224	0.0907226		Q6SVZ5	0	0.4	0.344091	0.205076	0.54097	0.0118235
	Q63PZ5	0	0.2	0.0280978	0.137244	0.434067	0.0118698		A0A2Z6A9G4	0	0	0.0182998	0.0425502	0.391662	0.00052611		K2MSU8	0	0.2	0.165567	0.106345	0.497075	0.0153509		P10201	0	0.3	0.0955708	0.0641402	0.299946	0.00116102
	AAA30259.1	1	0.7	0.428503	0.598777	0.747597	0.999062		A5I823	0	0.2	0.00782308	0.00522057	0.225638	8.01341e-05		E9BQ58	0	0.1	0.0561319	0.0443595	0.406533	0.00139456		Q6WBA1	0	0.5	0.265559	0.459819	0.527699	0.134858
	AAF73956.1	1	0.9	0.317358	0.580919	0.724579	0.991697		A0A9X5RIU3	0	0.1	0.00864882	0.0472407	0.225058	0.000142071		A0A4Z2D8M0	0	0.2	0.00945826	0.00837897	0.234843	0.000200399		P68698	0	0.4	0.0966045	0.116969	0.355009	0.000461921
	I6DW73	0	0.7	0.114554	0.301081	0.416236	0.010461		A0A6N3QGJ6	0	0.4	0.0436496	0.169708	0.353167	0.00220691		K2N1A3	0	0.3	0.0925959	0.0435899	0.384291	0.0107704		ABD75314.1	1	0.2	0.140037	0.17247	0.408931	0.1477
	O51687	0	0.1	0.0209238	0.054841	0.294055	0.000108064		Q63NC2	0	0.2	0.0230169	0.0259522	0.358507	0.00496224		A0A132NY90	0	0.2	0.010057	0.0503502	0.207568	0.000637026		Q76QY8	0	0.2	0.0853636	0.0647087	0.212088	0.000395626
	Q9CM74	0	0.3	0.0215264	0.121598	0.265775	0.000604246		Q9HVH1	0	0.5	0.0103695	0.0673994	0.26408	0.00031182		A0A3Q0KLR4	0	0.2	0.0163662	0.0527124	0.283132	0.000552573		P06747	0	0.8	0.425903	0.599722	0.693984	0.965285
	Q63JA1	0	0.3	0.0308369	0.0454606	0.293392	0.000161667		A0A6N3QG91	0	0.4	0.00864951	0.0346798	0.33098	0.000655217		A0A1Y1JK93	0	0.4	0.0136998	0.0367942	0.192254	0.000582114		Q6SWC4	0	0.2	0.231918	0.149459	0.412199	0.000788036
	A0A4Z2D8Z4	0	0.5	0.049467	0.0982661	0.48595	0.000200511		Q83DI6	0	0.1	0.0184755	0.0482284	0.279268	6.26595e-05		E1F4S2	0	0.5	0.445986	0.155489	0.638761	0.125584		P31037	0	0.4	0.0911756	0.0359554	0.298438	0.000849604
	NP_054713.1	1	0.7	0.360125	0.586989	0.660149	0.515524		A0A1S9KE95	0	0.1	0.00399205	0.0278449	0.221538	0.000169397		A0A0F7V4E5	0	0.3	0.0180298	0.124533	0.342886	0.00920078		P89462	0	0.5	0.191834	0.222552	0.423144	0.261242
	A0A6A9TME8	0	0	0.0377254	0.0227924	0.20325	9.96147e-05		Q9I078	0	0	0.0252723	0.0291339	0.391641	0.000318394		E9AEF7	0	0.3	0.0244816	0.0129911	0.277346	0.00120402
	Q9K2E3	0	0	0.050172	0.0105053	0.373589	0.00175129		Q895E8	0	0.2	0.0144082	0.0888	0.327234	0.00152883		A0A0V1AYI2	0	0.7	0.0468247	0.287146	0.4717	0.00721938
	A0A6N3QG91	0	0.1	0.0540097	0.0508346	0.267639	7.8649e-05		P0ABQ8	0	0.1	0.0177846	0.0406405	0.296403	0.00163404		E1F5Z4	0	0.4	0.0145072	0.0181563	0.234203	0.000751426
	V6U3Z4	0	0.6	0.0622844	0.0635839	0.367825	0.00345054		A0A2Y4XR26	0	0.2	0.0139141	0.0407418	0.368903	0.00206064		Q5DB36	0	0.3	0.0307892	0.106036	0.264642	0.00385908
	A0A403LYP6	0	0.2	0.00879339	0.0102925	0.26935	0.000186785		B5Z6W6	0	0.6	0.116771	0.200245	0.516069	0.217966		C4M7E3	0	0.5	0.0766511	0.157088	0.454657	0.0107968
	P24769	0	0.1	0.038067	0.0197554	0.313653	1.96647e-05		A0A0A7A1C4	0	0.1	0.0124978	0.0232075	0.284143	0.000153649		A0A4Z2D8S0	0	0	0.00478922	0	0.18669	0.000185494
	E9BPT2	0	0.4	0.0592892	0.0589693	0.471629	0.000407429		WP_129935252.1	1	0.8	0.538519	0.761757	0.704161	0.993789		A8BRJ3	0	0.1	0.0130466	0.0230627	0.234702	0.000274779
	P0DOT3	0	0.3	0.105327	0.110667	0.477703	0.00444501		Q890W3	0	0.2	0.0068567	0.0258631	0.315944	0.000332052		A0A4Z2DIB6	0	0.1	0.0345549	0.0416973	0.287475	0.000271069
	A0A398QIH2	0	0.5	0.191973	0.164713	0.373499	0.00331338		O33336	0	0.1	0.00382351	0.017487	0.276559	0.000674702		Q5CUE5	0	0.1	0.0143918	0.0527746	0.19345	0.00339324
	A4HSI1	0	0.3	0.0584361	0.0503378	0.264977	0.00126333		A0A4Y1W1F3	0	0.1	0.0562975	0.0719526	0.477016	0.0446489		XP_001348015.1	1	0.4	0.223967	0.349397	0.636753	0.793843
	Q0T138	0	0.4	0.0424016	0.0651023	0.415283	0.000918141		Q5L5I6	0	0.1	0.0341173	0.0259412	0.387291	0.000170089		A0A132NYI0	0	0.4	0.0273369	0.0532815	0.351535	0.000466361
	Q63MZ0	0	0.1	0.00688208	0.0245639	0.25405	3.84817e-05		Q8Y6L5	0	0.2	0.0159791	0.0222137	0.334865	0.00105711		A0A5K4FE34	0	0.4	0.0366648	0.12395	0.319653	0.00225285
	P64553	0	0.2	0.0498036	0.0275133	0.344587	6.14085e-05		ABX84373.1	1	0.8	0.48731	0.65007	0.723103	0.872753		A0A4Z2CTT8	0	0	0.0343939	0.0159903	0.348434	0.000459677
	A0AAU8W9K3	0	0.3	0.0399196	0.0771179	0.366046	0.00199918		Q0P9I5	0	0.1	0.00943652	0.0511935	0.333498	0.00420622		A4HSA4	0	0	0.0379465	0.0873662	0.308571	0.00161779
	B2TSS7	0	0.3	0.064378	0.0480903	0.259116	0.000118356		B2U035	0	0	0.0071432	0.0232845	0.238914	5.2778e-05		A0A1Y1JN41	0	0.1	0.0663367	0.0543515	0.4373	0.00434904
	AHW46359.1	1	0.3	0.352642	0.297368	0.625712	0.0407809		A0A9Q5U8U6	0	0.2	0.010055	0.031953	0.310957	5.22928e-05		A0A132NXS9	0	0.9	0.89436	0.438214	0.869843	0.981481
	A0A0H2W100	0	0	0.0231319	0.0179263	0.239726	2.95628e-05		P77485	0	0	0.025109	0.00708887	0.39769	0.000850492		C1LES0	0	0.4	0.115272	0.103941	0.485534	0.0269694
	A0A2S8D8Q2	0	0.2	0.0198558	0.0151782	0.295106	0.00060859		Q9K018	0	0	0.00571439	0.0241399	0.323548	0.000102118		E9BMF8	0	0.5	0.0832485	0.149311	0.389699	0.0295668
	B0BWA3	0	0.3	0.0397891	0.0709168	0.477281	1.79444e-05		A0AB36PES6	0	0	0.0032752	0.0229344	0.217586	0.000268195		K2MZ52	0	0.6	0.218897	0.12202	0.554896	0.0696424
	A0A2Z2F8Q6	0	0	0.0443904	0.00242532	0.332348	0.000414383		A0A482ETE8	0	0.1	0.00613392	0.0137886	0.341144	7.63118e-05		C6LQN5	0	0.1	0.0457575	0.050642	0.362042	0.00117517
	P28280	0	0.1	0.0405477	0.0733093	0.389092	0.000286976		A0A8H9E3V8	0	0.1	0.0336448	0.034274	0.433876	0.000793953		A0A4Z2DCA4	0	0.2	0.0185979	0.0421164	0.242325	0.000379751
	B5Z6E5	0	0.1	0.0337526	0.0387793	0.297404	0.000258489		Q321N1	0	0.7	0.252048	0.37165	0.578684	0.114615		A0A4Z2D1I3	0	0.5	0.0231317	0.0609898	0.335977	0.00394889
	A0A1M4LA30	0	0.1	0.0266801	0.0259527	0.30189	0.000382141		Q892V4	0	0.4	0.0026842	0.110217	0.364327	0.143937		A0A3Q0KP67	0	0	0.00797075	0.0052074	0.179261	0.000325664
	P21606	0	0.3	0.0587264	0.0497153	0.416511	0.00118426		A0A2S1Q678	0	0.2	0.0796085	0.0578174	0.390542	0.00155044		A0A1Y1JGB1	0	0.5	0.00357097	0.0538167	0.131592	0.000499758
	A0AAE5K019	0	0.1	0.0319009	0.0673463	0.224913	1.24801e-05		A0A2U2H0M9	0	0.1	0.0218866	0.0383157	0.335308	0.000126028		A0A132NY80	0	0	0.00398602	0.0030506	0.202255	0.000173072
	Q9KM05	0	0.2	0.0486539	0.0932195	0.522403	0.0063017		A0AAN3ZBK6	0	0.1	0.00797257	0.0386237	0.296689	0.00192429		A0A132NMD1	0	0.7	0.0167471	0.295403	0.291142	0.154317
	A0A2X2HRQ1	0	0.4	0.0218819	0.0441327	0.412782	0.000366664		A0A931AMX7	0	0.2	0.0728413	0.0705456	0.443016	0.00459336		Q24989	0	0.7	0.333498	0.18109	0.475401	0.0292598
	A0A9X5RGU9	0	0.1	0.0264141	0.0274981	0.319623	0.000180921		A0A0H2VYL3	0	0.1	0.0153724	0.0153395	0.277301	0.00142935		A0A1Y1JMF6	0	0.5	0.129366	0.115238	0.43451	0.00204415
	Q63Q78	0	0.9	0.272225	0.365525	0.430686	0.0288241		B0BUS2	0	0.1	0.00367039	0.0335597	0.343635	0.0002468		V6TGA0	0	0.1	0.0157036	0.00333333	0.230897	3.2177e-05
	Q32EM9	0	0.3	0.0112551	0.0415401	0.449392	0.0013923		A0A1S9JK31	0	0.2	0.0588152	0.0717439	0.373888	0.000340888		Q5CSF7	0	0.3	0.0202987	0.021557	0.211783	0.00030879
	P10229	0	0.3	0.078527	0.245866	0.509301	0.00974634		A0A6D2WG87	0	0.3	0.0191033	0.0717012	0.311834	0.00183756		K2NJ48	0	0.2	0.022953	0.0341295	0.230082	0.00144668
	A0A7Z1ELC1	0	0	0.0295414	0.0196945	0.424339	0.00354516		Q32BL1	0	0	0.0145553	0.0149214	0.289803	0.00020334		A0A4Z2DXJ1	0	0.5	0.207072	0.20231	0.596333	0.0390718
	A0A482EVZ2	0	0.2	0.0390403	0.121873	0.43651	0.00408979		A0A384L6L4	0	0.3	0.0940052	0.171334	0.448133	0.00130069		C4M6X7	0	0.2	0.0110148	0.041576	0.24064	0.000176706
	Q6NHP1	0	0	0.0204729	0.0096885	0.231717	5.8582e-05		A0A8B3KK73	0	0	0.00859397	0.0226608	0.231475	1.73081e-05		V6TAI5	0	0	0.0332744	0.0164435	0.312434	0.000615701
	CBI85484.1	1	0.9	0.421109	0.738976	0.744359	0.998045		A0A0A0QUN8	0	0.2	0.00522702	0.0377465	0.246081	0.000326042		A4HSB2	0	0.5	0.0509724	0.0833158	0.335326	0.00383479
	A0A2Z2DBI6	0	0.4	0.0700562	0.102884	0.458513	0.000561088		A0A4P7TWV9	0	0.5	0.00876137	0.044409	0.213974	0.000268777		E5S291	0	0.1	0.0294179	0.0386305	0.299113	0.000515151
	P04297	0	0.1	0.0252376	0.0712687	0.372294	1.51412e-05		A0A0H7SS15	0	0.3	0.00469249	0.0277588	0.302638	2.54087e-05		V6TPY8	0	0.6	0.104705	0.218218	0.443558	0.0052763
	A0A1S9IVU3	0	0.7	0.222939	0.357855	0.70073	0.559501		Q63IW1	0	0	0.0111596	0.00676295	0.404816	0.00115565		A4IBT5	0	0.3	0.0351622	0.037641	0.291809	0.000579197
	A0A3S7WPV0	0	0.3	0.0622601	0.102667	0.441976	0.0125867		A0A1M4LER4	0	0.3	0.00751239	0.0152118	0.374044	0.00484734		A8BSI1	0	0.3	0.0640338	0.0254199	0.378125	0.00118173
	C6LZG6	0	0.2	0.0447324	0.037459	0.45666	0.00159543		A0AB36PJR2	0	0.1	0.000570872	0.00871171	0.181579	0.000372475		A0A4Z2CYH4	0	0.8	0.044879	0.100465	0.348344	0.0346009
	I6F9D8	0	0	0.0446289	0.0217318	0.265255	0.000136045		Q9HTA7	0	0.5	0.100928	0.145258	0.568742	0.0552483		BAD97684.1	1	0.6	0.424875	0.230273	0.717403	0.466616
	F5NT33	0	0	0.0208737	0.0135261	0.182115	3.25211e-05		Q8E009	0	0.1	0.0569846	0.100468	0.380847	0.000419638		A0A4Z2D8P8	0	0.3	0.120519	0.0743995	0.545892	0.00225428
	AIF88081.1	1	0.9	0.687483	0.682154	0.712347	0.992033		A0A2X2KIM2	0	0.1	0.00669832	0.0129513	0.34092	0.000810648		A0A5K4ET12	0	0.7	0.198111	0.207359	0.466824	0.0462319
	Q9JZ09	0	0.5	0.0820037	0.180752	0.456642	0.0131978		Q822S2	0	0.2	0.00815957	0.0481133	0.270952	0.000175147		A0A132NS09	0	0.4	0.0751343	0.146812	0.487134	0.008641
	A0A2S8D3P9	0	0	0.011773	0.000964623	0.32278	8.97637e-05		A0A0H3DUB6	0	0	0.00102071	0.0327894	0.15321	0.00022863		E1F875	0	0.3	0.016803	0.00659118	0.292948	0.000325495
	A0A2X2HJR3	0	0.1	0.0330562	0.0135031	0.160276	6.88971e-06		Q0T878	0	0.1	0.0173718	0.0236143	0.30821	0.000126658		K2NS55	0	0.2	0.0260699	0.0250739	0.314976	0.000953827
	Q76ZP7	0	0.3	0.057356	0.14104	0.391334	0.000589678		A0A1M4LDS4	0	0.4	0.0567083	0.0937425	0.613883	0.00418792		A0A5K4FCS5	0	0.2	0.0103272	0.0707612	0.267053	0.00144202
	XP_001464650.1	1	0.3	0.0737479	0.204829	0.622484	0.313814		A0A3R0XML6	0	0	0.00346644	0.00373122	0.195389	6.40897e-06		A0A132NNN4	0	0.1	0.00923091	0.00971726	0.182078	9.70278e-05
	A0A0H7UY55	0	0	0.049876	0.00780815	0.334854	4.99654e-05		A0AB33SKC1	0	0.5	0.0352388	0.0660284	0.386848	0.000858845		A0A1Y1JIU6	0	0.4	0.159597	0.155285	0.571663	0.0363973
	WP_002972093.1	1	0.6	0.511244	0.458823	0.684201	0.798102		CRR17034.1	1	1	0.671999	0.80978	0.672073	0.909607		C4LSX5	0	0.8	0.510737	0.236489	0.659804	0.341123
	A0A380QAE1	0	0	0.0407986	0.0163599	0.237466	4.64264e-05		A0AAN4CK78	0	0	0.00406415	0.0372505	0.303135	0.000127418		A0A0V1BGX8	0	0.6	0.144672	0.192212	0.4294	0.195592
	Q2G0C0	0	0.5	0.537759	0.37785	0.673624	0.0507879		A0A7Z8BE06	0	0.2	0.0206858	0.0708712	0.515456	0.000849943		E9BPH2	0	0.5	0.0251737	0.0419639	0.280041	0.00149851
	A0A7Z1EH31	0	0.1	0.0159428	0.0225299	0.263811	4.71735e-05		Q99ZT4	0	0.1	0.0121412	0.0321504	0.288167	0.000162097		A0A3S7XC07	0	0.2	0.0349807	0.0544932	0.310528	0.00222158
	G3XCW9	0	0	0.037146	0.0103898	0.244857	7.89321e-05		A0A3T2UYU0	0	0	0.00653715	0.016409	0.250933	5.05532e-05		A0A0V1B6L5	0	0.1	0.0582269	0.154729	0.385649	0.0109116
	A0A658Y6W5	0	0.2	0.00137676	0.0190792	0.180219	2.14758e-05		Q893Y4	0	0.4	0.095765	0.103504	0.519062	0.0060456		A0A132NSX2	0	0.2	0.0465007	0.0449984	0.42248	0.000221076
	Q8E273	0	0.1	0.0301528	0.0320959	0.297061	0.000282564		Q7DJZ4	0	0.5	0.01959	0.0403088	0.30629	0.00421091		A0A4Z2D3D8	0	0	0.00245018	0.0030506	0.120262	5.37988e-05
	A0A9P2IP96	0	0	0.00831303	0.00716943	0.244307	1.73006e-05		A0A4P7TSD3	0	0.1	0.0129263	0.015965	0.318977	2.77452e-05		Q4QC64	0	0.3	0.00940458	0.0409102	0.226879	0.000401194
	P96233	0	0.2	0.0449733	0.0691378	0.195034	0.000528615		Q83QN8	0	0.1	0.00296573	0.0248019	0.207974	0.000102035		C6LVE6	0	0	0.0153791	0.00835175	0.263315	7.86363e-05
	Q80HU0	0	0.5	0.238345	0.346698	0.520272	0.0393019		EDR35563.1	1	0.5	0.0612424	0.129021	0.510563	0.00279835		E1EWG4	0	0.1	0.00913094	0.0128121	0.159834	0.000207351
	A0A090NBJ7	0	0	0.0242765	0.0253395	0.286409	4.58401e-05		Q0WJ93	0	0.3	0.0133263	0.0725622	0.37629	0.00067312		AAA63422.1	1	1	0.582252	0.574647	0.733142	0.993685
	A0A1S9JMT1	0	0.1	0.00797754	0.0277765	0.310006	0.000164589		A0A6L8P6T9	0	0.2	0.0112398	0.136845	0.377845	0.00782745		A0A0V1AST4	0	0.1	0.0135869	0.0209475	0.235197	0.000508204
	A0A384L6L4	0	0.3	0.146254	0.19733	0.457833	0.00306942		Q9KQR7	0	0	0.0115807	0.00381941	0.307044	4.45757e-05		E1F8X6	0	0.6	0.105938	0.0795605	0.344911	0.00150311
	I6XWE5	0	0.2	0.0126378	0.0413414	0.218275	8.40613e-05		P32717	0	0.5	0.376712	0.356289	0.55197	0.0951415		A0A644F3W6	0	0.3	0.0165974	0.102564	0.309537	0.0156373
	Q63RV9	0	0.1	0.0182676	0.00611181	0.231387	1.31987e-05		CAX52305.1	1	0.6	0.155258	0.203762	0.630605	0.0809081		E1EY51	0	0.1	0.0309562	0.00943452	0.282641	0.000686133
	Q32HQ0	0	0.2	0.0482713	0.0198307	0.264663	2.67358e-05		A0A403LYP6	0	0	0.00551748	0.000506433	0.239689	0.000734093		A0A3Q0KDH5	0	0.4	0.194918	0.157472	0.515351	0.0118646
	NP_275079.1	1	0.7	0.126787	0.347579	0.510778	0.0315188		Q5IMR0	0	0.4	0.0289043	0.133443	0.526591	0.055909		G4VQL7	0	0.1	0.0179124	0.0258354	0.260021	0.000274838
	P71915	0	0	0.0356841	0.0161796	0.335736	0.000129977		Q9CLE3	0	0	0.00885813	0.0237243	0.349129	0.000258482		K2N095	0	0.5	0.260883	0.134078	0.439111	0.0272481
	Q6SWC8	0	0.4	0.111798	0.175342	0.42422	0.00550711		Q9JXU1	0	0.2	0.00464736	0.0242297	0.248832	3.12754e-05		C4M1J7	0	0.5	0.585007	0.310389	0.77965	0.576517
	P9WMS9	0	0.3	0.0372946	0.0781759	0.275841	0.000276103		Q894T3	0	0.1	0.00433669	0.0434516	0.325755	0.000452402		B9QNW5	0	0.1	0.0149089	0.0697853	0.251467	0.00534841
	A0A8B3K4Z8	0	0.4	0.0824052	0.160583	0.325179	0.00243175		Q0T440	0	0.1	0.0138744	0.0209503	0.335923	7.8395e-05		K2NIV7	0	0.2	0.0310704	0.0708487	0.315146	0.00562796
	E1EZP6	0	0.2	0.037226	0.0561568	0.374957	0.000208715		A0A9X5RGL5	0	0.1	0.0269327	0.022413	0.403109	8.6197e-05		A4I0C6	0	0.1	0.0234636	0.0211698	0.311288	0.000585255
	A0A0T9JH20	0	0	0.00711895	0.0124426	0.297167	0.000227707		A0AB36P8C3	0	0.1	0.00253969	0.00556668	0.203653	8.25769e-06		C4LXB9	0	0.2	0.319506	0.144311	0.563619	0.234979
	Q9A0U7	0	0.1	0.0436052	0.0371769	0.344563	0.00627333		A0A6L7H2K4	0	0.4	0.423098	0.245162	0.658829	0.113624		A0A4Z2CX04	0	0.2	0.135086	0.0342408	0.457362	0.000541304
	A0A4Z2DE93	0	0.8	0.0558071	0.0820071	0.359956	0.000462847		A0A8H8Z840	0	0.4	0.0617078	0.143423	0.514507	0.00401607		A0A3Q0KTC9	0	0	0.0116563	0.0062363	0.220046	5.18774e-05
	Q9I6B6	0	0.1	0.0187194	0.0319176	0.214597	4.30547e-05		P9WPV9	0	0.3	0.0094588	0.0375045	0.292845	8.68537e-05		C4LTT3	0	0.1	0.0452015	0.080448	0.320135	0.00199178
	A0A8H9ACG3	0	0	0.00800196	0.0175048	0.321327	0.000191307		Q63JT4	0	0.8	0.161305	0.186747	0.576588	0.775104		ADG96010.1	1	0.6	0.310931	0.231857	0.574377	0.137474
	F5HE12	0	0.2	0.0468336	0.0972367	0.409264	0.00327317		Q2FZK2	0	0.4	0.00905684	0.0396586	0.370621	4.586e-05		A0A3S7WQT5	0	0	0.0689855	0.0544115	0.300312	0.00154558
	A0A1Y1JLV5	0	0.5	0.0765943	0.0818803	0.538763	0.00130107		A0A9P2IL23	0	0.1	0.0397917	0.0293642	0.383703	0.000442141		A0A3S5H5G1	0	0.6	0.0838081	0.241299	0.441484	0.0796214
	A0A380AZK9	0	0.2	0.0319856	0.0534421	0.27796	2.59515e-05		A0A656BHG5	0	0.2	0.0106392	0.018234	0.167364	2.84719e-05		A0A0V1BRA2	0	0.1	0.0106687	0.0558576	0.153297	0.000317124
	A0A380QDA9	0	0.5	0.0499893	0.10434	0.390901	0.000469494		Q8Y5H9	0	0.4	0.0344159	0.0758565	0.459679	0.00199332		AAC31146.1	1	0.7	0.0928978	0.30793	0.480596	0.33347
	B5ZAG5	0	0.3	0.10438	0.0477546	0.268703	0.000340424		A0A9X5MLW5	0	0	0.0102254	0.00370641	0.253752	0.000161787		A0A1Y1JC32	0	0.2	0.0655087	0.0764342	0.397683	0.0017525
	XP_002368877.1	1	0.8	0.426363	0.634904	0.68651	0.912465		Q63UP2	0	0	0.00140038	0.0135878	0.229456	0.000983632		AKK31275.1	1	0.4	0.0445088	0.0970887	0.324295	0.0107468
	A0A6N3QP56	0	0.8	0.295271	0.411761	0.570845	0.465218		A0A1S9KAI2	0	0.3	0.0124392	0.0349913	0.378422	6.13709e-05		V4Z6B4	0	0.5	0.0724409	0.13045	0.372671	0.0148652
	A0A1S9JIL7	0	0.1	0.0383431	0.0984209	0.218436	0.00117531		Q0SZ48	0	0	0.013657	0.0450721	0.382162	0.00570835		A0A3Q0KMA7	0	0.4	0.00514071	0.061142	0.177286	0.00112755
	A0A0A6ZTR5	0	0.4	0.109877	0.156784	0.47599	0.0737973		A5I4M6	0	0.6	0.0178777	0.0728389	0.313826	0.00132403		A0A0V1ALY3	0	0.4	0.0175738	0.121147	0.382957	0.00057934
	I6E487	0	0.4	0.0365683	0.06878	0.410187	0.00112279		Q898K5	0	0.3	0.0243678	0.0739682	0.355263	0.00394569		A4HZB8	0	0.2	0.0853694	0.106214	0.534332	0.00927538
	Q76ZL3	0	0.4	0.143719	0.133242	0.381534	0.0126289		A5I2I4	0	0.3	0.0306069	0.0693	0.318611	0.000368733		A0A3Q0KKA0	0	0.2	0.0167222	0.0217187	0.26388	0.000230157
	O06417	0	0.1	0.0200875	0.023231	0.289393	5.82083e-05		A0A0H9P8R1	0	0.2	0.0658233	0.0285025	0.42832	0.000218874		A0A644F560	0	0.1	0.0117762	0.0247396	0.292461	0.000218608
	P07610	0	0.3	0.0746006	0.132593	0.454204	0.00375726		Q9I6E9	0	0.2	0.0210703	0.0143703	0.368445	0.000392462		K2N9D4	0	0.4	0.0484255	0.10156	0.293446	0.000590734
	Q5L5I6	0	0.4	0.0459123	0.0443831	0.341811	0.00055858		Q9I3J1	0	0	0.00499677	0.000801466	0.294066	0.000113301		V6TVZ9	0	0.1	0.0889792	0.0844841	0.424169	0.000929368
	B0BXU3	0	0.2	0.060922	0.104979	0.49394	0.00790778		S7KGU6	0	0	0.00377176	0.0159152	0.271765	0.000213732		Q5CUZ9	0	0.7	0.0847383	0.152535	0.390392	0.0163877
	A0A6L8P0E6	0	0.1	0.0602879	0.0464296	0.379499	0.000100249		A0A380Q724	0	0	0.0315055	0.0109098	0.345131	0.000150898		Q9BHE9	0	0.5	0.129919	0.0666392	0.432027	0.000646798
	P68440	0	0.6	0.198074	0.279195	0.549467	0.0169818		A0A6N3QSZ3	0	0.1	0.00258384	0.0078808	0.233708	5.46927e-05		Q5DH97	0	0.3	0.138863	0.176788	0.362583	0.0750832
	WP_014362720.1	1	1	0.462103	0.759803	0.621286	0.773877		Q7VV45	0	0.3	0.00534791	0.0283535	0.349758	0.000326396		B6KAG7	0	0.5	0.0537833	0.0357953	0.378821	0.00112967
	P10235	0	0.3	0.114712	0.177662	0.576286	0.0385634		O51687	0	0.1	0.0175304	0.0447864	0.361756	7.01504e-05		C4M7M1	0	0.3	0.0562763	0.0966762	0.460022	0.00329099
	B9PHX6	0	0.2	0.0243689	0.0831756	0.418787	0.00723804		A0A1S9ISK0	0	0.1	0.0147836	0.0504161	0.333939	0.000330593		K2NNS3	0	0.1	0.144804	0.0442932	0.501143	0.00566325
	Q822Z0	0	0.6	0.0605132	0.117796	0.459665	0.0157318		A0A0I4JM57	0	0	0.00257324	0.0168937	0.190553	3.25696e-05		A4I2L3	0	0.5	0.0820552	0.262771	0.302386	0.6
	Q9KPT3	0	0	0.0903401	0.0313433	0.376405	0.000416751		A0A6D2WE83	0	0.4	0.0256036	0.0836186	0.279105	0.000110995		A0A4Z2DET8	0	0.3	0.164527	0.125383	0.518775	0.0177437
	F5P350	0	0.2	0.0499912	0.0395915	0.379386	0.000218779		A0A2X2HUS2	0	0.1	0.00598393	0.00971175	0.302834	0.000316823		A0A5K4FAX9	0	0.6	0.0338652	0.0404583	0.295933	0.00171939
	F5NY51	0	0.1	0.0409361	0.0275549	0.174217	2.63706e-05		Q83C37	0	0.1	0.111487	0.0695817	0.524887	0.00225323		Q4Q9F7	0	0.7	0.079674	0.138242	0.451702	0.0181828
	Q0T440	0	0	0.0167986	0.0159252	0.317314	9.40732e-05		Q63Y74	0	0	0.00980128	0.0146589	0.261865	5.71267e-05		A0A132NMB9	0	0.5	0.361669	0.0783965	0.543145	0.00277206
	Q2FZK2	0	0.2	0.0412903	0.0626648	0.411092	0.00012585		NP_275117.1	1	1	0.661481	0.725353	0.649399	0.659378		V6TSD6	0	0.3	0.10086	0.0823411	0.498364	0.00433568
	ANC27812.1	1	1	0.386291	0.744225	0.661583	0.999377		Q63S05	0	0.1	0.00961551	0.0251131	0.311576	0.000162501		C4LT04	0	0	0.0386443	0.0609195	0.418168	0.000524893
	B5Z8P3	0	0.1	0.0432994	0.0842592	0.495132	0.0245795		A0A2M8HKT0	0	0.1	0.0316753	0.0541856	0.37426	0.000600643		E9AH36	0	0	0.0455573	0.0272976	0.331903	0.000685467
	AKK31275.1	1	0.1	0.0455057	0.0561649	0.224078	8.38182e-05		A0A3T2UYP4	0	0.3	0.0126752	0.028915	0.241023	5.74916e-05		A0A1Y1JQ20	0	0.8	0.266523	0.125527	0.533289	0.0347248
	A5I3B3	0	0.3	0.231848	0.145928	0.471974	0.00131785		Q9CNL3	0	0.1	0.00927595	0.001337	0.28105	1.96735e-05
	G4VTL9	0	0.7	0.0941405	0.209501	0.56107	0.0797725		A0A658YUJ1	0	0.1	0.00461325	0.0102583	0.330143	0.0001272
	A0A9X5RHF3	0	0.2	0.0736752	0.0872306	0.496307	0.00569628		A0A7Z1EJY3	0	0.9	0.18846	0.476734	0.574351	0.433331
	Q3Z5I8	0	0.5	0.106199	0.262694	0.46438	0.00986603		O06417	0	0	0.0107592	0.0121516	0.260292	0.000333106
	A0A2X2J1A9	0	0	0.0228229	0.00667501	0.239913	9.58029e-06		A0AAN3ZEV6	0	0.2	0.016444	0.0474886	0.268198	0.00145623
	H9L4P9	0	0.1	0.0177412	0.0139347	0.201663	8.4428e-06		Q3Z2G3	0	0.2	0.00688143	0.00704752	0.224933	1.81272e-05
	A0A379ZJZ7	0	0.1	0.00354645	0.00428825	0.232521	4.25344e-05		Q8DQ28	0	0.3	0.0297974	0.0385783	0.340675	0.00135027
	Q9CLP7	0	0.1	0.043423	0.0325407	0.376962	0.00111782		AAA26682.1	1	0.8	0.440451	0.529952	0.611448	0.471608
	Q2FW70	0	0.2	0.0705343	0.0534239	0.399205	0.011449		A0A7Z1I815	0	0.1	0.00663909	0.0252967	0.209206	1.28364e-05
	A0A9Q5U995	0	0.2	0.0293793	0.0611988	0.331665	0.00107538		Q63P19	0	0	0.00507484	0.0198754	0.264096	0.00194814
	A0AAN4D7J7	0	0	0.0185145	0.0215656	0.270973	0.000912346		A0A6L8PK81	0	0.6	0.115716	0.0992099	0.48943	0.00593125
	A0A8H8Z632	0	0.5	0.0936941	0.0764063	0.584715	0.0170427		Q6NJB9	0	0.7	0.0646676	0.0544049	0.55185	0.00948324
	A0AAN3ZCP9	0	0	0.0345046	0.0109664	0.378768	0.000406599		Q0WAC0	0	0.4	0.0904171	0.103974	0.468461	0.00516614
	A0A6N3QXT4	0	0.5	0.048039	0.108466	0.497794	0.000592033		A0A7G6KB46	0	0	0.0374503	0.0390703	0.453356	0.00383708
	A0AB36PEE0	0	0.1	0.0335321	0.0488178	0.294304	0.000139648		AAA22993.1	1	0.4	0.241283	0.390294	0.547801	0.257614
	BAQ53101.1	1	0.8	0.627273	0.699625	0.84293	0.968571		A0A1S9IRI4	0	0.6	0.0285202	0.132566	0.513489	0.000700882
	A0AAN4DD94	0	0.6	0.316043	0.332945	0.457775	0.104695		Q3YWD0	0	0.3	0.0120553	0.0575165	0.292836	0.00937422
	A0A6N3QQQ9	0	0	0.0154041	0.0310157	0.307178	9.37212e-05		A0A1M4L989	0	0.1	0.0332465	0.0114188	0.390398	0.000983934
	A0A379ZRB9	0	0.2	0.0452547	0.0647175	0.31627	0.000458629		Q9JZ36	0	0.1	0.0111707	0.0260816	0.312875	6.98163e-05
	Q8ZJ83	0	0.4	0.082799	0.158963	0.432041	0.0183677		A0A6N3QFN5	0	0.7	0.155274	0.435871	0.491651	0.141655
	A0A9X5RHW1	0	0.1	0.0115379	0.0261171	0.334659	0.000290988		A0A8B3KEH2	0	0.4	0.00160265	0.0592817	0.268474	0.000147369
	Q823P8	0	0.1	0.0406066	0.0963722	0.335103	0.000246589		A0A658Z2P8	0	0.2	0.020045	0.0359356	0.396982	4.72069e-05
	Q9K0T3	0	0.6	0.378995	0.401558	0.588861	0.961179		A0AAN4CI07	0	0	0.00441206	0.006523	0.207551	9.42922e-05
	A0AB36PK73	0	0.3	0.00451128	0.035474	0.21119	0.000159392		Q2G1C2	0	0.1	0.0425738	0.0524485	0.382593	0.000109065
	A0A9X5MQ53	0	0	0.0353012	0.0219911	0.236302	6.77639e-05		Q0PA23	0	0.4	0.053453	0.141881	0.432991	0.00138199
	F5HC33	0	0.2	0.0489957	0.0613611	0.383067	0.000339586		A0A0H2W100	0	0	0.00524	0.0101892	0.314447	8.6488e-05
	A0A6N3QGJ6	0	0.4	0.132171	0.175757	0.3617	0.00767355		Q322I5	0	0	0.00609052	0.0103999	0.232047	4.44366e-05
	A0AB36PFJ6	0	0	0.00734151	0.0109033	0.143347	9.64643e-06		AKI94854.1	1	1	0.865236	0.892764	0.761897	0.99988
	A0A1P8L313	0	0.4	0.10652	0.155504	0.469217	0.0101011		A0A1S9JLC4	0	0.2	0.00876496	0.0420209	0.249626	3.69846e-05
	A0AAN3ZD70	0	0.1	0.0528577	0.0441155	0.33698	0.000299209		Q5NGE8	0	0.4	0.0789999	0.0622996	0.373721	0.0491273
	A0AAN3MUC7	0	0.5	0.0330707	0.0362182	0.156507	9.84732e-06		Q897V5	0	0.1	0.017623	0.0487725	0.362194	5.57314e-05
	A0A8E2TB51	0	0	0.0236175	0.0223693	0.351514	9.81651e-05		A0A380D5D1	0	0.1	0.0173963	0.00913358	0.319775	6.83891e-05
	Q9K344	0	0.4	0.0376556	0.0490211	0.254867	6.93066e-05		Q63ND7	0	0.4	0.0158474	0.0446771	0.407721	0.000318891
	A0A2M8HH11	0	0.5	0.407939	0.381254	0.653046	0.259495		Q9CLP7	0	0	0.0143694	0.00496733	0.337659	0.000350587
	Q8YAN4	0	0.2	0.0344443	0.0445402	0.308244	0.00214346		A0A0H3DWA8	0	0	0.00503918	0.022698	0.272246	0.000413731
	A0A1Z1VVN9	0	0.2	0.0524966	0.0519234	0.208416	0.000113471		A0A6N3QWW5	0	0	0.00860786	0.0254038	0.308557	0.000385317
	A0A8U0WPW2	0	0.4	0.0852782	0.0812418	0.35092	0.000443374		A0A0H2VZF9	0	0	0.00303889	0.024688	0.229775	3.19378e-05
	A0A2X2JD53	0	0.1	0.0145608	0.0403083	0.236592	7.87825e-05		I6DLI0	0	0.6	0.214227	0.510456	0.532087	0.0757599
	A0A380QAZ4	0	0.4	0.155567	0.231717	0.615022	0.202893		Q63KZ3	0	0.6	0.13073	0.214418	0.497469	0.0102876
	P68460	0	0.2	0.0900814	0.295639	0.410621	0.00675519		A0A380QAZ4	0	0.7	0.254555	0.134191	0.61705	0.151391
	Q9HVH1	0	0.2	0.0373183	0.0792699	0.243663	0.000175104		A0A5P8YCH9	0	0.3	0.010869	0.0413552	0.371151	0.000857073
	A0A0H2W1V1	0	0.2	0.0243226	0.0210917	0.347851	5.85603e-05		Q9K105	0	0.3	0.00583246	0.0303165	0.258503	0.000218152
	Q99XS8	0	0.2	0.0170847	0.0259329	0.239579	3.39692e-05		A0A6N3QNF4	0	0	0.011057	0.0561092	0.251512	0.000643848
	A0A0H9QWM1	0	0.2	0.0457317	0.0570473	0.358509	0.000773876		Q83BY3	0	0.4	0.0239086	0.0703832	0.372156	0.00151049
	A0A0H2W7B4	0	0.1	0.0098432	0.0044065	0.282753	6.49126e-05		A0A7Z1I713	0	0.7	0.204475	0.168111	0.569037	0.0448548
	CAA44436.1	1	0.7	0.462599	0.61499	0.716391	0.992857		A0AAN3ZFH7	0	0	0.0359218	0.0133091	0.337727	3.06532e-05
	YP_009137140.1	1	0.3	0.0721488	0.0501512	0.469851	0.00165537		A0A656BX00	0	0.3	0.0270542	0.0505344	0.304229	0.00058825
	B2TWU9	0	0.6	0.186726	0.240266	0.527269	0.0164886		Q9CKR6	0	0.1	0.00477627	0.0321096	0.207227	0.000539111
	Q63NE5	0	0.3	0.0178872	0.0447024	0.291848	0.000243762		Q897U3	0	0.3	0.012258	0.0545566	0.425384	0.000616293
	A0AAU8W9V7	0	0.2	0.048355	0.040684	0.383133	0.0021044		Q9KKZ8	0	0.1	0.0115388	0.0255534	0.271678	0.000338601
	P39274	0	0.4	0.0604997	0.191149	0.442604	0.00759588		A0A7G6KFA2	0	0.4	0.0844917	0.0363635	0.51143	0.00423466
	Q0SY32	0	0	0.0283053	0.0219183	0.325139	9.78609e-05		A0AAN4IL20	0	0.2	0.0342949	0.0297796	0.324377	0.000230062
	Q3Z3I5	0	0.4	0.13179	0.281464	0.585057	0.0768429		A0A656BH02	0	0.5	0.110452	0.177666	0.467649	0.00274851
	E2X7E5	0	0	0.0104939	0.0121761	0.250417	6.17854e-05		P0ACB2	0	0.2	0.0216533	0.0481723	0.329839	0.000375884
	A0A3T2UV00	0	0.2	0.0278238	0.0586555	0.320528	0.00212956		A0A090NAJ8	0	0.2	0.00395966	0.0168378	0.246235	9.6714e-05
	E1F941	0	0.1	0.0540283	0.0688584	0.238729	0.000786077		A0A2X2K7L5	0	0.1	0.0025895	0.0176018	0.227626	1.68315e-05
	Q63WZ3	0	0.5	0.135797	0.174303	0.581821	0.0233546		Q0T3J2	0	0.5	0.537933	0.466686	0.676507	0.77058
	A0A1S9JC34	0	0.1	0.0367502	0.0528989	0.353432	0.000415097		A0A2M8HJ98	0	0.1	0.0281356	0.0260362	0.351441	0.000428412
	Q329S6	0	0.2	0.0835516	0.12518	0.421196	0.00125368		A0AAN3ML03	0	0.1	0.00544939	0.00371707	0.291277	3.17135e-05
	C4M5H3	0	0.4	0.0896191	0.185347	0.463617	0.0373718		A0AAN4CKG3	0	0.1	0.00772772	0.00753471	0.277058	9.9704e-05
	I6D6Z7	0	0.5	0.0700115	0.0605097	0.377429	5.89426e-05		O83673	0	0.1	0.0235911	0.0227815	0.456212	0.000424919
	F5HGH8	0	0.1	0.024972	0.0344308	0.390764	0.00152358		A0A1S9IR56	0	0.3	0.0262267	0.0234582	0.388649	5.91921e-05
	Q8Y6J2	0	0	0.0496053	0.0172534	0.325052	7.94035e-05		Q2G1Z0	0	0.4	0.08258	0.104635	0.479642	0.0154087
	P89452	0	0.5	0.124822	0.133994	0.575479	0.0402289		Q7VYL9	0	0.3	0.00396368	0.0205121	0.219106	0.000301406
	A0A200NI94	0	0.1	0.0298013	0.0329497	0.289943	2.4282e-05		A0AAU8W9V7	0	0.1	0.0130446	0.0210353	0.273683	8.25695e-05
	A0A0T9JCW2	0	0	0.0184302	0.0110465	0.255997	0.00073087		AAV69405.1	1	0.8	0.42139	0.485195	0.720852	0.712654
	A0A9P2IRA8	0	0.2	0.00456575	0.0605859	0.239746	0.000206643		A0A2X2IX75	0	0.4	0.0252512	0.0833992	0.415937	0.0475348
	A0A9P2MU48	0	0.5	0.0626173	0.128346	0.526257	0.00150012		Q9KPH3	0	0.2	0.00562585	0.036249	0.293751	0.000105684
	A0A0V1B4Q5	0	0.1	0.0282675	0.0303246	0.386467	0.00026722		B5QSA8	0	0.7	0.01441	0.0931453	0.335315	0.00761398
	A0A2M8HNZ1	0	0	0.0436072	0.0895566	0.289964	0.000184477		A0A399BKB5	0	0.2	0.0272886	0.053895	0.272566	0.00130103
	A0A2S1Q6Z8	0	0.1	0.036517	0.0386669	0.395367	3.13285e-05		YP_219703.1	1	0.2	0.0178059	0.0563081	0.429183	0.0110568
	A0A7G6KEK1	0	0.3	0.163019	0.106514	0.448609	0.00210644		A0AAN3ZEE0	0	0.4	0.183588	0.182219	0.475961	0.0177805
	E1F5Z4	0	0.8	0.128772	0.200751	0.481676	0.0784578		AAR13672.1	1	0.8	0.109495	0.45741	0.591329	0.956306
	Q9KSF9	0	0.2	0.0436562	0.0789282	0.363891	0.00166303		Q63PZ5	0	0.7	0.0640192	0.169571	0.547863	0.0570566
	Q9WTB9	0	0	0.0394222	0.0357332	0.335379	0.00520049		Q9I293	0	0.3	0.0247177	0.038857	0.307486	0.00060835
	Q4QG93	0	0	0.0236705	0.0599787	0.354032	0.00226601		A0A7G6K5G2	0	0.1	0.0335756	0.050798	0.355068	0.00110778
	A0A9X5RHT0	0	0	0.0058271	0.0371817	0.319048	0.000862197		A0AAN3SKJ1	0	0	0.00796359	0.0117601	0.247967	8.42388e-05
	Q2FW91	0	0.3	0.154353	0.0777319	0.37666	0.0015941		A0A4P7TT43	0	0	0.00347155	0.020828	0.226106	0.000103299
	YP_002348027.1	1	0.3	0.0799807	0.118608	0.400806	0.0320664		Q899K9	0	0.3	0.0515681	0.0914846	0.413756	0.00135738
	Q6SVX3	0	0.1	0.0431856	0.0555089	0.387304	0.000576521		P0A0Z6	0	0.5	0.079803	0.265534	0.52157	0.0577994
	Q329N5	0	0	0.0170738	0.0113447	0.310896	0.000665041		Q0PAG4	0	0.7	0.270234	0.383252	0.683784	0.0893937
	Q9KNR2	0	0.1	0.0245929	0.00426265	0.282862	1.89442e-05		A0A2M8HG04	0	0.6	0.0942317	0.415028	0.553517	0.0506265
	Q6SW04	0	0.2	0.0422932	0.101981	0.397467	0.000571727		Q8Y5L4	0	0.2	0.0806684	0.0598215	0.528326	0.00182947
	Q83B86	0	0.7	0.36602	0.432786	0.550426	0.344494		CAC00720.1	1	0	0.0734713	0.0563096	0.456336	0.000327891
	A0A3T2UYU0	0	0.1	0.0428498	0.0246426	0.363579	0.000238937		P30176	0	0	0.00835877	0.0429609	0.365125	0.000148165
	Q8Y3M1	0	0.1	0.0458378	0.0550084	0.399502	0.0013241		A0A3T2UWM5	0	0.3	0.026504	0.100925	0.352976	0.00356815
	A0A380PJ82	0	0.1	0.0395192	0.0177137	0.2999	0.00279364		ACY84923.1	1	0.8	0.441245	0.388353	0.748246	0.961577
	CAA51251.1	1	1	0.785412	0.856597	0.77837	0.996645		CRI32508.1	1	1	0.933566	0.701207	0.774889	0.996333
	O51567	0	0.1	0.0320204	0.0655836	0.346717	0.00028623		Q7AKA4	0	0.5	0.00370399	0.0444805	0.198962	0.000182748
	O51672	0	0.5	0.108236	0.192298	0.504137	0.107379		A0A3P6L1I1	0	0	0.00848386	0.0189285	0.340371	0.000473147
	A4I1L0	0	0.2	0.047858	0.082181	0.369863	0.00482654		Q9I3W5	0	0.1	0.0151682	0.0201794	0.404381	0.000339511
	Q4Q5K6	0	0	0.0129213	0.0490735	0.28861	0.000134539		A0A0A7A3L5	0	0.5	0.0757698	0.153298	0.466834	0.00298131
	A0A7G6KFJ0	0	0	0.0396599	0.0308002	0.348074	4.48541e-05		A0A6L7GXS5	0	0.1	0.0172921	0.0745952	0.279824	3.83817e-05
	A0A4Z2DD49	0	0.2	0.117721	0.0752073	0.440098	0.00121461		A0A1S9J5K5	0	0.1	0.022858	0.0294224	0.317538	0.000713963
	K2PAF6	0	0.1	0.0624637	0.0628401	0.525047	0.00235381		D2U5W2	0	0.5	0.0581449	0.141445	0.463545	0.00285645
	Q7VSE5	0	0.3	0.0895948	0.136916	0.481095	0.0277853		A0A3P6LP73	0	0.3	0.0423202	0.0507596	0.376339	0.000394674
	A0A4Z2DHB5	0	0.3	0.0524851	0.050152	0.240845	0.000124227		A0A3U5WBJ8	0	0.6	0.0506346	0.136321	0.502404	0.00720494
	A0A3R0XJA5	0	0.5	0.0270807	0.0476961	0.182978	0.0003736		A0A3R0Y673	0	0	0.00889319	0.0623832	0.262948	0.000194577
	A0A3T2UT41	0	0.1	0.186206	0.0247064	0.414045	4.64244e-05		O83127	0	0.2	0.0420922	0.0109834	0.49559	3.22918e-05
	K2N427	0	0.3	0.0527269	0.0542428	0.380886	0.000416142		A0A398TNH6	0	0.1	0.00312043	0.0246885	0.239689	0.000102115
	Q5NFK5	0	0.2	0.144593	0.106347	0.465836	0.00388534		A0AAN4D7J7	0	0	0.00447801	0.0171925	0.227943	3.78069e-05
	Q7W0I0	0	0	0.00345607	0.0224638	0.31397	0.000111674		I6F878	0	0.3	0.0135641	0.0217264	0.331446	0.000241015
	BAC98831.1	1	1	0.606382	0.886547	0.791761	0.999721		A0A9P2MYJ2	0	0	0.00502858	0.00885434	0.213322	4.71777e-05
	A0A4P7TL05	0	0.3	0.0324844	0.0507781	0.397224	0.000749123		Q9CPE3	0	0	0.0173322	0.0469964	0.330395	0.000305974
	4ALY	1	0.8	0.215426	0.475553	0.574587	0.82521		A0A1S9JIL7	0	0.4	0.0276829	0.122795	0.278138	0.00323984
	F5H9F9	0	0.2	0.0380798	0.0436727	0.349551	8.81836e-05		I6EWV4	0	0.2	0.0165415	0.0382604	0.278079	4.48666e-05
	A0A132NMD2	0	0.6	0.147419	0.225594	0.466348	0.00134256		I6E487	0	0.4	0.00843672	0.0670679	0.360206	9.65448e-05
	E9AH75	0	0.2	0.0142051	0.0184372	0.259958	0.000186838		A0AAU8WKI5	0	0	0.000466013	0.00959095	0.139197	6.46239e-05
	C4MAL8	0	0.3	0.0744296	0.0856302	0.341252	0.00105861		A0A380A3Q9	0	0.2	0.00757007	0.0746383	0.369115	0.00035231
	B2U362	0	0	0.0225136	0.0261502	0.23799	5.2331e-05		Q63X20	0	0.3	0.0917996	0.114901	0.419319	0.00169515
	A0A9X5MUL9	0	0.1	0.0235356	0.0103402	0.290056	6.62757e-06		P0A3S4	0	0.8	0.0843715	0.288642	0.413838	0.0491035
	C4LW87	0	0.4	0.108571	0.219561	0.574771	0.000628008		A0A2M8HHL0	0	0.3	0.00701859	0.0303313	0.23538	6.92764e-05
	Q56950	0	0	0.00266051	0.00777822	0.156435	1.14374e-05		A0A1S9J8U5	0	0	0.00384694	0.0267392	0.215767	2.35671e-05
	B3GUV1	0	0.3	0.221003	0.265349	0.658041	0.300145		O86349	0	0	0.0039163	0.0290295	0.256146	0.000149869
	A0AAN4ILJ5	0	0.3	0.038344	0.0716311	0.357911	0.000787833		A0A403M9L7	0	0	0.00725688	0.0228135	0.19541	0.000136471
	A0A0H3DT42	0	0.2	0.0280013	0.0328878	0.366451	0.000280776		WP_010882196.1	1	0.3	0.17628	0.0865155	0.484934	0.00385526
	K2N1B1	0	0.1	0.044239	0.0224641	0.42715	0.000168897		A0A7Z1D0J0	0	0.1	0.000925558	0.00355456	0.217095	0.000154822
	A0A4Z2DXJ1	0	0.2	0.0488425	0.101638	0.497972	0.00098753		A0A2M8HH11	0	0.4	0.274972	0.359357	0.64456	0.550911
	Q9KVK8	0	0.1	0.0556534	0.0325242	0.366366	0.000823806		WP_014407228.1	1	1	0.426417	0.722318	0.651537	0.995404
	Q31YT5	0	0.1	0.0297406	0.0237899	0.274904	9.3629e-05		P42812	0	0.2	0.0292115	0.0445655	0.308871	0.000334927
	A0AAE5JVK1	0	0	0.00923461	0.0135478	0.305406	0.00104735		A0A6N3QQQ9	0	0.1	0.00716653	0.037933	0.321981	2.12635e-05
	O83507	0	0.2	0.0443783	0.0498348	0.36292	0.000221647		A0A7Z1D4K3	0	0	0.0160471	0.0534259	0.417488	0.00282197
	A5HZA1	0	0.3	0.0945601	0.187964	0.339198	0.00252881		A0AB36PHB0	0	0	0.00485658	0.0070128	0.305849	1.74123e-05
	Q5NHZ9	0	0.2	0.03015	0.093147	0.419865	0.0021306		A5I4D1	0	0.1	0.0112323	0.042599	0.261164	0.000254329
	A0A6H3AFL5	0	0.2	0.0517531	0.0595403	0.264993	4.80731e-05		A0A0I1G9Y9	0	0	0.0163818	0.043276	0.29007	0.000235311
	P44621	0	0.2	0.0461713	0.0841675	0.315881	0.000414081		Q9KLK9	0	0.6	0.266108	0.355508	0.473485	0.740738
	Q8Y5W4	0	0.8	0.308418	0.425546	0.62503	0.470894		A0A3T2UZ29	0	0.3	0.0162651	0.0224953	0.368211	5.87914e-05
	A0A0K1YX24	0	0.3	0.0337747	0.0830215	0.352156	0.00795652		Q0PAP4	0	0.4	0.0422679	0.0712782	0.391304	0.0150977
	A0A1S9J3F7	0	0	0.0354183	0.0185082	0.358945	0.000131283		O53363	0	0	0.022891	0.0137321	0.266425	8.38358e-05
	A5I2X9	0	0.2	0.0288026	0.0440319	0.408031	0.000528314		A0A380A0X4	0	0.2	0.0127271	0.0136728	0.341739	8.20972e-05
	E1EWG4	0	0.1	0.018459	0.0216607	0.307942	4.52283e-05		A0A380Q9H4	0	0	0.0294076	0.071139	0.364286	0.000795893
	A0A403M7W7	0	0.2	0.0326812	0.0292813	0.299134	2.60632e-05		E2X7V9	0	0	0.0270317	0.00414863	0.333319	7.90248e-05
	A0A0H2VXK4	0	0	0.0125109	0.00763253	0.296857	0.000411299		A0AAN4CNM5	0	0	0.0132722	0.0264129	0.30094	0.000175696
	A0A132NVG7	0	0.2	0.0593721	0.165636	0.460978	0.0386437		A0A7Z1D5J1	0	0	0.0101011	0.0270631	0.277235	0.00158245
	A0A1S9IVG5	0	0.4	0.113435	0.198857	0.466328	0.100038		WP_000079029.1	1	0.7	0.292678	0.571869	0.625721	0.775825
	A0A0V1BAI7	0	0.1	0.0320488	0.0272562	0.306211	0.00401399		B2U4H1	0	0.4	0.192334	0.21531	0.545775	0.0161945
	A0AAE5JVX9	0	0.3	0.0348239	0.0245729	0.283971	0.000332546		Q31Y28	0	0.1	0.0113763	0.0271635	0.337508	0.0001361
	A0A2X2I710	0	0.1	0.0131914	0.00756942	0.279354	8.68656e-05		A0A2S8DR65	0	0.6	0.240006	0.390297	0.548723	0.444671
	KUH47811.1	1	0.2	0.0753529	0.142161	0.394668	0.0163669		Q83B86	0	0.4	0.325924	0.379042	0.487489	0.272823
	O86349	0	0	0.00247889	0.0210529	0.23817	0.000220985		A0A3T2UV00	0	0.4	0.0190448	0.0341526	0.241134	0.000667677
	Q2FW73	0	0.1	0.0272412	0.0461717	0.363826	0.000416072		A0A2M8HJ79	0	0.2	0.220196	0.161949	0.503482	0.00337333
	A0AAN4CKJ9	0	0.2	0.0355299	0.03497	0.414412	0.000365984		A0A2S8DTS9	0	0	0.0115048	0.018785	0.329567	0.000468109
	CAA43966.1	1	1	0.640434	0.867753	0.758175	0.997505		A0A090NNI2	0	0.1	0.00320782	0.0480609	0.20437	2.9493e-05
	Q99Y91	0	0.1	0.0664733	0.120155	0.453955	0.0200927		A0A3P6L2P8	0	0.3	0.0245739	0.0191571	0.33465	0.000267768
	A0AAN3MRP0	0	0	0.019596	0.01502	0.236133	0.000863547		A0A1M4LFI7	0	0	0.00051269	0.0206168	0.132885	2.18576e-05
	P09293	0	0.6	0.139127	0.192661	0.622328	0.0133695		A0A4P7TMX5	0	0	0.0208581	0.000705568	0.307468	5.22342e-05
	P9WPV9	0	0.2	0.0479885	0.0393595	0.340333	9.44915e-05		A0A9X5MN24	0	0.5	0.318856	0.383233	0.626237	0.0815958
	ARD37933.1	1	0.8	0.0372885	0.0948913	0.220839	0.00110114		NP_273150.1	1	1	0.663149	0.781795	0.74442	0.997225
	V6TGW2	0	0.1	0.0604856	0.0576245	0.468906	0.000988272		A0A2S8DTR2	0	0	0.0160323	0.0355726	0.28755	9.85225e-06
	A0A2M8HQ39	0	0.4	0.0619893	0.168705	0.421741	0.00581767		Q9I5V8	0	0.3	0.00644166	0.0547929	0.200537	0.000188951
	P0DSQ1	0	0.2	0.0537724	0.0514172	0.346164	0.000573168		WP_012150526.1	1	0.7	0.0952643	0.403763	0.508457	0.00625768
	WP_000724932.1	1	0.9	0.398897	0.863406	0.665229	0.99081		Q63YH7	0	0.3	0.0133281	0.0395888	0.327062	0.000857759
	Q890U7	0	0.3	0.0486838	0.0539548	0.325296	0.000308173		A0A656BXQ3	0	0	0.00721574	0.031584	0.354111	9.73355e-05
	A0A2M8HJW7	0	0.2	0.0787149	0.056208	0.347914	0.0212263		P0AGG7	0	0.6	0.0255952	0.0568681	0.351454	0.0015538
	A0A3T2US58	0	0.2	0.0380713	0.0271341	0.229252	7.99324e-05		A0A2A2XQB0	0	0.3	0.00492131	0.00724383	0.23873	1.53561e-05
	A0AAN4IKN3	0	0.6	0.100103	0.112342	0.566999	0.00463818		A0A8B3K328	0	0	0.0231107	0.027236	0.274341	3.00269e-05
	A0A7Z1IZX0	0	0.3	0.0379808	0.0790998	0.373236	0.00956354		P45684	0	0.1	0.046912	0.0512004	0.453699	0.000372809
	Q76R00	0	0.1	0.0286614	0.0516488	0.290086	0.000224339		Q9JZ09	0	0.4	0.0907415	0.174539	0.459345	0.0715404
	A4HRT3	0	0.2	0.065352	0.161533	0.510495	0.0190846		A0A0H2W572	0	0.5	0.27131	0.296353	0.553862	0.00631757
	A0A9X5RJG1	0	0.5	0.2213	0.277455	0.588631	0.0344435		BAE44431.1	1	0.8	0.176796	0.30469	0.546856	0.0363607
	A0A1Y1JQD3	0	0.1	0.0702523	0.064135	0.421262	0.00825453		Q3YXY7	0	0	0.024522	0.0301298	0.378986	0.000570219
	A0A0T9JAF8	0	0.4	0.0549988	0.0630578	0.32647	0.000873245		Q81LX6	0	0	0.0061143	0.0374033	0.253498	0.00084577
	A0A9P2IT75	0	0	0.043433	0.0259696	0.200847	2.01161e-05		A0A0H8GAN5	0	0.4	0.020599	0.0878408	0.280547	5.06578e-05
	Q5L6V5	0	0.4	0.0742432	0.152351	0.546823	0.00999441		A0AAE5JWS8	0	0	0.00984248	0.00737898	0.236062	2.09007e-05
	P68641	0	0.1	0.0775019	0.0427571	0.25114	1.68608e-05		Q5L4N5	0	0.5	0.101644	0.127005	0.572419	0.0390988
	Q63S45	0	0.1	0.0415926	0.0484479	0.281027	0.00118174		ASZ01629.1	1	0.9	0.882595	0.782706	0.756007	0.999756
	A0A7Z1EJY3	0	0.5	0.208485	0.438318	0.578059	0.708184		A0A090NM75	0	0.1	0.00338167	0.00776611	0.221345	0.00022042
	P10200	0	0.2	0.0431113	0.146603	0.536337	0.00514532		Q7W0L6	0	0	0.0106229	0.0103243	0.340232	3.63527e-05
	A0A1M4LCC4	0	0.6	0.202154	0.259153	0.508872	0.050031		Q8DRJ7	0	0	0.0230685	0.0163569	0.460155	0.000150425
	A0A6D2WE83	0	0.4	0.0634971	0.096492	0.3521	0.000958248		AAF81744.1	1	0.9	0.493025	0.712195	0.719543	0.995361
	A0A3Q8IBT1	0	0.4	0.0236999	0.0861223	0.358676	0.000771668		A0A6L7H2A1	0	0.1	0.010835	0.0255097	0.317592	3.73972e-05
	NP_051318.1	1	0.8	0.444659	0.657582	0.694171	0.96499		BAA96880.1	1	0.7	0.399435	0.38739	0.693747	0.591503
	P09245	0	0.5	0.10397	0.173494	0.508432	0.0196557		F5NQL5	0	0	0.00317209	0.0188896	0.249908	0.000200744
	V6U0U0	0	0.2	0.0374107	0.0363942	0.428083	0.00041244		Q0T7N3	0	0.1	0.00675296	0.00724976	0.25975	2.83709e-05
	A0A2S8DE25	0	0.1	0.0401971	0.00689804	0.272869	4.73334e-05		A0A2M8HJ35	0	0.7	0.0831881	0.208959	0.552164	0.042924
	A0A380Q6Q4	0	0	0.027666	0.00811832	0.254779	5.52456e-05		Q63NE5	0	0	0.00961505	0.0318863	0.287061	0.000919521
	AAZ67049.1	1	1	0.357449	0.555305	0.713518	0.960324		P43820	0	0.2	0.0512949	0.0480148	0.442273	0.0102998
	Q6NI05	0	0.2	0.052608	0.0376749	0.184115	0.00121057		Q9Z8V7	0	0	0.00880743	0.0471211	0.275828	0.000162942
	A0A2S8DTI8	0	0.1	0.0610068	0.0625357	0.381793	0.000645836		A0A8H8Z8L9	0	0.1	0.0231109	0.0265777	0.377467	9.5448e-05
	A0A9P2IJ04	0	0.1	0.00165206	0.0700819	0.234552	0.000183876		A0A9P2IM55	0	0	0.00282622	0.0132029	0.233409	1.6814e-05
	Q32BX8	0	0	0.0133428	0.0306637	0.320581	0.000567484		A5I2K5	0	0.5	0.0306509	0.0944371	0.307207	0.000631989
	E9AC65	0	0.4	0.0713762	0.0663703	0.34803	0.00191532		A0A380AU69	0	0.4	0.0759639	0.0972226	0.418915	0.000220312
	YP_009137143.1	1	0.4	0.0984509	0.153867	0.46693	0.00556717		Q7VVC7	0	0.4	0.0621434	0.162702	0.455983	0.00373641
	A0A2M8HJH3	0	0.3	0.0929	0.161641	0.530718	0.00667754		Q2FZ93	0	0.1	0.00277577	0.0705405	0.251757	0.00288326
	B2U021	0	0	0.0431928	0.0491055	0.384553	0.000212923		A0A0T9JH20	0	0	0.00641314	0.020723	0.313852	6.61277e-05
	P68623	0	0.1	0.0536116	0.0496423	0.357832	0.000625385		A0A0H8YGW7	0	0.3	0.0560731	0.0321333	0.464234	0.00093606
	A0A2M8HNU0	0	0.3	0.250244	0.193424	0.566342	0.0782754		A0AAN3SJR8	0	0.1	0.00048975	0.0498097	0.19001	4.99938e-05
	Q821V8	0	0.3	0.10772	0.166817	0.525045	0.103805		Q32JK1	0	0.1	0.0116828	0.0358379	0.350426	0.00288973
	A0A3T2UQV7	0	0.2	0.0403785	0.0229381	0.243372	1.34129e-05		Q8E157	0	0.4	0.108946	0.197002	0.546642	0.421713
	A0A9X5MP12	0	0.2	0.0326879	0.0397492	0.192897	0.000195402		A0A9Q5XXW8	0	0.2	0.00586436	0.0558552	0.30825	0.000161673
	E9AGF1	0	0	0.0559892	0.0556678	0.409421	0.00114835		AAN77259.1	1	0.6	0.125217	0.333431	0.52215	0.300811
	A0A1Y1J8T0	0	0.3	0.0525618	0.0770627	0.400844	7.39352e-05		E2XAI2	0	0.4	0.00709042	0.056548	0.337009	0.00103902
	C4M1B8	0	0.3	0.0517123	0.0361074	0.251049	3.58699e-05		P0AE70	0	0.1	0.0023214	0.0186223	0.132346	5.3086e-05
	A0A9P2IW31	0	0.2	0.125972	0.0949405	0.464271	0.000210995		A0A482EVZ2	0	0.3	0.0185674	0.0585527	0.354474	0.000148122
	Q32A18	0	0.5	0.143025	0.0574158	0.436633	0.000630037		A0A9Q5U3A6	0	0.1	0.0243688	0.00931266	0.285891	5.76027e-05
	A0A4Z2D8X2	0	0.3	0.0834284	0.183538	0.296267	0.00128782		A0A9Q5XV11	0	0.2	0.00747833	0.022407	0.300239	0.000639516
	A0A0H2UYG6	0	0.6	0.138658	0.212886	0.482996	0.0159547		A0A3P1U892	0	0.5	0.0322264	0.0846269	0.339577	4.47421e-05
	Q9JYW8	0	0.4	0.0584244	0.0871133	0.105236	0.00132482		WP_009873463.1	1	0.2	0.13431	0.0904038	0.51311	0.00588517
	A0A7Z1IYD6	0	0.3	0.540164	0.205463	0.60369	0.00282232		Q5NHZ9	0	0.3	0.0404821	0.0534695	0.43714	0.000287203
	A0A0H3AZL9	0	0.1	0.0078256	0.0253864	0.24106	5.38422e-05		A0AAN4IJV7	0	0.5	0.173783	0.254744	0.56092	0.00483918
	A0A0V1AST9	0	0.5	0.0430999	0.055002	0.343562	0.000432774		Q2FYW0	0	0.1	0.013849	0.0207062	0.246598	0.000180962
	Q823B4	0	0.1	0.0300428	0.055512	0.367075	0.000401514		A0A8H9AGK7	0	0	0.00425627	0.0163698	0.241026	9.09131e-06
	EPT31025.1	1	0.3	0.13127	0.184602	0.465007	0.119622		A0A2U2H1L6	0	0.3	0.0144879	0.0289629	0.385064	0.00051559
	P09253	0	0.3	0.0992401	0.132169	0.424664	0.00368333		Q8Y4I6	0	0.1	0.0337558	0.0308521	0.412059	0.000181463
	A0A380Q401	0	0.4	0.23509	0.234407	0.507935	0.0445682		A0A7Z1ENW8	0	0.3	0.0126105	0.0363504	0.386028	0.00155902
	A0A2S8D7D4	0	0.2	0.013	0.0779409	0.357504	0.00105135		A0A3R0Y371	0	0.2	0.00324448	0.0612157	0.305708	0.000155786
	O51379	0	0.8	0.578302	0.4201	0.684724	0.0512874		A0AAE5N888	0	0.3	0.0308466	0.0364999	0.376095	0.00049712
	F5NVT3	0	0.5	0.101518	0.167616	0.474117	0.00843969		A0AAU8W9K3	0	0.4	0.0154081	0.0724153	0.415227	0.000405336
	A0A1Y1JJ08	0	0.5	0.0505699	0.0848281	0.438459	0.00341122		A5I098	0	0.3	0.00676987	0.0639995	0.293468	0.000256398
	Q63UP2	0	0.1	0.00152599	0.0208108	0.214173	0.000214397		Q9HWS3	0	0.1	0.00861335	0.032574	0.408012	0.000915916
	A0A200NDI9	0	0.5	0.0398793	0.0398788	0.360909	0.000244387		O51567	0	0.2	0.0485079	0.0922674	0.350299	0.000717381
	A5I4D1	0	0.6	0.0579997	0.121373	0.388938	0.00755983		A0A7Z1I780	0	0.4	0.0105694	0.0469371	0.327504	0.000593593
	A0A1M4L8Y1	0	0	0.0274005	0.00402229	0.392011	7.83767e-05		A0A4P7TTE9	0	0.1	0.00509736	0.0260907	0.287781	0.00019146
	A0A8H9DYF7	0	0.3	0.0422736	0.0317155	0.282629	0.000142947		GAC64620.1	1	0.9	0.370694	0.628072	0.635498	0.993065
	Q83DI6	0	0	0.0344326	0.0427917	0.246594	3.42683e-05		A0A9P2MWR2	0	0.3	0.0208151	0.0698015	0.354814	0.00579492
	A0A1S9JJE3	0	0.2	0.075955	0.0699272	0.453095	0.000387386		A0A9P2IX12	0	0	0.0146185	0.0228708	0.264187	9.44845e-05
	A0A2S8DTR2	0	0.2	0.0447216	0.0827119	0.320395	4.97334e-05		Q63PB0	0	0.3	0.0110169	0.0294263	0.347249	0.00338463
	Q76ZQ3	0	0.2	0.0677147	0.0841376	0.468424	0.00218238		A0A0A6ZSN0	0	0	0.00419689	0.022198	0.267905	4.29579e-05
	A0A5K4F1T2	0	0.2	0.0408201	0.0527487	0.211334	0.000119123		CRL36945.1	1	0.8	0.888528	0.704955	0.780124	0.998734
	A0A2M8HM58	0	0.3	0.162956	0.235722	0.522551	0.023358		Q9AFN7	0	0.1	0.00495519	0.0196141	0.288206	0.000196218
	A0A0H7SS15	0	0.1	0.0320377	0.0468872	0.330744	0.000244344		A0A931AR20	0	0.4	0.0934211	0.104131	0.530456	0.0101268
	A0A8B3KEG8	0	0	0.00779315	0.0082967	0.264146	6.30842e-05		I6CI48	0	0.4	0.015958	0.0313178	0.380878	9.5573e-05
	Q76QY7	0	0.2	0.081539	0.0540592	0.31861	0.000131881		Q9JYG8	0	0	0.00626657	0.0162224	0.352927	9.68e-05
	A4I1I9	0	0	0.0324942	0.0307046	0.246859	0.000134707		A0A1M4LFP8	0	0	0.00563617	0.0097554	0.238601	0.000151964
	Q3Z0M7	0	0	0.0373451	0.0184506	0.261259	0.000115593		A5I2F9	0	0.2	0.0175866	0.145447	0.205635	0.00710032
	P0AF54	0	0.1	0.0384736	0.0441718	0.327777	0.000463166		A0A1S9JM80	0	0	0.0167432	0.0132278	0.287151	2.55632e-05
	P21698	0	0.7	0.168877	0.225494	0.666422	0.117776		YP_002511663.1	1	0.6	0.509469	0.46257	0.64871	0.929408
	C6LPE5	0	0.3	0.0470432	0.0911529	0.403917	0.000283863		A0AAN3SJY7	0	0.6	0.0785022	0.155235	0.396143	0.00454699
	K2NW76	0	0.1	0.0719938	0.0567486	0.368267	0.000287478		A0A0I2MBE7	0	0.3	0.00137719	0.0200985	0.152847	5.71284e-06
	A0A8H9DXZ1	0	0.1	0.015534	0.0106738	0.248189	1.23498e-05		A0A380PJ82	0	0	0.0153875	0.0200593	0.375974	0.000712702
	Q9KPH3	0	0.1	0.0253757	0.0257255	0.273602	0.000179107		A0A7Z1D1I9	0	0.2	0.00167391	0.017585	0.244666	6.5287e-05
	A0A1S9J9M5	0	0	0.0319889	0.038506	0.347015	0.00121866		Q0T0K8	0	0.5	0.0457836	0.228269	0.395264	0.00619054
	A0A3S7X8W8	0	0.4	0.117604	0.177046	0.532268	0.0180095		Q2FW91	0	0	0.0423632	0.062406	0.35096	0.000158339
	Q7DJZ4	0	0.5	0.0589773	0.121125	0.402486	0.00531098		A0A6L8PED9	0	0.9	0.69524	0.588892	0.676412	0.982307
	Q6SW92	0	0.1	0.0599832	0.154262	0.452788	0.0195814		A0A2M8HLE3	0	0.2	0.0415577	0.073117	0.352842	0.00104104
	P10185	0	0.3	0.120158	0.211675	0.50487	0.00905335		A0A2A2XLQ6	0	0.1	0.00954737	0.0156003	0.255671	0.000238396
	A0A931ALI0	0	0.1	0.0128257	0.010741	0.283446	0.000200277		A0A2S1Q6Z8	0	0	0.00643618	0.0139489	0.274631	2.28883e-05
	A0A6D2WG87	0	0.3	0.0326128	0.057362	0.223818	3.92034e-05		Q6NEV9	0	0.3	0.00979518	0.0161399	0.2532	0.000323481
	A0A6N3QMK5	0	0.5	0.00267822	0.0999634	0.111707	0.00120717		A0A2S1Q734	0	0	0.00323793	0.00386137	0.233879	0.000241761
	A0A9X5MP71	0	0.5	0.330352	0.637602	0.686592	0.761895		Q3Z3T9	0	0	0.00381432	0.0104835	0.262481	7.14539e-05
	A0A3Q0KF51	0	0.2	0.0407563	0.112493	0.378788	0.000152817		A0A2X2I911	0	0.2	0.0295844	0.0587407	0.294903	0.000623432
	B6KVB3	0	0.3	0.0259237	0.122583	0.368473	0.00436943		A0A380QDA9	0	0.4	0.0259634	0.0725539	0.301379	0.00224135
	A4IDL5	0	0.1	0.0603779	0.0621003	0.311559	0.00283798		A0AB33SEY9	0	0.1	0.00130628	0.014031	0.183569	2.61674e-05
	Q893M0	0	0.2	0.040475	0.0577287	0.358029	0.00317554		Q7VVK2	0	0.2	0.00294833	0.0294934	0.379399	0.000891639
	A0A2S8D792	0	0.1	0.00569646	0.026693	0.309661	0.000460156		B2TSY0	0	0	0.00865443	0.0323723	0.374732	0.00029071
	A0A9Q5XVV2	0	0.2	0.0544732	0.045498	0.399758	0.000731308		P76518	0	0	0.0347117	0.00468821	0.319053	0.000256439
	Q7DDT5	0	0.4	0.0470506	0.0978745	0.378178	0.000296267		A0A7G6KEK1	0	0	0.0718096	0.0743185	0.416412	0.000221071
	A0A8B3KK73	0	0	0.0487057	0.0364285	0.282524	5.2481e-05		A0A380Q8C4	0	0.2	0.00628765	0.000801466	0.266976	0.000142187
	A0A2M8HKZ2	0	0	0.0263696	0.0352349	0.324757	5.7428e-05		Q893M0	0	0.3	0.0417064	0.0421465	0.338507	0.00110756
	A0A090NE05	0	0.3	0.0564466	0.0995481	0.448086	0.00942386		A0A0A6ZQG1	0	0	0.0078209	0.023246	0.245831	2.17749e-05
	A0A0A7A4U6	0	0	0.0408187	0.017872	0.350441	0.000176924		Q3YVY6	0	0.1	0.00927729	0.0382932	0.317661	7.34226e-05
	A0A9P2MYD1	0	0.5	0.0398835	0.102766	0.175244	0.000367798		O83562	0	0.1	0.00656561	0.0609798	0.323181	0.00118772
	Q32C50	0	0	0.00784572	0.00775744	0.304779	0.000258944		A0A0C5PP40	0	0.1	0.00875896	0.0129484	0.214669	1.43963e-05
	E1F3G8	0	0.1	0.00937985	0.0443013	0.270009	0.000394263		F5NT33	0	0	0.00795796	0.0111905	0.263565	4.06531e-05
	A0AAN4CKG3	0	0	0.0174289	0.0129481	0.338066	0.000135756		Q8E2H5	0	0.7	0.572802	0.525862	0.725015	0.861014
	C6LWK2	0	0.4	0.0501654	0.0786257	0.476234	0.000811938		YP_177893.1	1	0.8	0.250529	0.411514	0.528435	0.272081
	Q0SYH7	0	0.3	0.0455015	0.0898233	0.40807	0.00571538		A0A1M4L9R1	0	0.2	0.0328417	0.0673697	0.521128	0.00269206
	Q32JK1	0	0.2	0.0208069	0.0243632	0.359793	0.000230496		A0AAE5JZB0	0	0.3	0.0250874	0.0531373	0.396139	0.000392913
	Q81KY9	0	0.1	0.0641948	0.0500743	0.445838	0.00115071		A0A2M8HPP8	0	0.7	0.0817179	0.15065	0.513266	0.07859
	A0A4Z2D8P8	0	0.6	0.173806	0.186383	0.652813	0.0408907		A0A9Q5TZB9	0	0.7	0.106098	0.160776	0.521367	0.198314
	Q8DNU2	0	0.7	0.501847	0.556948	0.690632	0.435877		A0A1S9J9M5	0	0.1	0.0245435	0.0100674	0.350946	1.92866e-05
	A8B7J8	0	0.2	0.0357121	0.0740647	0.36083	0.0011464		O83925	0	0.7	0.179871	0.15225	0.624408	0.0201781
	A0A380QCX4	0	0.5	0.0767896	0.190192	0.403911	0.00791097		A0A931F8N3	0	0.2	0.0208831	0.0625902	0.378162	0.000125528
	I6EWV5	0	1	0.405153	0.489901	0.706451	0.748384		A0A2M8HNZ1	0	0.2	0.0136374	0.0693542	0.321833	0.000203276
	Q9I139	0	0	0.0321386	0.032278	0.445816	0.000803964		A0A9X5MM43	0	0	0.00291967	0.0109843	0.291588	9.60644e-05
	P68600	0	0.3	0.0713009	0.0385518	0.299569	0.000242772		A0A6L8PBE8	0	0.2	0.0454814	0.0707483	0.31194	0.000797508
	WP_000728763.1	1	1	0.682536	0.8442	0.77779	0.999167		A0A379Z428	0	0.7	0.224791	0.387664	0.499248	0.505417
	P25212	0	0.6	0.120572	0.172748	0.417521	0.000739298		P76425	0	0	0.00818468	0.0124072	0.23505	0.000341168
	A0AB33SEY9	0	0	0.0105312	0.0224609	0.128321	5.6395e-05		A0A2S8DBC1	0	0	0.012869	0.0137224	0.244663	2.26145e-05
	A0A1S9J5K5	0	0.4	0.0758631	0.0709391	0.304667	0.000120261		Q9KLH1	0	0.2	0.0257793	0.0389593	0.322518	0.000221734
	A0A1M4L9R1	0	0.2	0.0751093	0.0737181	0.537552	0.0319447		A0A3R0XJA5	0	0.1	0.00565503	0.0405344	0.240729	0.000101588
	Q4Q7T7	0	0.1	0.0413067	0.00766509	0.319205	0.000143449		A0A0H3DQN3	0	0.3	0.0150786	0.0233856	0.386786	0.000102742
	A0A0V0ZBS8	0	0.2	0.035876	0.09727	0.222737	0.000100368		A0A2M8HSL8	0	0	0.00833204	0.0267563	0.215749	0.000115633
	C4M6Y6	0	0.3	0.0766269	0.0642554	0.438013	0.000780865		A0A2X2ISW8	0	0.3	0.0105008	0.0575393	0.264543	0.000652635
	P04288	0	0.3	0.00580831	0.0701725	0.292897	0.00208015		A0A2M8HGC1	0	0.1	0.101867	0.194905	0.363752	0.0149014
	Q3Z091	0	0.1	0.031419	0.0249635	0.367658	0.000692175		A0A9Q5Y0I3	0	0.7	0.826218	0.32424	0.826097	0.406504
	NP_220784.1	1	0.1	0.0164374	0.0512454	0.275883	0.000325379		A0AAN3ZJT5	0	0.4	0.0164291	0.0410021	0.357892	0.000134382
	Q7DDI0	0	0.1	0.0448318	0.00451935	0.273614	9.40191e-05		P44222	0	0.1	0.00560417	0.0332128	0.266379	0.000106422
	P0AE70	0	0.1	0.0668887	0.0359042	0.193875	4.31406e-06		P64553	0	0.1	0.0054841	0.0285423	0.230699	0.000114202
	A0A3R0Y673	0	0.1	0.0348607	0.0596392	0.218282	0.000151058		Q898K7	0	0.4	0.0427976	0.133978	0.403026	0.00807425
	A0A3T2UYP4	0	0.1	0.0397109	0.0461092	0.257442	0.000188978		Q9CLA1	0	0.2	0.0109183	0.023087	0.304151	4.23203e-05
	A0A2M8HIM9	0	0.2	0.130733	0.173664	0.541689	0.0162072		Q9A1B7	0	0.2	0.032984	0.0637465	0.327118	0.000119131
	K2NJN5	0	0.1	0.0453748	0.0763205	0.357844	0.00091005		A0A9X5RHT0	0	0	0.00515177	0.019178	0.289933	0.000897251
	P06492	0	0	0.0474673	0.0453274	0.346706	0.000879145		Q8Y4R0	0	0.2	0.0440753	0.0383884	0.388709	0.00102175
	A0A6L7GXS5	0	0.2	0.0511396	0.072928	0.351882	5.03935e-05		WP_000031087.1	1	0.4	0.0458694	0.128843	0.39945	0.00745126
	Q327V4	0	0	0.0348271	0.0403184	0.315518	0.00395082		A0A1S9J3F7	0	0.2	0.0173828	0.0427915	0.416126	0.000685617
	AAC02243.1	1	0.9	0.6654	0.665603	0.758436	0.994794		P0AFT8	0	0.1	0.0029986	0.0346715	0.29048	6.72511e-05
	Q83DZ2	0	0.4	0.0257015	0.0506217	0.429544	0.000908507		A0A2X2IFH7	0	0.7	0.115142	0.222616	0.57152	0.730276
	V6TVK9	0	0.2	0.0341639	0.0685648	0.383862	0.000515606		P0A1M9	0	0.2	0.0313732	0.0694871	0.515769	0.0429123
	A0A6L7H2A1	0	0	0.0176227	0.0369466	0.340888	0.000123322		AIL39878.1	1	0.9	0.762123	0.849694	0.681368	0.999121
	A0A0T9J8N1	0	0.7	0.196489	0.277616	0.520617	0.0119536		A0A6N3QHP2	0	0.4	0.0568928	0.101235	0.433046	0.00044804
	A0A023PZ81	0	0.1	0.112807	0.17054	0.494081	0.0453027		E2X830	0	0	0.0117326	0.000631738	0.295369	2.80257e-05
	A0A3Q0KKA0	0	0.4	0.0400503	0.0576796	0.391769	0.000473353		A0A379ZPR8	0	0.2	0.0369963	0.0749162	0.438945	0.00289488
	A0A6L8P6T9	0	0.4	0.0181711	0.121584	0.411714	0.0027631		Q6NEI7	0	0.2	0.00542641	0.02371	0.221953	0.000384859
	A0A125YJQ9	0	0.3	0.102852	0.0933857	0.497588	0.00926662		A0A8E2P154	0	0.4	0.00246089	0.0339264	0.258853	0.000159152
	P01136	0	0.2	0.0377991	0.110344	0.385844	0.0188237		A0A4P7TL19	0	0	0.0188204	0.00140624	0.330761	0.000132071
	I6DRN4	0	0	0.039796	0.0249423	0.457954	9.33813e-05		A0AAN4D7U5	0	0.5	0.112679	0.128485	0.40363	0.0024676
	A0AAN3ZFH7	0	0.1	0.0594703	0.0262214	0.360359	0.000240907		A0A348A8F7	0	0.4	0.0103679	0.0712785	0.248999	0.00027221
	YP_169898.1	1	1	0.453762	0.740217	0.642636	0.702334		Q81QX9	0	0	0.0198754	0.00690577	0.372325	7.06007e-05
	C6LPU3	0	0.3	0.0323382	0.0467198	0.291674	0.00150841		YP_001281765.1	1	0.7	0.201898	0.425855	0.359155	0.0420917
	A0AAN4ILX4	0	0.3	0.0897866	0.14689	0.472076	0.0222282		Q6NI05	0	0.2	0.0042514	0.0221164	0.276648	0.000646608
	Q821H5	0	0.3	0.0728538	0.132091	0.454285	0.00907843		A0A142CMM0	0	0.6	0.111511	0.299703	0.489497	0.0407432
	A0AAU8WKD4	0	0.1	0.0501286	0.0163207	0.166782	0.000141781		A0AB36P9D8	0	0.2	0.00470329	0.0734416	0.217233	0.000395612
	A0A9Q5XYZ9	0	0.1	0.0357974	0.00137008	0.298773	7.06085e-05		A0A2M8HIG0	0	0.2	0.0475738	0.0519813	0.319904	0.00092553
	P0DOM5	0	0.2	0.0632411	0.130363	0.44281	0.00161223		A0AAN4ILX4	0	0.3	0.0471077	0.0537912	0.373881	0.00154166
	P44689	0	0.4	0.0110967	0.0622566	0.238627	0.000704124		Q83E95	0	0.1	0.00309051	0.0100572	0.341836	3.03217e-05
	AAC47797.1	1	0.5	0.144134	0.225464	0.596639	0.376539		A5I653	0	0.1	0.00818555	0.0529374	0.305424	0.000270107
	B2TZ90	0	0.5	0.0817276	0.0754982	0.3707	0.00267934		A0A0A6ZMG3	0	0	0.0323702	0.0980819	0.323342	0.00211268
	P43800	0	0.2	0.0260105	0.017854	0.297148	5.27164e-05		A0AAN4D5K7	0	0.4	0.0319635	0.061116	0.337789	0.00335989
	A0A380A0X4	0	0	0.04265	0.0250565	0.34002	0.000536196		Q0P7Y0	0	0.5	0.185602	0.184886	0.614744	0.103735
	G4VJA2	0	0.4	0.0630663	0.0526136	0.372944	0.0054895		A0A380QAX4	0	0	0.00784616	0.0372352	0.277234	2.81748e-05
	Q0P7Y0	0	0.5	0.101025	0.198351	0.599547	0.0295961		B5Z8J7	0	0.7	0.0841776	0.297826	0.56413	0.0412075
	A0A4Z2DCA4	0	0.5	0.0456234	0.0771408	0.31353	0.00105161		A0A0H2VVN6	0	0	0.0479655	0.0189265	0.335695	0.00106892
	A0A4S3P0P2	0	0	0.0618578	0.0416067	0.363785	0.000110975		ADD91305.1	1	0.7	0.252007	0.266548	0.667574	0.132135
	A0A1Q8ME18	0	0.4	0.0597831	0.076736	0.281157	0.00312522		B0BWF6	0	0.3	0.0148751	0.0589959	0.320876	6.64987e-05
	Q0P9I5	0	0.1	0.0562233	0.067303	0.301867	0.000249217		Q63MM3	0	0.7	0.543175	0.477887	0.583406	0.300534
	Q3YVY6	0	0.2	0.0229	0.0432638	0.31265	0.000140619		A0AAN3MMI4	0	0.2	0.0395687	0.088449	0.357327	0.00274878
	A0A7Z1I815	0	0	0.0415404	0.0436065	0.214855	0.000136211		Q8CWW1	0	0.4	0.354378	0.203886	0.564826	0.10769
	Q7VTD4	0	0.1	0.042061	0.0449402	0.369189	0.000266438		A0A7Z1J126	0	0.7	0.118453	0.206738	0.515488	0.0568367
	AAA17396.1	1	0.9	0.721181	0.723232	0.771233	0.998962		Q9K233	0	0.2	0.0153791	0.0679462	0.351005	0.00187455
	Q8Y4R0	0	0.1	0.0711256	0.0420021	0.355256	0.000130981		Q7W0I0	0	0	0.00356356	0.0251619	0.299381	0.00093565
	A0A0A7A3L5	0	0.3	0.169812	0.126637	0.468146	0.00106235		S7J4V8	0	0.2	0.0207419	0.0406038	0.393584	0.0622078
	Q8CWW1	0	0.6	0.422393	0.256904	0.531066	0.228274		A0A9Q5U197	0	0	0.00389356	0.0142692	0.130738	1.02751e-05
	A0A3T2UR88	0	0.1	0.0328076	0.0414054	0.271551	0.000227418		Q7VYR5	0	0.3	0.0742151	0.0821869	0.278595	0.00548518
	A0A2Y4Z803	0	0	0.0154009	0.0574771	0.396647	0.00134254		CBA04244.1	1	0.2	0.0177792	0.0598933	0.240746	8.93096e-05
	A0AAN3MQF5	0	0	0.0394365	0.00160182	0.334792	5.33431e-05		A0A2M8HQ00	0	0.2	0.479973	0.0908112	0.490913	0.00904815
	Q9JZU3	0	0.3	0.0466781	0.053363	0.34681	0.00207662		YP_177770.1	1	0.6	0.521591	0.433124	0.626079	0.814503
	NP_269442.1	1	0.2	0.0196244	0.0422378	0.387893	0.000837479		A0A380AMC6	0	0	0.00928369	0.0328053	0.308823	0.000659313
	K2MD76	0	0.5	0.217102	0.257698	0.612823	0.162876		Q326P7	0	0	0.0242853	0.0285022	0.27901	9.92639e-05
	P36313	0	0.3	0.0553033	0.104971	0.494233	0.00114024		Q32C50	0	0	0.00908405	0.0107916	0.278307	2.90334e-05
	A0A9Q5U197	0	0	0.038209	0.0154102	0.193721	0.000105183		AAC02243.1	1	1	0.895492	0.754359	0.757355	0.999846
	A0A2P0HEH4	0	0.2	0.0500047	0.0196959	0.329408	0.000772481		G3XCW9	0	0	0.00606594	0.0162424	0.253628	3.69651e-05
	Q320N5	0	0	0.0358069	0.0166244	0.357462	0.00095094		Q2FW70	0	0.4	0.0647398	0.0723784	0.420105	0.00672026
	Q9I3U5	0	0.1	0.01292	0.0210578	0.306888	4.38396e-05		A0AAE5JVK1	0	0	0.00828894	0.0144555	0.275392	0.000285881
	Q8DYR9	0	0.7	0.184612	0.25825	0.551624	0.351914		Q9KRB8	0	0	0.00539283	0.0338682	0.208978	5.66938e-05
	Q894T3	0	0.3	0.0187293	0.0712652	0.49545	0.000497305		P39274	0	0.5	0.0592445	0.206332	0.490408	0.0295713
	A0A1M4LAE0	0	0.1	0.0196296	0.0388191	0.331762	0.00163355		A0AB36PFJ6	0	0.1	0.00172404	0.0365283	0.168618	1.27576e-05
	A4IAA3	0	0.4	0.0631472	0.0981023	0.413356	0.00922843		A0A236UVL6	0	0.1	0.00940532	0.0406515	0.313979	6.3052e-05
	A0A403M3S6	0	0.4	0.159119	0.241035	0.479406	0.0022401		A0AAN3SME9	0	0.2	0.139185	0.131846	0.516612	0.00148883
	A0A090NLA9	0	0.1	0.0193063	0.010656	0.406979	0.000445144		A0A6M4NL60	0	0.3	0.00207716	0.0304876	0.213657	0.00198759
	K2MWN8	0	0.1	0.0707822	0.122336	0.441767	0.000776038		A0AAN3MUC7	0	0.1	0.00474372	0.0315809	0.177769	1.90864e-05
	Q8Y5H9	0	0.2	0.0806474	0.124842	0.545659	0.000605696		A0A142CM50	0	0.6	0.057545	0.111377	0.399548	0.00374212
	Q5NHP6	0	0.1	0.0524535	0.0367682	0.403591	0.000112451		A0A4P7TQ27	0	0.8	0.360857	0.263485	0.429969	0.0877044
	P68716	0	0.3	0.0348027	0.0613046	0.376624	0.000952333		A0A9Q5U995	0	0.1	0.0587653	0.0769352	0.445258	0.000521559
	V6TT40	0	0.5	0.116067	0.228242	0.552269	0.0393241		B2U129	0	0	0.00957643	0.0130501	0.281675	0.000223498
	A0A4P7TL19	0	0	0.0189374	0.00734328	0.303093	4.61498e-05		A0A090NBS4	0	0	0.00676423	0.00504964	0.196804	3.82214e-05
	P0DST1	0	0.3	0.199072	0.280537	0.432407	0.00348505		A0AAN3MRK6	0	0	0.00468681	0.011545	0.286491	0.000690325
	A0A1S9JLC4	0	0.2	0.0352821	0.0277235	0.269831	0.000221943		A5I3B3	0	0.1	0.121628	0.121491	0.437702	0.00146911
	A0A379ZPR8	0	0.2	0.0746346	0.112958	0.546314	0.0168254		Q5NHM2	0	0.1	0.0104874	0.015418	0.253177	0.000198877
	P44682	0	0	0.0382933	0.0170817	0.329157	1.27995e-05		Q323J6	0	0	0.0151842	0.0178106	0.393891	3.01302e-05
	A0A8B3KJS9	0	0	0.0215152	0.00463077	0.314265	0.000784012		A0AAE5K311	0	0.1	0.000389895	0.00668862	0.246358	0.000153369
	Q99ZT4	0	0.3	0.017262	0.0226121	0.285449	4.90879e-05		P60624	0	0.3	0.0809853	0.101259	0.470814	0.0239714
	ORR76700.1	1	0	0.0333602	0.0172746	0.220423	7.38782e-06		A0AAN4CKJ9	0	0.1	0.0114257	0.0159025	0.455536	0.000362593
	A0A0H2V3R8	0	0.1	0.0316681	0.0263335	0.400195	0.00109846		B5Z8P6	0	0.5	0.316522	0.287358	0.517143	0.00842197
	A0A0F7RLF6	0	0.4	0.079998	0.0830227	0.356462	0.000616238		A5HY29	0	0.4	0.0218473	0.0438167	0.242915	0.000785646
	A0A0H3ATP8	0	0.4	0.0603244	0.0611571	0.359817	0.000761926		A0A8H9AJD4	0	0.2	0.0153904	0.0603224	0.285502	8.53053e-05
	Q93CV4	0	0.1	0.0587024	0.0445939	0.416397	0.000360443		A0A7Z1EHM6	0	0.2	0.0278342	0.0224898	0.432818	0.00011521
	P0ACB2	0	0.4	0.0430841	0.0760514	0.375886	0.00125009		O83507	0	0.5	0.0515179	0.0389769	0.490427	0.000587184
	L8BVA5	0	0.1	0.0348126	0.0437303	0.287662	0.000279522		A0A1M4LCC4	0	0.5	0.281792	0.340097	0.574041	0.0521183
	Q9K1J3	0	0.2	0.117525	0.070694	0.49707	0.00502428		A0A2S1Q6S7	0	0	0.0232052	0.0275164	0.279457	0.000406451
	Q0T878	0	0.2	0.0381789	0.0272183	0.321943	0.000189005		Q8DR06	0	0.2	0.0689501	0.145957	0.480818	0.00806782
	Q81S27	0	0.6	0.0477558	0.159343	0.510451	0.00621081		A0AA87DSI8	0	0	0.0608722	0.100453	0.315988	0.000602047
	Q32A81	0	0.4	0.164309	0.15684	0.470369	0.00245484		A0A7G6K9E7	0	0.2	0.0184655	0.0174541	0.335034	4.40325e-05
	A0AAN3ZEE0	0	0.6	0.182077	0.187597	0.518513	0.0134788		A0A090NGY2	0	0	0.0115222	0.00688231	0.439002	5.53949e-05
	A0A3P6LDH5	0	0	0.0253906	0.0106012	0.215929	4.35987e-05		I6E3Z9	0	0	0.00775337	0.000712727	0.257399	2.98918e-05
	Q9I2N0	0	0	0.0104486	0.010339	0.247881	7.04989e-05		Q31ZG4	0	0.1	0.0187859	0.0130599	0.296418	4.37427e-05
	C6LVP1	0	0.3	0.0256709	0.0555505	0.388798	0.00129049		A0A0A6ZUG4	0	0.3	0.0299932	0.0507049	0.309365	0.000463305
	Q63W13	0	0.1	0.0110548	0.0201428	0.295039	0.000109589		Q6NHP1	0	0	0.00617725	0.0165824	0.220657	1.0431e-05
	Q4Q2B6	0	0.2	0.0334987	0.0470966	0.313273	9.27129e-05		Q0SY32	0	0	0.0174654	0.0206174	0.342242	0.000257065
	B5Z6W6	0	0.5	0.122062	0.261819	0.510753	0.100406		A0A7Z1D3X6	0	0	0.00503973	0.000615374	0.332396	0.000233414
	A0A5K4F8E7	0	0.4	0.0468746	0.0851893	0.367049	0.00172757		A0A931ARD5	0	0	0.0187762	0.0324309	0.285995	0.000130471
	A0A2Y4Y268	0	0	0.027182	0.0115247	0.315339	4.77213e-05		Q9JZD7	0	0.2	0.0065611	0.0290898	0.25984	0.000125681
	Q63U66	0	0	0.0242423	0.0320767	0.297961	0.00117901		A0A1Z1VVT4	0	0.3	0.0106327	0.10493	0.368264	0.00282611
	CAA44678.1	1	0.7	0.227893	0.4941	0.682706	0.8367		A0A1Q8N0A0	0	0.2	0.0118519	0.0405609	0.307563	0.000992606
	O51215	0	0.3	0.0271773	0.0612107	0.379788	0.0104634		B2TUH9	0	0.2	0.0309189	0.0558242	0.44489	0.0014206
	A0A3S7WQT5	0	0.2	0.0390552	0.0598608	0.322837	0.000520169		P71915	0	0.1	0.021246	0.0199536	0.376983	0.000260579
	A0A2M8HIY2	0	0.3	0.132321	0.103062	0.441917	0.00190282		A0A8B3KK00	0	0	0.00305548	0.00609513	0.320444	0.000158906
	A0A4Z2DWE1	0	0.2	0.0910704	0.107646	0.423277	0.00406479		A0A0H3AV95	0	0.3	0.0400951	0.0955848	0.396693	0.00531483
	Q899J3	0	0.2	0.0272451	0.0297853	0.302644	0.000229628		Q9Z9B7	0	0	0.00585878	0.0256975	0.311132	0.000306626
	Q5L6L9	0	0.7	0.413057	0.532027	0.766411	0.242082		A0AB36PKQ5	0	0.1	0.00487467	0.0394666	0.225685	2.15168e-05
	A0A1M4LFP8	0	0.1	0.00554815	0.00516385	0.204444	5.93944e-05		A0A9X5MP71	0	0.9	0.326934	0.541817	0.644489	0.354047
	AAC41440.1	1	0.2	0.132745	0.268103	0.51628	0.581863		Q81TG3	0	0.1	0.0387474	0.0696368	0.361196	0.000166807
	A0A3T2UZ29	0	0.1	0.0363065	0.047839	0.393509	0.000222012		O51379	0	0.6	0.729769	0.466962	0.698606	0.342241
	Q80HV3	0	0.3	0.0270317	0.0272342	0.349934	0.000212924		O51498	0	0.4	0.0425859	0.123778	0.509376	0.0175135
	A0AAE5JWS8	0	0	0.0420318	0.0359314	0.347598	8.1208e-05		AAC45937.1	1	1	0.326788	0.552384	0.680914	0.995161
	P09297	0	0.3	0.117279	0.182495	0.443707	0.0230234		A5I7G0	0	0.2	0.0257291	0.0708764	0.414207	0.00272324
	I6EWV4	0	0.2	0.0675864	0.0351303	0.252634	0.000911032		Q9I2N0	0	0	0.00302869	0.0142498	0.204233	5.99531e-05
	E9BQ58	0	0.5	0.0375842	0.109111	0.401161	0.0140674		A0A6L7HR89	0	0.9	0.937402	0.680108	0.752424	0.960755
	Q5NGE8	0	0.4	0.039576	0.0647308	0.329169	0.00402119		A0A403M3S6	0	0.3	0.175796	0.211566	0.484393	0.00917947
	A0A2M8HQ64	0	0.2	0.0364279	0.0463706	0.278347	0.000122588		Q2G0C0	0	0.5	0.834708	0.376956	0.682821	0.215241
	V4Z6B4	0	0.3	0.148486	0.151026	0.579774	0.0125947		B2TSS7	0	0.1	0.00669604	0.0169193	0.222095	0.000214158
	A0A1Q8MMW3	0	0.1	0.0340877	0.0110835	0.16266	0.000171955		P9WFG5	0	0.1	0.00401944	0.0190329	0.29875	2.83669e-05
	A0A6L8PED9	0	1	0.559587	0.667187	0.708148	0.95044		A0A6L7HLX1	0	0.8	0.751872	0.562132	0.759273	0.965271
	A0A0T9MB03	0	0.1	0.0351271	0.0486371	0.318133	0.000135688		Q3Z3U9	0	0.3	0.0544618	0.0328668	0.382826	0.000720182
	Q323J6	0	0.1	0.0449295	0.00724282	0.43621	0.000314015		Q9K344	0	0	0.00497878	0.00673773	0.246772	0.000129566
	A0A0H2V2K6	0	0.4	0.0369223	0.13118	0.403292	0.00048911		A0A4P7TN75	0	0.5	0.137837	0.216836	0.579732	0.0138329
	A0A656BFU1	0	0	0.00918238	0.00687183	0.29876	2.52524e-05		YP_002345496.1	1	0.2	0.0532985	0.0874083	0.28267	0.00095745
	B2TUH9	0	0.3	0.058492	0.0822017	0.407161	0.00253399		Q0T512	0	0.3	0.0194725	0.0712277	0.298633	0.000344075
	A0A4P7TPT0	0	0.5	0.072011	0.146062	0.421818	0.0316322		A0A2S8DCU9	0	0.2	0.0150569	0.0189989	0.322885	7.09682e-05
	F5HD03	0	0.4	0.0688557	0.0950522	0.472537	0.019272		A0A9X5RHF3	0	0.5	0.0354811	0.0688416	0.388743	0.0116008
	AAB38549.1	1	0.9	0.374001	0.348223	0.641412	0.566282		Q8E0K6	0	0.2	0.0207044	0.0295834	0.309938	0.00413076
	P07608	0	0.6	0.0363678	0.0973955	0.226209	5.0075e-05		A0A7Z8FFN8	0	0.5	0.0779268	0.0811051	0.401585	0.000236376
	Q8CYJ4	0	0.2	0.0375208	0.0321845	0.297803	0.000163687		A0AB36PHN9	0	0	0.0166929	0.0569717	0.325077	0.000403683
	P09288	0	0.3	0.0374322	0.0687423	0.32989	0.000262748		NP_275079.1	1	0.7	0.116308	0.29094	0.476807	0.00593111
	AAG00584.1	1	0.9	0.266045	0.450462	0.687143	0.578339		A0A142CLY9	0	0.6	0.453905	0.528531	0.630644	0.73455
	P09289	0	0.2	0.0922948	0.125183	0.522026	0.00016103		A0A2S8D3P5	0	0.6	0.303015	0.28938	0.66255	0.322494
	B0BVW4	0	0	0.0374039	0.0660959	0.369656	0.000113243		A0A2M8HKZ2	0	0	0.00876059	0.0190567	0.320626	0.000726196
	Q7W0L6	0	0.1	0.00546477	0.010799	0.347476	0.00129759		P96274	0	0	0.00525387	0.0126608	0.275432	0.000113823
	A0A380Q802	0	0.5	0.184844	0.397318	0.549273	0.190697		Q32A18	0	0.1	0.0254012	0.0358037	0.384883	0.000787291
	C4LT81	0	0.1	0.128627	0.188539	0.48319	0.033569		YP_248615.1	1	0.5	0.524945	0.679083	0.692483	0.985695
	K2ND41	0	0.5	0.109096	0.115983	0.559126	0.00142394		Q32AE9	0	0	0.00521411	0.0165067	0.303644	3.06955e-05
	C4LSV0	0	0.5	0.059831	0.141497	0.477313	0.0145666		B2U1I6	0	0	0.00670739	0.0073921	0.301349	0.00010218
	Q81Q29	0	0.1	0.0537317	0.0557731	0.30005	0.0018477		A0AAU8WKD4	0	0	0.00542177	0.0125236	0.175214	5.87317e-05
	A0A8E2P154	0	0.2	0.00735538	0.043743	0.262381	5.1125e-05		A0A8H9AIQ3	0	0.3	0.00250861	0.0516988	0.256557	0.000208622
	A0AAN3SKJ1	0	0.1	0.00925321	0.0247732	0.328447	0.000253253		Q32EM9	0	0.1	0.00655433	0.0365219	0.371592	0.000471294
	A0A4Z2DAK5	0	0.3	0.069212	0.0891455	0.385579	0.000157195		A0A0H2VZK6	0	0.2	0.00522688	0.0328872	0.298661	9.29585e-05
	A0A4P7TLS4	0	0.4	0.108904	0.268031	0.483414	0.00234259		A0A7Z1J2S2	0	0.9	0.422201	0.717778	0.722864	0.765391
	P76518	0	0.1	0.0541036	0.0294528	0.386991	0.00107341		Q0P862	0	0.2	0.0120585	0.0974213	0.455151	0.00567468
	BAE06026.1	1	0.7	0.322999	0.36474	0.661125	0.0989039		A0A1V0DNF8	0	0.2	0.0592981	0.0681757	0.410013	0.000434232
	C6LX99	0	0.3	0.0258234	0.0575333	0.277449	2.42683e-05		A0A2U2H3R5	0	0.3	0.00512429	0.019519	0.287665	0.00121474
	A0A6N3QIU2	0	0.8	0.622004	0.691077	0.790282	0.984542		Q3YU56	0	0.2	0.11562	0.16033	0.570223	0.0925753
	AAB37318.1	1	0.6	0.289451	0.25007	0.550025	0.0144888		I6EWV5	0	0.7	0.412791	0.341715	0.599052	0.0939021
	YP_178023.1	1	0.8	0.32356	0.435969	0.628185	0.68706		A0A0T9J7Q9	0	0	0.00440316	0.0264106	0.262112	4.0814e-05
	A0A0T9JC04	0	0.5	0.082862	0.165252	0.398036	0.0420697		A0A510B2A5	0	0.2	0.0205593	0.073597	0.31646	0.00103645
	F5NSX9	0	0.7	0.0885937	0.208731	0.472339	0.0142833		NP_224502.1	1	0.2	0.0212675	0.0574001	0.40469	0.00200854
	NP_539453.1	1	0.3	0.129454	0.241939	0.553161	0.534263		A0A2A7VJY9	0	0	0.015547	0.0605889	0.354699	0.000125237
	Q898Z7	0	0	0.0197234	0.0281244	0.279582	0.000750418		EDR36478.1	1	0.4	0.100394	0.10054	0.538458	0.0287155
	AAB33127.2	1	0.3	0.161451	0.207002	0.518321	0.116536		A0A6N3R1D8	0	0	0.00899407	0.0117647	0.229118	5.49114e-06
	Q0SYP8	0	0	0.0118673	0.00416182	0.317186	0.000245079		A5I4V8	0	0.1	0.00937496	0.0349716	0.269503	6.63116e-05
	F5HDK1	0	0.1	0.0359591	0.0808147	0.296081	0.000340365		A0A2U2H279	0	0.1	0.00387151	0.00100901	0.221515	0.000125256
	A0A644F560	0	0.2	0.0301937	0.0525727	0.327458	0.00019728		A0A0H3DW94	0	0.1	0.00469644	0.00348158	0.264104	0.000432982
	Q31WN5	0	0.3	0.0694644	0.117763	0.444071	0.0105163		A0A9X5MNY6	0	0.1	0.004495	0.0266961	0.292777	0.000151849
	A0A8H9E0H8	0	0.5	0.0508608	0.100182	0.379497	0.000654628		A0A7Z1I8D0	0	0.2	0.00575689	0.0379878	0.263321	0.000192697
	A0A6N3QSY0	0	0	0.0363893	0.00516969	0.26785	3.71966e-05		A0A5P8YD86	0	0.2	0.00730513	0.0569255	0.172899	3.16082e-05
	A0A3Q0KPK7	0	0.2	0.115275	0.171578	0.430097	0.000309435		A0A0F7RLF6	0	0.2	0.131732	0.12817	0.424306	0.00233402
	A0A5K4FAX9	0	0.1	0.0450774	0.119058	0.496582	0.0120106		Q7VVK1	0	0	0.00594599	0.0410293	0.200067	3.00111e-05
	A0AAQ1ZQN4	0	0	0.0933674	0.0265737	0.205917	6.08075e-05		A0AAN4IKJ4	0	0.4	0.0540275	0.0953879	0.388645	0.00200865
	Q4Q5Q2	0	0.3	0.056959	0.135365	0.373088	0.010156		Q83AS9	0	0.4	0.032684	0.0465505	0.372041	0.000519712
	F5HI85	0	0	0.019684	0.0162436	0.25214	2.24231e-05		A0A8B4LEA2	0	0.4	0.0165667	0.0351715	0.302636	0.000134824
	P04303	0	0.1	0.0904622	0.0459941	0.249978	4.4823e-05		Q8Y776	0	0.2	0.0188172	0.0611394	0.310344	0.00444048
	A0A931F830	0	0.5	0.0248722	0.0661509	0.375396	0.00264063		A0A0H2VXK4	0	0	0.00895941	0.00381073	0.285977	0.00158534
	A0A380D6P5	0	0.1	0.0421373	0.0551481	0.264189	0.00111116		A0A6N3QGA9	0	0.3	0.0428326	0.101135	0.382472	0.00977078
	P09250	0	0.1	0.0857565	0.0652276	0.367284	0.0033574		A0A656C0B7	0	0.3	0.0454318	0.102973	0.53063	0.000292681
	A0A9P2MWV7	0	0.1	0.0837448	0.105349	0.496387	0.00179889		P44682	0	0.1	0.00779685	0.0104306	0.279071	0.000178305
	XP_001350088.1	1	0.7	0.298939	0.527675	0.660664	0.816885		B0BXU3	0	0.4	0.0555767	0.109441	0.475842	0.00327657
	I6D1G7	0	0.2	0.0217952	0.0628509	0.194691	0.000872829		G3XD29	0	0.1	0.00309768	0.0262406	0.277982	0.000238181
	A0A0H3DPD1	0	0.8	0.487734	0.478489	0.539528	0.559479		B0BXZ0	0	0	0.0263726	0.0937959	0.394339	0.000617315
	A0A1Y1JLC3	0	0.2	0.0230847	0.0925686	0.368153	0.00861212		Q63KA4	0	0.7	0.241165	0.215799	0.567793	0.00340555
	A0AAN4CJ47	0	0.1	0.029831	0.0211123	0.251949	0.000325565		Q81QK0	0	0	0.0132508	0.0263465	0.304431	0.000193512
	I6D2H2	0	0.5	0.212036	0.318931	0.526189	0.0115988		A0A2M8HII2	0	0	0.0169954	0.0360352	0.335992	0.000324817
	A0A2M8HG04	0	0.9	0.361158	0.465471	0.659222	0.0625096		A0A2X2IAT3	0	1	0.743536	0.630483	0.71881	0.967898
	Q63MM3	0	0.7	0.35113	0.521707	0.539601	0.629019		Q9K0T3	0	0.7	0.442593	0.308842	0.630607	0.297527
	Q07004	0	0	0.0592744	0.0888821	0.412618	0.0467623		A0A2X2J386	0	0.4	0.00274806	0.0503541	0.230925	0.00106023
	A0A0H8GAN5	0	0.4	0.0516932	0.0609114	0.238429	4.78665e-05		P29280	0	0	0.0123688	0.0131057	0.243221	0.00022096
	A0A0A7A0I0	0	0	0.027497	0.0292209	0.302386	2.90986e-05		NP_221091.1	1	0	0.0133699	0.0358526	0.411629	0.000541481
	A0A125YVW6	0	0.5	0.184976	0.116747	0.582505	0.00796431		A0A090NBJ7	0	0	0.00416702	0.0132142	0.187617	0.000254239
	A0A2M8HGY3	0	0.2	0.0630696	0.181914	0.535171	0.100066		A0A0H3AZQ4	0	0.2	0.0778492	0.0700813	0.494063	0.0119704
	A0A7Z1J0H7	0	0.4	0.0454648	0.162515	0.369531	0.00385297		A0A3P6LSZ4	0	0.5	0.439319	0.306014	0.5922	0.0832215
	A0A2M8HJ35	0	0.3	0.212372	0.323456	0.566626	0.0147192		A0A6N3QP56	0	0.8	0.356172	0.369024	0.639196	0.177305
	A0A3Q8IF92	0	0.2	0.0555538	0.0299544	0.361507	6.27613e-05		Q8Y416	0	0	0.0524571	0.0321682	0.377134	0.000236851
	AAA51646.1	1	0.9	0.669767	0.505392	0.644496	0.927867		A0A2X2J4K1	0	0	0.0722333	0.0906374	0.53831	0.00575897
	A0A2S1Q657	0	0.2	0.0545956	0.037796	0.298321	0.000294354		AAC16524.1	1	0.9	0.508576	0.433965	0.737615	0.19712
	A0A0V1AKV9	0	0.2	0.0507773	0.0680588	0.268228	0.000296408		A0A090NCP9	0	0.4	0.486897	0.227817	0.612487	0.00461631
	E2XCT3	0	0.2	0.0305077	0.0788996	0.402639	0.004068		Q63JA1	0	0.2	0.0156106	0.0562563	0.328665	0.000914801
	Q9I5V8	0	0.3	0.0432348	0.065351	0.236479	0.000112529		Q0SYP8	0	0	0.00338692	0.0334519	0.304027	6.80369e-05
	A0A2X2HEQ8	0	0.2	0.062183	0.0671394	0.329803	0.000172165		A0A2M8HJW7	0	0.5	0.0500358	0.0583019	0.374781	0.00143972
	A0A4P7TMX5	0	0.1	0.0468263	0.0199216	0.352631	0.000296177		Q8ZIV4	0	0.1	0.00317485	0.000782327	0.199486	1.2233e-05
	AAO65599.1	1	0.4	0.0838196	0.159715	0.472839	0.0110017		YP_002348601.1	1	0.4	0.126576	0.200532	0.545959	0.111121
	NP_776002.1	1	0.5	0.467683	0.403008	0.759617	0.987676		I6F9D8	0	0.2	0.00752903	0.028535	0.266474	0.000133749
	Q7VWM1	0	0.3	0.0548325	0.0972763	0.378883	0.022299		Q4VTY6	0	0.2	0.014157	0.0421711	0.328271	0.00208544
	Q8DP22	0	0.4	0.0263443	0.0896998	0.428137	0.00171284		NP_045689.2	1	0.9	0.908999	0.730232	0.697131	0.962677
	A0A3R0X2F0	0	0.3	0.00603637	0.0417281	0.394791	0.000208428		I6CK78	0	0.3	0.073348	0.0646198	0.428026	0.0127709
	A0A4Z2DDM3	0	0.1	0.0626183	0.0357008	0.269059	5.23337e-05		A0A3T2URB0	0	0.2	0.00584299	0.0337888	0.253709	9.15115e-05
	A5I4V8	0	0.3	0.0306052	0.0130215	0.274946	0.000185156		A0A6N3QIU2	0	0.8	0.762471	0.754644	0.774568	0.998657
	Q63I72	0	0.1	0.0163049	0.0199433	0.252833	2.81153e-05		B0BUT0	0	0	0.00844464	0.0117689	0.286632	9.53503e-05
	A0A931ARD5	0	0.1	0.0584016	0.0528609	0.366228	0.00273649		I6CV73	0	0.2	0.010308	0.0138621	0.262913	3.08129e-05
	A0A482ETE8	0	0.2	0.0357376	0.0187769	0.25932	6.00867e-05		A0AB36PJ37	0	0	0.0130946	0.00392008	0.344717	0.000322657
	Q81K07	0	0.2	0.0449322	0.033558	0.245176	0.000176761		A0A090NLA9	0	0	0.0159643	0.00585228	0.397401	0.00040115
	Q8DP21	0	0.3	0.153352	0.175176	0.53576	0.040481		Q0T2Q7	0	0.3	0.1776	0.226271	0.561256	0.00590667
	Q0SYP0	0	0.2	0.0292435	0.0245388	0.301963	0.000383376		Q9I0M9	0	0.2	0.00228994	0.019936	0.291387	0.000137538
	A0A2Y4Y8Z6	0	0.7	0.0476012	0.0713699	0.43287	0.0155553		Q892L7	0	0.1	0.010017	0.0395781	0.304391	0.00113958
	A4I7R3	0	0.3	0.155749	0.07979	0.402381	0.000516498		A0A5P8YC06	0	0.1	0.00488236	0.0341604	0.361061	0.000701674
	A0A1Y1JVW2	0	0.4	0.141083	0.0554131	0.473812	0.00296773		A0A1M4LBG6	0	0	0.0271346	0.0355529	0.291809	0.000102748
	AHJ88300.1	1	1	0.476	0.56128	0.69837	0.9947		A0AAN3ZD70	0	0	0.0157755	0.0120906	0.328478	0.000400993
	A0A398QSP7	0	0.2	0.0472479	0.0389036	0.279674	0.000664548		Q7DDI0	0	0	0.0104685	0.00142108	0.307212	2.9324e-05
	A0A8B3K6S9	0	0.1	0.0631494	0.0417168	0.235366	0.000172341		Q890U7	0	0.4	0.0396106	0.0647087	0.400603	0.00776566
	A4HZB8	0	0.5	0.177617	0.215332	0.547256	0.062247		A0A0H2V3R8	0	0.2	0.0112134	0.0124078	0.389222	0.00301638
	A0A7G6K9E7	0	0.1	0.0847514	0.019152	0.384908	0.000343292		Q63HT4	0	0	0.00664112	0.0230372	0.360373	0.000142476
	I6DT98	0	0	0.0223056	0.0272686	0.343657	0.000215717		AAF86457.1	1	0.8	0.581895	0.696535	0.657215	0.952318
	A0AAN3ZCM2	0	0.5	0.273129	0.487007	0.650821	0.220503		A0AAN3SNK8	0	0.1	0.0169859	0.00406244	0.324128	0.000395162
	A0A380Q8C4	0	0	0.0270429	0.00387591	0.262401	3.82507e-05		Q0PBS6	0	0.3	0.0124182	0.0462945	0.301958	0.00132431
	Q822S2	0	0.2	0.0109716	0.0606952	0.373583	0.000828215		Q9I4L4	0	0.4	0.0186069	0.0405656	0.361907	0.000184716
	Q99XN5	0	0.3	0.0244601	0.0561189	0.309664	0.000445439		Q9KN53	0	0.1	0.0318897	0.0194886	0.428183	0.00211255
	P06485	0	0.3	0.037729	0.118411	0.426312	0.00554972		AIJ27548.1	1	0.7	0.159517	0.218664	0.526225	0.394915
	A0A0C5PP40	0	0.1	0.0404019	0.0248226	0.199508	9.48658e-05		Q0T0J2	0	0	0.0164234	0.0209489	0.296908	0.000314953
	A0A224A9C3	0	0	0.0460968	0.0533785	0.306349	0.0028662		Q9CLG3	0	0.2	0.0124669	0.0289601	0.329671	8.86724e-05
	E9AEK1	0	0.2	0.0606251	0.0960363	0.304994	0.00156862		Q6NGN0	0	0.4	0.0594031	0.0981957	0.379326	0.00127082
	AAF21857.1	1	0.8	0.340344	0.567917	0.656301	0.948777		I6D1G7	0	0.1	0.00510443	0.079563	0.20513	0.000290864
	NP_395233.1	1	0.7	0.652658	0.620422	0.714069	0.893136		A0A0H3DTI2	0	0	0.00373446	0.0098457	0.286253	7.54013e-05
	A0A1M4LET7	0	0.7	0.162373	0.314429	0.513662	0.0322942		Q2FV66	0	0.3	0.0127637	0.0298683	0.214498	0.000210402
	A0A6L8NYH6	0	0.2	0.0233235	0.0624484	0.423157	0.000142539		A0A6N3QQQ8	0	0.2	0.0966596	0.127618	0.443046	0.0059954
	A0A2M8HJ98	0	0.1	0.0508922	0.0263166	0.344083	0.00124822		Q8Y6J2	0	0.1	0.0110026	0.0139357	0.273055	0.000187117
	BAE92207.1	1	0.5	0.293607	0.47717	0.680171	0.561623		Q9K1M3	0	0.6	0.173915	0.172122	0.578527	0.0641491
	A0A5P8YD86	0	0.2	0.0776987	0.0652614	0.208307	0.000103551		Q32HQ0	0	0	0.0245355	0.0245807	0.304	5.79014e-05
	A0A0H2VZK6	0	0.1	0.0264402	0.0535984	0.321051	0.000826063		P68641	0	0	0.0244321	0.0133131	0.258567	1.77701e-05
	Q894A0	0	0.3	0.0311856	0.053667	0.293236	0.000224733		A0AAN3MR72	0	0.1	0.00722622	0.039894	0.298012	0.00325155
	A0A0V1ALB8	0	0.2	0.0483005	0.055856	0.408071	0.000216216		Q9A1Q1	0	0.4	0.0549987	0.0647269	0.433457	0.000365726
	Q5CUE5	0	0.4	0.0665488	0.0929486	0.301026	3.35469e-05		A0A142CNC7	0	0.1	0.01939	0.018349	0.296602	2.09496e-05
	A0A4Y1WDN0	0	0.4	0.0594351	0.111296	0.347692	0.00179496		Q5NG89	0	0.2	0.0629241	0.0834123	0.341712	0.00286947
	A0A380Q924	0	0	0.0273349	0.00187316	0.296882	0.000338182		A0A658XZ39	0	0.4	0.126408	0.18316	0.510659	0.00621803
	A0A2A2XQB0	0	0	0.0442693	0.01332	0.311882	5.33075e-06		Q822Z0	0	0.3	0.0418604	0.0542157	0.493254	0.0086682
	P09298	0	0.2	0.0117784	0.0559681	0.300613	0.00108263		A5I774	0	0	0.0192297	0.0449244	0.308611	0.000311568
	A0AB36PKH6	0	0.1	0.0427354	0.04999	0.351725	3.86614e-05		A0A3T2UQ44	0	0	0.00403868	0.0136362	0.263176	1.39216e-05
	Q9K233	0	0.3	0.0719603	0.147448	0.448942	0.0885122		Q81K07	0	0.4	0.00482952	0.0549876	0.254605	0.00091424
	A0A9X5RET6	0	0.3	0.108784	0.153503	0.522246	0.00290285		A0A9P2IT75	0	0	0.00801364	0.0336398	0.215516	1.33127e-05
	E2X830	0	0	0.017205	0.00505902	0.287225	2.5521e-05		Q5NFK5	0	0	0.0333832	0.0956687	0.44949	0.000831212
	Q9KRY3	0	0	0.0183553	0.0116224	0.147276	7.72396e-06		Q8ZBK6	0	0.3	0.0143615	0.0478376	0.377925	0.00069968
	A0A7Z1IAZ7	0	0	0.0204236	0.0197239	0.302229	0.00102825		Q9JRT1	0	0.1	0.0115878	0.043224	0.276728	0.000482732
	P0A3S4	0	0.3	0.205703	0.298075	0.44979	0.0933046		A0A6L8PMI4	0	0.2	0.0330425	0.0861194	0.369233	0.00586446
	A0A237LTK2	0	0.3	0.125378	0.0914966	0.389217	0.0184787		Q9CPA0	0	0.9	0.376852	0.529371	0.573592	0.490183
	A0A2Z6A9G4	0	0.2	0.0390938	0.053346	0.391764	0.00210378		I6DDZ3	0	0.1	0.0106318	0.0265798	0.288684	6.01041e-05
	A0A380QAM3	0	0.8	0.19869	0.335717	0.577638	0.459298		Q9K076	0	0.2	0.00550429	0.0292181	0.265444	7.388e-05
	A8GTS0	0	0.3	0.0706467	0.106477	0.361021	0.00215107		A0A4V1CTR0	0	0.1	0.0403648	0.0518569	0.425267	0.000407591
	A0A9Q5U7J5	0	0.3	0.0312859	0.0422369	0.424232	0.00458601		Q9I2L8	0	0	0.00469622	0.00970307	0.281803	0.000724482
	Q4Q4A7	0	0.1	0.0289868	0.0435756	0.268194	0.000250428		G3CAI9	0	0.1	0.0104384	0.0185186	0.300821	0.000119471
	A0A6L8PKD9	0	0.5	0.118539	0.20353	0.302367	0.00372379		A0A403M0H8	0	0.1	0.0211961	0.0315598	0.404777	0.000307333
	A0A2B6BQ62	0	0.7	0.0929685	0.188101	0.50072	0.0692583		A0A1M4L8Z1	0	0.1	0.0173173	0.0239585	0.33695	0.00106759
	A0A3P6L2P8	0	0	0.0166275	0.014993	0.279496	8.51754e-05		A0A9X5MLM8	0	0.7	0.209553	0.281101	0.563031	0.0139314
	A0A6N3QGA9	0	0.2	0.123782	0.150108	0.508741	0.000167546		Q83SH8	0	0.1	0.00586979	0.00354493	0.222013	1.04175e-05
	I6EG83	0	0.1	0.0240181	0.0209788	0.249347	6.51926e-05		A0AAN3ZIC9	0	0.6	0.216241	0.31159	0.433258	0.013186
	A0A656BX00	0	0.2	0.0554437	0.0793609	0.361503	0.000380467		A0AAN3ZEA7	0	0.2	0.0136525	0.0257807	0.32001	0.00023328
	A0A896Z8I4	0	0.2	0.0368404	0.0561787	0.280655	0.0006129		Q7VSE5	0	0.5	0.21357	0.153069	0.4675	0.0165447
	A0A3P6LSZ4	0	0.8	0.246302	0.321004	0.571158	0.033901		Q892B3	0	0.3	0.00568648	0.0442257	0.248142	0.000212227
	K2N9K2	0	0.4	0.0241853	0.062827	0.355661	3.73166e-05		P9WHW1	0	0.5	0.34093	0.520922	0.677933	0.0357437
	A5I098	0	0.1	0.0134041	0.115926	0.342476	0.00195702		Q8Y929	0	0.8	0.510206	0.640286	0.690466	0.271317
	A0A0A6ZMG3	0	0.5	0.0397424	0.107833	0.278761	0.00189471		A0A0T9MB03	0	0.2	0.00700522	0.0507603	0.316768	2.05136e-05
	Q7VSY5	0	0.3	0.030114	0.0757069	0.414648	0.00330078		A0A403M6E8	0	0.2	0.0337859	0.0555482	0.391137	0.00281528
	Q83AT3	0	0.3	0.0529669	0.0646038	0.421818	0.00107113		Q9K1D6	0	0.6	0.047942	0.194738	0.344713	0.000275736
	Q0T512	0	0.6	0.0666782	0.0839275	0.342491	0.00188165		Q8CY97	0	0.1	0.0446895	0.0648291	0.410407	0.00049389
	C4MBA5	0	0.1	0.0372806	0.0709532	0.223465	0.000254111		A0A656BLS8	0	0	0.0102145	0.0322047	0.210582	3.90251e-05
	Q6NH60	0	0.4	0.0316368	0.0387632	0.30121	0.000228189		AFH69961.1	1	1	0.833365	0.813174	0.73551	0.989579
	Q9JXU1	0	0	0.0263702	0.0112791	0.266003	0.000192835		A0A9X5RGU9	0	0	0.0211325	0.0289474	0.391264	0.000238535
	AAG00585.1	1	0.4	0.0805685	0.16175	0.478712	0.000656276		CAA71822.1	1	0.9	0.508374	0.742276	0.623705	0.671728
	A0A4Z2D8Y4	0	0.1	0.038947	0.0389049	0.356209	0.000422311		Q9I3N6	0	0.3	0.000901992	0.0537684	0.251869	0.000154323
	P44093	0	0.1	0.0635902	0.0482619	0.369336	0.00125871		Q9HXT5	0	0.4	0.0164622	0.0185896	0.382678	9.62207e-05
	I6E6H7	0	0.4	0.0516196	0.0722342	0.346105	0.000127371		YP_001604502.1	1	0.5	0.276323	0.292916	0.63162	0.725139
	NP_056919.1	1	0.6	0.151448	0.33005	0.64172	0.442924		A0A1Q8ME18	0	0.3	0.0040965	0.0811173	0.183672	0.000329676
	P09279	0	1	0.411457	0.461303	0.636964	0.405444		Q894A0	0	0.2	0.0183696	0.0784565	0.289964	0.00030896
	Q9I2X4	0	0.3	0.0774468	0.176548	0.521139	0.027377		B0BY01	0	0.3	0.0728394	0.0704073	0.385826	0.000648504
	A0A7Z1D1I9	0	0.2	0.00771443	0.0191089	0.311138	0.000390368		A0A4P7TX58	0	0.3	0.00540827	0.016272	0.258777	0.000385134
	F5HBX1	0	0.7	0.144302	0.29491	0.562806	0.0491658		I6F2I8	0	0.2	0.00301953	0.00723044	0.246441	0.000190892
	A0AAN4CJF6	0	0.3	0.0394216	0.0327835	0.29325	5.01972e-05		A0A0H3AXM0	0	0.7	0.129809	0.139976	0.534006	0.00181047
	A0A0A0QUN8	0	0.1	0.0406382	0.0466011	0.323652	0.00032312		Q6NEB7	0	0.5	0.00680314	0.047457	0.283167	0.000160495
	E9AE78	0	0.4	0.121761	0.16136	0.492353	0.03043		Q83S05	0	0.1	0.011272	0.0411816	0.276512	0.000114183
	A0A5K4FE67	0	0.4	0.0823348	0.104027	0.479103	0.00151797		A0AAN4CGE6	0	0	0.0105533	0.0164826	0.333731	0.000244379
	P08392	0	0.2	0.0873517	0.0956708	0.457769	0.00316053		A0A403M0U9	0	0.2	0.00468459	0.0390629	0.316195	0.00049091
	Q0PAP4	0	0.1	0.065633	0.0642738	0.345131	0.00345657		A0A398PUY7	0	0.4	0.0403572	0.0481096	0.426903	0.000451369
	A0A2S8D7D1	0	0.4	0.0245234	0.0476574	0.426695	0.000344356		B2TTE3	0	0.3	0.0114865	0.0467048	0.271251	5.14713e-05
	A0AAN4IMV7	0	0.1	0.108477	0.00767132	0.257381	3.23214e-05		B5Z691	0	0.1	0.0147638	0.0546817	0.37087	2.75378e-05
	V6TKK7	0	0	0.0296161	0.0799554	0.272215	0.000224436		A0A931AKW1	0	0.3	0.0289006	0.090345	0.473513	0.0348582
	V4YRP9	0	0.1	0.137374	0.106759	0.53026	0.000900133		Q9KM05	0	0.1	0.0175845	0.0664328	0.343156	0.00108865
	Q9JZL9	0	0.2	0.00831024	0.0403395	0.348717	0.00102761		O53342	0	0.3	0.00536112	0.0274813	0.33933	0.00178475
	NP_358654.1	1	0.8	0.2706	0.262474	0.646437	0.755608		A0A9X5RET6	0	0.5	0.0801378	0.142352	0.493415	0.00957763
	A0A1M4L989	0	0	0.0275976	0.0328878	0.38082	0.00266805		A0A8B3K6S9	0	0	0.00454535	0.0172499	0.227198	0.000112829
	A0A1P8L2Z1	0	0.6	0.204086	0.478816	0.638219	0.81938		A0A1S9JKI7	0	0.3	0.0126039	0.0419167	0.284923	0.000689044
	A0A2X2IFH7	0	0.3	0.148338	0.229515	0.530479	0.0105988		A0A3N4BDK8	0	0.7	0.226143	0.403482	0.600112	0.245634
	O06820	0	0.1	0.038845	0.00664512	0.293706	0.000143232		A0A1Q8MMW3	0	0.2	0.00453401	0.0342403	0.219536	3.2832e-05
	G4VQN2	0	0.3	0.0461781	0.0510484	0.36635	0.00285559		Q9KRN4	0	0	0.0227929	0.0238196	0.29419	0.000204977
	A0A3T2URJ3	0	0.5	0.0619628	0.189593	0.433053	0.062281		ABV03238.1	1	0.7	0.28537	0.148889	0.622471	0.00436795
	Q9K1M3	0	0.4	0.189042	0.262011	0.613737	0.106735		A0A7Z1D3Z1	0	0.2	0.11758	0.105235	0.55989	0.00728762
	A0A8H8Z8M2	0	0.1	0.0192339	0.00484842	0.325695	1.12059e-05		A0AB36PEE0	0	0.3	0.0081875	0.0550765	0.325673	0.000855676
	A0A4Z2DCP3	0	0.1	0.0775406	0.0684994	0.316571	0.00125834		I6DRN4	0	0.1	0.0189613	0.0448459	0.384544	2.00589e-05
	Q0PAG4	0	0.5	0.239519	0.361293	0.6456	0.373593		A0A6L7HHY8	0	0	0.00369121	0.0303041	0.251666	0.000111286
	Q898K9	0	0.4	0.143036	0.310465	0.516824	0.0142251		A0A5P8YIJ3	0	0.1	0.0061319	0.0232782	0.30461	6.88859e-05
	Q8ZBK6	0	0.2	0.0538523	0.0539309	0.44796	0.00599657		A0A6L8P0E6	0	0.2	0.0170605	0.0309601	0.373391	0.000241255
	A0A2X2IXY8	0	0.1	0.0323528	0.0318817	0.323556	0.00254624		A0A6N3QGY4	0	0.2	0.0616168	0.162681	0.454375	0.000176569
	Q6NEB7	0	0.4	0.0164506	0.04911	0.340322	0.000274934		Q821V8	0	0.3	0.0729301	0.0838175	0.430687	0.00742849
	A0A4Z2DS64	0	0.4	0.109123	0.179714	0.354115	0.0162496		A0A1M4LAE0	0	0.1	0.00369968	0.0205148	0.347671	0.000173078
	A0A4Z2CQS0	0	0.1	0.0350738	0.0524887	0.273227	4.86701e-05		WP_002966738.1	1	0.8	0.350038	0.362932	0.614094	0.497104
	A0A0A6ZQG1	0	0	0.0259676	0.0242157	0.202451	2.65767e-05		Q9I6B6	0	0.1	0.00273239	0.0264928	0.222451	4.06862e-05
	A0A0I2DIJ6	0	0.4	0.0497312	0.044561	0.379801	0.00477407		A0A1S9IVU3	0	0.8	0.394463	0.37474	0.71399	0.796194
	A0A3N4BIW9	0	0	0.0156042	0.0184921	0.364771	2.62134e-05		B5L3P5	0	0.1	0.00955158	0.0390604	0.333336	0.00147849
	A0A090NFH1	0	0.1	0.0199831	0.0252943	0.327123	0.000293587		A0A403M6A1	0	0	0.00349582	0.0196517	0.185475	3.21221e-05
	Q63XG7	0	0.1	0.0605375	0.0651014	0.461412	0.00248748		A0A0H2VYR1	0	0.1	0.00286716	0.00428726	0.235589	0.000107255
	A5I2F9	0	0.4	0.0440017	0.181961	0.180738	0.000262595		A0A6N3QM72	0	0.2	0.0231752	0.0159711	0.349651	0.000686405
	Q63P13	0	0.1	0.0601589	0.0418932	0.388941	0.000157619		O06230	0	0.6	0.00697715	0.0624731	0.35593	0.000222031
	A0A8H9AJD4	0	0.2	0.057618	0.0564988	0.353201	0.00015111		A0A2X2HSZ1	0	0	0.013515	0.00384083	0.238984	6.80122e-06
	A0AAN4IKJ4	0	0.4	0.0683078	0.0967619	0.398031	0.00458133		A0A200NDI9	0	0.3	0.0108749	0.0211224	0.273626	0.000135792
	A0A132NWH9	0	0.3	0.0341353	0.0499389	0.390765	0.000451379		A0A3T2UTZ8	0	0.1	0.00248941	0.0131405	0.140205	1.24097e-05
	P18378	0	0.4	0.0499353	0.0613866	0.291092	0.000269764		Q9KNR9	0	0.9	0.528616	0.333012	0.465134	0.00100845
	GAC64620.1	1	0.8	0.320395	0.576453	0.573218	0.980796		A0A9Q5XYZ9	0	0	0.0103345	0.00397174	0.279527	0.000290745
	Q63KZ3	0	0.5	0.127309	0.208038	0.502546	0.011228		O07177	0	0.1	0.0214327	0.0124545	0.439845	4.39527e-05
	P77485	0	0	0.0258094	0.0108062	0.344691	0.000863096		A0A7Z1D3I5	0	0.1	0.0153536	0.058318	0.388922	0.00194444
	A0A6N3QM72	0	0.2	0.0121727	0.0475154	0.281403	0.000574841		O83757	0	0	0.0240659	0.0317859	0.363904	0.000155642
	Q9JRT1	0	0.1	0.0470408	0.0159424	0.296217	0.000434688		NP_269421.1	1	1	0.81675	0.807516	0.768809	0.998419
	P0AFT8	0	0	0.0596676	0.021151	0.265379	6.26908e-05		Q3YWA2	0	0	0.0309468	0.00373026	0.40472	0.00198395
	Q8CYL1	0	0.4	0.0439719	0.067516	0.269435	0.000592941		WP_010882214.1	1	0.5	0.1423	0.295679	0.603923	0.835545
	Q9I3W5	0	0	0.0179485	0.0223896	0.377167	0.000351779		A0A9Q5TY06	0	0	0.0115243	0.0310666	0.311804	9.78149e-05
	YP_763774.1	1	1	0.631411	0.839523	0.720837	0.975722		A0AB33SG92	0	0.7	0.249572	0.373932	0.532017	0.384031
	A0A658XZ39	0	0.3	0.142347	0.153384	0.506158	0.00722286		Q7VSY5	0	0	0.0216774	0.00360251	0.339657	5.45602e-05
	A0A4Z2CRL0	0	0.4	0.103438	0.204789	0.491249	0.00143751		A0AAN3MSC1	0	0	0.00656498	0.0206809	0.225976	0.000185574
	A0A3S7X6N5	0	0.2	0.0896003	0.0749967	0.323607	0.00737106		A0A2M8HQ64	0	0.1	0.00853686	0.0347923	0.311383	0.000166672
	A0A7Z1ENM5	0	0.3	0.0987547	0.0136043	0.386634	0.0011561		Q821K0	0	0.1	0.0346436	0.0499552	0.444163	0.0018401
	P09304	0	0.1	0.0430663	0.0681782	0.457617	0.00358728		A0A3P6LDH5	0	0.1	0.00897008	0.0162855	0.216688	0.000306797
	A0A2S8D8K8	0	0.1	0.0113942	0.0294997	0.295874	3.17815e-05		A0A3R0WYJ4	0	0	0.00509409	0.0123916	0.208317	3.36278e-05
	NP_040979.2	1	0.3	0.0680309	0.147332	0.47294	0.022062		A0A9P2IJ04	0	0.5	0.00135681	0.0771298	0.207195	9.66763e-05
	Q0T0J2	0	0.1	0.0196997	0.0295974	0.303778	0.000278874		A0A0I0TBL0	0	0.7	0.454906	0.590727	0.683936	0.697355
	A0A6L8PK81	0	0.1	0.030587	0.105662	0.307732	0.00027892		A0A023PZ81	0	0.7	0.0875367	0.232643	0.483015	0.0126779
	A0A131HLI6	0	0	0.0218032	0.0143926	0.212252	2.39694e-05		A0A0T9JAF8	0	0.6	0.0134109	0.0496911	0.289172	7.27891e-05
	Q8E2H5	0	0.8	0.312991	0.457362	0.688111	0.75791		B0BVT9	0	0.4	0.0306661	0.082043	0.382374	0.00192623
	A0A2S8DHG0	0	0.5	0.0625963	0.0532258	0.392491	0.00162383		A0AB36PFA7	0	0.2	0.00834719	0.0670281	0.292318	0.000949039
	A0A656BXQ3	0	0.1	0.0466163	0.0513181	0.376027	0.00595466		A0A224A9C3	0	0.1	0.0144627	0.0331634	0.313087	0.00136566
	A0A5K4F386	0	0.4	0.139118	0.140432	0.521295	0.0104695		NP_756286.1	1	0.9	0.99725	0.687919	0.772444	0.998656
	B2TSP2	0	0	0.0447915	0.0475792	0.299255	0.00122413		A0A380D693	0	0	0.00897169	0.0289237	0.290008	0.000103293
	A8B921	0	0.5	0.0309953	0.0814114	0.355072	3.80824e-05		A0A9Q5T060	0	0.1	0.0254454	0.0349795	0.400573	0.000761555
	Q63VL1	0	0.2	0.0519525	0.0408322	0.260831	0.000154184		Q9I2X4	0	0.3	0.0948064	0.132266	0.524465	0.0117665
	Q31Y28	0	0.1	0.0194441	0.0545817	0.319331	9.39028e-05		A0A6N3QXT4	0	0.4	0.0488497	0.0729941	0.394589	0.000248253
	A0A3Q0KP80	0	0.2	0.0619637	0.041085	0.357029	0.00044366		Q9JYW8	0	0.3	0.00155059	0.136195	0.140206	0.0213228
	B0BUT0	0	0.1	0.040156	0.0198784	0.326513	0.000151546		A0A8E2TB51	0	0.1	0.00642372	0.0379588	0.278934	8.20241e-05
	Q6SW65	0	0.5	0.0451354	0.026916	0.368281	0.000298047		Q81KY9	0	0.1	0.0209811	0.0298986	0.331986	0.00058382
	A0A3S7XC07	0	0.1	0.0447201	0.0735245	0.334117	0.00220253		A0A380Q6Q4	0	0	0.00469485	0.0127933	0.225137	6.22076e-06
	Q9HXU2	0	0.4	0.142979	0.207502	0.545032	0.134468		Q327V4	0	0	0.0101198	0.0226853	0.336261	0.000208119
	A0A9X5RFC8	0	0	0.0131254	0.0138545	0.327084	0.000127924		O51511	0	0.2	0.122733	0.127443	0.472057	0.0108784
	Q0SZ48	0	0.5	0.0504515	0.0572671	0.397438	0.000609349		A0A0H3DTI6	0	0.1	0.00473251	0.00664012	0.257829	8.78228e-05
	YP_233041.1	1	0.2	0.0518453	0.0797908	0.366507	6.13616e-05		A0A6N3R003	0	0.2	0.0704593	0.0637648	0.408544	0.00015383
	A0A4Z2D1G4	0	0.3	0.0346195	0.103381	0.404697	0.00221193		I6DRE6	0	0.1	0.00381008	0.0376229	0.199726	5.27647e-05
	Q6NGN0	0	0.2	0.042384	0.0744435	0.373101	0.00142345		P0AF54	0	0.3	0.00798034	0.0331	0.302616	3.58781e-05
	NP_754374.1	1	0.8	0.236768	0.592919	0.623744	0.945108		I6DW73	0	0.6	0.170115	0.305383	0.370323	0.0230637
	A0AB36PFA7	0	0.1	0.0498449	0.0341271	0.285632	0.00056383		A0A2X2IXY8	0	0.5	0.00339307	0.0440814	0.293248	0.000181846
	ACI22603.1	1	0.6	0.492581	0.604399	0.726439	0.992191		A0A0A6ZRU5	0	0.3	0.156879	0.162818	0.529945	0.11105
	A0AB36PJP6	0	0	0.0079063	0.0182977	0.374102	0.00067418		A0A090N905	0	0.1	0.0310324	0.010445	0.436343	0.000661226
	Q898J1	0	0.2	0.0280551	0.0648593	0.357338	0.000113285		A0A1S9IXD3	0	0.3	0.0141994	0.052432	0.407244	9.40666e-05
	A0A2M8HGC1	0	0.4	0.199978	0.265844	0.506704	0.229091		A0A9X5MNM9	0	0.1	0.0157745	0.0252935	0.287435	0.000413153
	A0A8B4LEA2	0	0.3	0.0266464	0.0575181	0.255986	0.000130507		NP_224586.1	1	0.7	0.125526	0.261793	0.512916	0.101441
	AGF43527.1	1	0.7	0.400994	0.481737	0.69825	0.778949		A0A6N3R1N2	0	0.2	0.00548324	0.0121139	0.269676	9.06074e-05
	XP_003722581.1	1	0.3	0.0706514	0.232376	0.413648	0.0055822		Q63WZ3	0	0.2	0.101633	0.0634274	0.497829	0.0133645
	P61055	0	0.4	0.0455554	0.116586	0.358735	0.024575		A0A0H3DZ02	0	0.2	0.00469958	0.0234578	0.276276	5.36282e-05
	APZ24542.1	1	0.7	0.0752395	0.150131	0.591983	0.0114054		O06252	0	0.4	0.0182998	0.0533295	0.276691	6.32858e-05
	A0A1S9J8U5	0	0	0.0156659	0.0102114	0.238424	4.74709e-05		Q5IPW8	0	0.1	0.00626909	0.0456385	0.114593	3.5407e-05
	Q5CWU9	0	0.7	0.093757	0.31891	0.474159	0.0387174		A0A8H8Z632	0	0.5	0.166318	0.13424	0.624178	0.0215431
	CRY20041.1	1	0.4	0.194143	0.342949	0.598688	0.282937		A0A2S8D7D4	0	0.3	0.00782967	0.0735743	0.216989	0.000589697
	E9AF80	0	0.4	0.0730987	0.0821971	0.389454	0.00166791		Q9JZU3	0	0.1	0.00696677	0.0564568	0.261381	0.000313907
	A0AAN4CK78	0	0.2	0.0258268	0.013224	0.261558	2.79065e-05		Q0SYP0	0	0	0.0054519	0.0184766	0.30427	0.00039404
	A0A0V1AU63	0	0.2	0.0406637	0.0624673	0.229631	0.000885423		A0AB36PFE2	0	0	0.0184376	0.0217923	0.33587	0.000203839
	A0AAN4CI07	0	0	0.0147537	0.0252553	0.253452	0.000325802		Q329N5	0	0	0.00270438	0.000790877	0.252475	4.3355e-05
	NP_274866.1	1	0.9	0.399181	0.587655	0.699282	0.887764		Q63XG7	0	0	0.0402623	0.0426936	0.389169	0.00342659
	Q83AI9	0	0.3	0.00662123	0.0423447	0.281623	4.73995e-05		A0A6L7H2P2	0	0.2	0.00854031	0.0258195	0.163575	2.4774e-05
	B5Z8J7	0	0.5	0.0809206	0.292939	0.550654	0.0663246		Q9I139	0	0.3	0.025663	0.0537016	0.532803	0.00786599
	P14345	0	0	0.0563669	0.0814899	0.436466	0.00314163		I6EZ36	0	0.3	0.0132378	0.0743543	0.314291	0.00010272
	A0A4P7TTE9	0	0	0.0136552	0.0223192	0.27505	0.000145311		A0A7Z1ENF1	0	0.8	0.455555	0.492595	0.654223	0.912506
	A0A1Y1JG37	0	0.4	0.0417257	0.079009	0.443395	0.0118065		A0A131HLI6	0	0	0.00648169	0.00706903	0.262638	3.29213e-05
	B0BX64	0	0.6	0.1513	0.20954	0.399559	0.00306289		Q9AFM0	0	0.1	0.00772547	0.0433004	0.324259	0.000160579
	A0A656BLS8	0	0	0.0254368	0.076991	0.26534	0.00079811		A0A9P2IMH6	0	0.1	0.0233475	0.0222695	0.329696	4.96138e-05
	ABK57121.1	1	0.9	0.548442	0.736822	0.667488	0.976558		Q8DNU2	0	0.8	0.689079	0.54602	0.688698	0.124197
	ABA62611.1	1	0.3	0.0519643	0.0736299	0.465819	0.000264324		A0A7L4TZT6	0	0.1	0.0784488	0.093099	0.343146	0.00102896
	A0A7Z1ENX2	0	0.1	0.0406795	0.0519908	0.257327	0.000451214		A0A9P2IZN0	0	0	0.00124882	0.00701862	0.192546	8.04793e-05
	A0A7Z1J126	0	0.6	0.145152	0.203156	0.5818	0.00231455		B0BVW4	0	0.3	0.0417902	0.0513014	0.349354	0.000324097
	O83673	0	0	0.0212628	0.0264097	0.354895	6.61405e-05		A0A2M8HIY2	0	0.1	0.0592004	0.0493306	0.400456	0.000872066
	A0A380QAX4	0	0.2	0.0360146	0.0489115	0.263713	1.84548e-05		AAG00582.1	1	0.9	0.509578	0.591466	0.673988	0.901458
	E5SD34	0	0.1	0.047156	0.113011	0.33677	0.000683406		Q5DKV6	0	0.1	0.0100986	0.0267307	0.331316	0.000510297
	I6ELX1	0	0.6	0.0773862	0.251766	0.515788	0.00336193		A0A4Y1WDN0	0	0.4	0.0141194	0.0810282	0.313283	0.000421334
	AFX89461.1	1	0.8	0.385441	0.624813	0.65155	0.604706		Q6NH60	0	0	0.0132973	0.0433628	0.331418	0.000201651
	A0A3Q0KD90	0	0.3	0.0323303	0.061142	0.317535	0.00032976		A0A379ZRB9	0	0.3	0.00863872	0.0475363	0.318681	0.000392966
	P89467	0	0.3	0.162177	0.096457	0.57501	0.00705012		Q7VWM1	0	0.1	0.0640874	0.0531504	0.365394	0.000317782
	A0AAN4CGE6	0	0.3	0.0523573	0.0356125	0.451379	0.00251219		A5I4Y5	0	0	0.0168221	0.0200458	0.4091	0.00174265
	A0AB36PJR2	0	0.1	0.0021342	0.0352372	0.194262	6.11279e-05		A0A8B3KF63	0	0.1	0.012466	0.00784751	0.325084	0.0001176
	Q8Y8N7	0	0.9	0.442082	0.660909	0.647001	0.664145		A0A2S8D6F5	0	0.5	0.640626	0.455058	0.610804	0.875712
	A8BK46	0	0.4	0.070518	0.0670594	0.268412	0.000119727		Q9HV97	0	0.7	0.250203	0.375082	0.50778	0.221702
	Q63KV1	0	0.2	0.0147185	0.106887	0.327426	0.00243593		B5Z8R2	0	0.4	0.0154352	0.0633739	0.279864	0.00154823
	A0A2X2ISW8	0	0.3	0.0451784	0.0529506	0.307804	0.000254304		P77493	0	0	0.00591089	0.0117255	0.334383	0.000219815
	A0AAN4D7U5	0	0.4	0.1488	0.15602	0.472419	0.00225973		A0A380AVT1	0	0	0.00157488	0.00682459	0.344726	0.000117874
	F5HIG1	0	0.5	0.0229384	0.0483399	0.376018	9.362e-05		Q9KSF9	0	0.3	0.0287888	0.0620615	0.372594	0.0427029
	A0A6N3R003	0	0	0.0657517	0.0608678	0.434434	0.000844388		Q899J3	0	0.4	0.010528	0.032417	0.301812	0.000198058
	Q3YU56	0	0.6	0.095123	0.35778	0.573004	0.216677		A0A2Z2DBI6	0	0.4	0.0286611	0.104408	0.326502	0.00435373
	A0A1M4LBG6	0	0.2	0.0728986	0.0902833	0.369416	0.00470634		B2TSP2	0	0.3	0.0030191	0.0329695	0.248625	0.000110252
	AAB47785.1	1	0.7	0.178674	0.373998	0.639973	0.837707		B5Z6E5	0	0.5	0.0109959	0.0554181	0.284448	0.000233119
	A0AAN4DDT6	0	0.1	0.0199399	0.0260828	0.226779	8.54579e-05		A0A658Y6W5	0	0.3	0.00100787	0.0371656	0.194584	0.000567923
	Q99Q60	0	0	0.0505254	0.0248784	0.354291	6.96536e-05		A0A9P2MWV7	0	0.5	0.0730662	0.130996	0.532409	0.00096289
	A0AAN3ML03	0	0	0.0120847	0.00628856	0.30089	1.60758e-05		I6D6Z7	0	0.2	0.0450268	0.0739919	0.320555	0.000649921
	A0A7Z1IAY4	0	0.1	0.0251869	0.0559054	0.402691	0.00250547		A0AB36PK33	0	0.3	0.0476794	0.0743689	0.426236	0.000354816
	A0A0V1AN79	0	0.9	0.259987	0.290122	0.576193	0.496232		A0A2M8HG40	0	0.5	0.109081	0.204205	0.504839	0.181818
	A0A7Z1D5J1	0	0	0.0305586	0.0181092	0.251864	0.000254661		A0A6L7HBN1	0	0.1	0.00838106	0.00659234	0.292821	7.32056e-05
	O84291	0	0.6	0.119394	0.423575	0.58334	0.304408		A0A3T2UR88	0	0.1	0.00345741	0.0102346	0.290391	0.000178544
	A0A348A8F7	0	0.3	0.0332223	0.111396	0.339748	0.000591614		NP_274986.1	1	1	0.568	0.773904	0.673208	0.997956
	P68720	0	0.4	0.0612462	0.121124	0.406672	0.00801944		A0A0T9K475	0	0.2	0.00599311	0.018978	0.283509	0.000424049
	A0A0H2VYL3	0	0	0.0484093	0.0010973	0.267727	0.000243696		ADZ50126.1	1	0.6	0.0788189	0.309667	0.619341	0.722086
	Q9KQR7	0	0.1	0.0185953	0.00772473	0.424973	8.75899e-05		A0A3R0X0M7	0	0.1	0.0272571	0.0454613	0.398032	0.000386692
	A0A0A7A4C1	0	0.1	0.0384696	0.0470639	0.317215	0.00293504		Q32B70	0	0.1	0.00473482	0.0288017	0.244829	8.37032e-05
	AAA63422.1	1	0.9	0.458032	0.712047	0.731973	0.996463		A0AAN4IMS1	0	0.4	0.0239595	0.0718313	0.326261	0.000662122
	A0A9X5RFC9	0	0	0.0360625	0.021615	0.360765	8.69058e-05		A0A1M4LET7	0	0.5	0.112695	0.267214	0.424027	0.016195
	Q0P8R1	0	0.2	0.107872	0.189594	0.446774	0.00670269		Q9JZK8	0	0.4	0.0396555	0.0538002	0.482146	0.00229113
	A0A2S8DR65	0	0.6	0.185594	0.441482	0.545571	0.0640234		NP_224303.2	1	0.2	0.060706	0.0426881	0.535883	0.00235407
	Q9HTA7	0	0.6	0.0616282	0.143021	0.498777	0.00148333		F5P046	0	0.1	0.0172691	0.0274341	0.306773	6.51624e-05
	Q63YH7	0	0.3	0.0346583	0.0318853	0.26314	0.000486029		Q3Z3I5	0	0.6	0.166864	0.359823	0.506111	0.0517647
	Q32HV8	0	0	0.045683	0.0137091	0.389841	0.000249505		A0A0T9J506	0	0.1	0.0182349	0.0274624	0.375731	0.00029275
	I6EZ36	0	0.1	0.0148339	0.0541181	0.245919	0.000982538		Q8E273	0	0.2	0.0363329	0.0265836	0.375058	0.000254996
	A0A8H8Z518	0	0.2	0.00216256	0.109851	0.279453	0.0019347		I6DZ33	0	0.2	0.0171991	0.0386067	0.442077	0.00434836
	A7Y3X4	0	0.1	0.0686899	0.0322818	0.249575	0.00325022		A0A2M8HS20	0	0.5	0.30801	0.189019	0.566862	0.170524
	A4I9H8	0	0.4	0.0484125	0.0498234	0.333852	0.000561136		Q3Z0S7	0	0.8	0.0677643	0.115981	0.407524	0.000189582
	Q4Q253	0	0.1	0.0453181	0.0502983	0.318534	0.000107537		A0A9P2IW31	0	0.4	0.0204905	0.0576913	0.408371	0.000146332
	V6TY90	0	0	0.0462977	0.0301933	0.387216	0.000100609		A0A2M8HNU0	0	0.5	0.139679	0.118171	0.484333	0.0186432
	F5HHT6	0	0.1	0.0206254	0.0384667	0.348897	0.000331802		A0A2X2I710	0	0	0.0056241	0.00418802	0.265395	2.28133e-05
	A0A9P2MYF4	0	0.3	0.0677897	0.100958	0.443127	0.00477658		A5HXQ1	0	0.1	0.00798028	0.0384092	0.314885	2.85435e-05
	A0A380D693	0	0.1	0.0505642	0.0476837	0.286099	0.00109649		Q3Z5I8	0	0.3	0.0957791	0.164875	0.497462	0.00569234
	A0A3T2UQ44	0	0	0.024248	0.0261375	0.313786	0.000457762		P26275	0	0.1	0.00528506	0.00395451	0.284149	0.000528495
	A0A4Z2D1T9	0	0.5	0.167756	0.141558	0.453314	0.00862395		A0A2X2IBE5	0	0.3	0.00451502	0.0246342	0.195872	4.95994e-05
	Q9HYW9	0	0.1	0.0159458	0.0166643	0.356553	0.00023082		Q9HYG3	0	0	0.0038072	0.0153047	0.242249	0.000181389
	Q8CYN0	0	0.2	0.0266423	0.0612857	0.355917	0.000149519		Q9K2E3	0	0.1	0.0124384	0.0231271	0.347014	0.000820786
	Q8Y929	0	0.9	0.404329	0.688581	0.665328	0.740004		Q9JZL9	0	0.1	0.00835003	0.0381948	0.414639	0.00140056
	A0A3R0Y371	0	0.5	0.036176	0.0529492	0.2939	0.000241356		L8BVA5	0	0.1	0.0115818	0.00497081	0.254782	6.82435e-05
	I6F878	0	0	0.0386845	0.0231692	0.310621	0.000165257		P44689	0	0	0.00547751	0.0479576	0.24114	0.000170826
	A0A0V1AQZ4	0	0.6	0.0496675	0.142766	0.414467	0.00859859		Q3Z199	0	0.2	0.00542102	0.0436319	0.223674	6.73562e-05
	P68613	0	0.2	0.0295971	0.0592266	0.359214	9.72629e-05		Q99Y91	0	0.3	0.0657376	0.11959	0.459838	0.00023508
	A0A0V1BMG8	0	0.6	0.0492196	0.0699178	0.44095	0.013701		A0A3T2UQV7	0	0	0.00673791	0.0286391	0.321721	8.12544e-06
	A5I3Q3	0	0.1	0.0290388	0.0553385	0.393591	0.00256413		A0A6N3R308	0	0.3	0.0405148	0.13995	0.375568	0.0236438
	P43820	0	0	0.0251745	0.053736	0.317771	0.000854423		A0A398QSP7	0	0.2	0.0224502	0.0430521	0.247607	5.40582e-05
	A0A6N3QZ23	0	0.3	0.0759598	0.0961578	0.482582	0.00611599		A0A7Z1I7F5	0	0.4	0.0212616	0.0909809	0.334195	0.000578609
	K2M6F0	0	0.1	0.072954	0.0435292	0.37115	0.000273865		A0A0T9JKK1	0	0	0.00501159	0.026697	0.28037	0.000100402
	A0A7Z1J2S2	0	0.8	0.387512	0.632307	0.704322	0.480917		A0A9P2IRA8	0	0.2	0.000781032	0.0167584	0.15932	6.45507e-06
	V6TT74	0	0.6	0.526322	0.27799	0.62483	0.0112222		A0A0A6ZTR5	0	0.6	0.0876269	0.159031	0.413737	0.0128747
	Q81QX9	0	0.2	0.0475719	0.0379468	0.334477	0.000343528		Q32A81	0	0.2	0.0556882	0.170841	0.377171	0.013105
	A0A132NXE4	0	0.1	0.0419229	0.0613787	0.32946	7.79993e-05		A0A379ZJZ7	0	0	0.000405962	0.000425611	0.216475	7.17975e-05
	A0A125YXD0	0	0.2	0.0586057	0.0738274	0.432315	0.00132747		Q8DP22	0	0.2	0.00936596	0.0446598	0.361165	0.000276164
	A0A0H3DTI6	0	0	0.0158377	0.0082664	0.299259	0.000144831		Q329S6	0	0.2	0.0141444	0.0802781	0.327253	0.000227823
	A0A0H8YGW7	0	0.1	0.0435972	0.0549274	0.497403	0.00849085		O83988	0	0.2	0.0132126	0.0419723	0.307719	0.000191991
	A0AB36PI41	0	0.1	0.065992	0.00994599	0.254046	0.000163535		A0AAN3ZCP9	0	0.1	0.0173645	0.00632691	0.345281	0.000229617
	A0A3T2URB0	0	0.4	0.0080952	0.108387	0.355673	0.0120285		A0A0H3DSE6	0	0.3	0.0381194	0.0519945	0.431053	0.000834167
	A0A380Q9H4	0	0.1	0.0691753	0.0393479	0.404218	0.00557879		A0A9X5RHW1	0	0	0.0113294	0.0157693	0.360114	0.000466548
	P9WFG5	0	0.1	0.0162384	0.012754	0.24612	0.000283416		A0A8H9ADD6	0	0.6	0.0815721	0.0664986	0.517194	0.000458731
	P68340	0	0	0.035292	0.0229847	0.316366	2.81156e-05		A0A6N3QX53	0	0	0.00616932	0.00763641	0.238949	0.000177928
	A0A9Q5U3A6	0	0.2	0.0208333	0.032248	0.299548	0.000117747		AAA26681.1	1	0.5	0.384029	0.469925	0.637227	0.889849
	P26275	0	0	0.0113491	0.0186763	0.239539	0.00282799		Q32FE4	0	0.1	0.0286803	0.0759753	0.337738	0.000166073
	I6CCW8	0	0.1	0.0127125	0.0443344	0.451881	0.000351283		Q63SQ6	0	0	0.00888613	0.00767339	0.28144	0.000238921
	A0A379ZYU1	0	0.2	0.015263	0.0180238	0.281815	2.81091e-05		Q2G2V1	0	0.4	0.0417098	0.0831939	0.398551	0.00219622
	A0A931AMX7	0	0.1	0.0405678	0.0579355	0.396644	0.00598924		A0A3R0X2F0	0	0.2	0.00206872	0.0407931	0.318441	0.000641494
	Q4Q660	0	0.1	0.0850281	0.0323733	0.346668	0.000131921		A0A3T2UWR6	0	0	0.0123247	0.00690758	0.277692	1.37036e-05
	A0AB36P9S2	0	0	0.00584434	0.0102975	0.233547	0.000229452		A0A0A7A4C1	0	0	0.00278548	0.0335238	0.289828	5.87193e-05
	A0A658YWX2	0	0.4	0.0341427	0.0974244	0.453193	0.00182519		A0A2M8HGY3	0	0.3	0.0921782	0.125325	0.524177	0.0110166
	Q63SQ6	0	0	0.0123067	0.00107454	0.264538	1.15276e-05		A0A9X5MMA8	0	0.1	0.00497135	0.0225982	0.225733	3.57952e-05
	A0A3Q0KDH5	0	0.4	0.100616	0.169213	0.479301	0.0349816		A0A0H3ATP8	0	0.3	0.0132842	0.0819062	0.273702	0.000447808
	A0A3G5LJJ8	0	0.3	0.064565	0.0820288	0.491218	0.00345636		A0A8H9DYF7	0	0.4	0.0201554	0.0478126	0.293845	0.000175017
	F5HCK7	0	0.3	0.039933	0.0647918	0.359934	0.000797282		EES94142.1	1	0.2	0.00991016	0.0499513	0.368776	0.000161526
	A0A5P8YCP6	0	0.1	0.0222815	0.011092	0.254593	1.99698e-05		AAK68046.1	1	0.8	0.219188	0.625782	0.53562	0.772211
	P09261	0	0.3	0.0418362	0.093257	0.451496	0.00532407		Q8ZJ83	0	0.2	0.0526478	0.0867779	0.479378	0.00034385
	A0A9Q5Y0I3	0	0.5	0.50079	0.338582	0.790879	0.21921		A0A2M8HIM9	0	0.8	0.100898	0.150867	0.476728	0.111443
	A0A2X2J386	0	0.1	0.0302266	0.0405088	0.226471	0.000366014		Q9HXU2	0	0.2	0.0985241	0.160951	0.425661	0.000284685
	AAB51176.1	1	0.3	0.507007	0.326614	0.660229	0.589067		Q3YTR4	0	0.1	0.0036357	0.0330729	0.247587	0.000193998
	Q2FZ93	0	0.1	0.00829496	0.0432404	0.305552	0.0055338		Q5L6V5	0	0.3	0.11899	0.110304	0.645747	0.0667983
	O83925	0	0.5	0.092869	0.255844	0.586142	0.0160406		Q31WN5	0	0.4	0.0336874	0.116479	0.423476	0.0019879
	Q9Z705	0	0.3	0.0364199	0.0944175	0.431053	0.00773572		A0A7Z1IYD6	0	0.8	0.458642	0.223956	0.560872	0.0384322
	Q83EZ5	0	0.1	0.0596476	0.119517	0.30766	0.000832054		Q6NG24	0	0.1	0.0174649	0.0199115	0.328134	0.000249642
	Q8DR06	0	0.6	0.172909	0.13148	0.534154	0.0844528
	P17364	0	0.6	0.111297	0.153162	0.37275	0.000845617
	Q5DKV6	0	0	0.0157435	0.0226085	0.319819	0.000109892
	Q899K9	0	0.1	0.0583778	0.0302609	0.286365	0.000169998
	Q9HY76	0	0.2	0.0684753	0.0104392	0.362785	0.000228669
	NP_041326.1	1	0.2	0.0586574	0.0952047	0.348171	0.0140064
	A0A142CMM0	0	0.5	0.136306	0.274861	0.442045	0.0249405
	A0AB33SG92	0	0.7	0.29306	0.342802	0.619748	0.0434715
	V6TVE7	0	0.3	0.0229448	0.100793	0.463681	0.000446964
	AAN49494.2	1	0.9	0.490089	0.653325	0.654926	0.864848
	NP_269810.1	1	1	0.507909	0.76857	0.663732	0.994661
	B5L3P5	0	0.1	0.0331673	0.0591566	0.293887	9.94688e-05
	I6CV73	0	0.2	0.0541518	0.0325508	0.280965	0.000118122
	P29280	0	0	0.0217472	0.00777548	0.265768	6.59621e-06
	P0AGG7	0	0.3	0.0645984	0.0473617	0.421789	0.00153647
	F5HI87	0	0.4	0.137227	0.163116	0.494194	0.0593953
	Q4QHD4	0	0.5	0.112912	0.105521	0.339892	0.00062999
	A0A4P7TQ27	0	0.6	0.22603	0.361316	0.431573	0.356516
	B5Z679	0	0.6	0.0699921	0.101005	0.454033	0.000902743
	A0A4Z2DHJ8	0	0.8	0.0440859	0.0936831	0.418308	0.0351687
	Q5NG89	0	0.2	0.0464532	0.110129	0.337144	0.00127497
	V6U1R2	0	0.4	0.0691582	0.12853	0.416068	0.00126651
	A0A1M4LAR0	0	0.4	0.0494473	0.0509567	0.357177	0.00138805
	YP_012606.1	1	0.8	0.206881	0.327224	0.638104	0.524108
	A0A2X2I911	0	0	0.039926	0.0641	0.220782	0.00225273
	A0A1Y1JJE3	0	0.3	0.0257404	0.0770645	0.434455	0.00251184
	A0A3P6L1I1	0	0.1	0.0108642	0.00706211	0.307801	0.00012361
	P68563	0	0.4	0.0308002	0.0459984	0.294044	0.00248642
	A0A9X5RGL5	0	0.1	0.0448231	0.00752469	0.287036	5.56703e-05
	A0A3Q0KP67	0	0.6	0.0522077	0.0541549	0.202117	5.52682e-05
	AAB22177.1	1	0.9	0.375228	0.57267	0.707562	0.908235
	A0A132NNY6	0	0.7	0.0598971	0.192109	0.395647	0.000635872
	A0AAU8WKI5	0	0	0.00056504	0.0111469	0.152672	3.66352e-05
	NP_040190.1	1	0.5	0.203168	0.353102	0.558064	0.115665
	E2XA10	0	0	0.0268036	0.0171286	0.345909	0.000375123
	AAA43178.1	1	0.7	0.519766	0.568927	0.707416	0.967101
	YP_016503.2	1	0.8	0.219886	0.569207	0.637557	0.952222
	A0A4Z2D3D8	0	0.1	0.0394206	0.0465955	0.308646	0.000128353
	Q8ZD41	0	0.2	0.0541137	0.0476307	0.418399	0.000617704
	A0A0V1BX69	0	0.2	0.0321222	0.0702686	0.416617	0.00108261
	NP_274732.1	1	0.1	0.0181988	0.0321227	0.332252	0.000119788
	Q7VX55	0	0	0.0167868	0.0184884	0.31669	8.97575e-05
	XP_001349701.1	1	0.9	0.297557	0.709907	0.614763	0.946671
	A0A1Y1JH75	0	0.4	0.0746261	0.0867433	0.397819	0.000213655
	V6TQG6	0	0	0.0671386	0.0751135	0.453568	0.0181579
	A0A2X2HSD1	0	0.1	0.0474822	0.042456	0.388279	0.00145375
	P43674	0	0.9	0.225242	0.491542	0.607858	0.105996
	P09267	0	0.3	0.0558344	0.207471	0.551026	0.0769576
	A5I3G0	0	0.1	0.042635	0.1183	0.40592	0.00897135
	A0A0H8F0J9	0	0.1	0.0101945	0.00417205	0.270909	5.90575e-05
	A0AAN3ZJT5	0	0.3	0.067947	0.0321058	0.460894	0.00414659
	O53342	0	0	0.0099876	0.010259	0.281211	2.44413e-05
	A0A3Q0KLR4	0	0.2	0.0116654	0.0692033	0.290128	0.000676688
	P09272	0	0.4	0.182336	0.271964	0.607332	0.0503389
	Q9HV97	0	0.7	0.273419	0.385635	0.524792	0.0503952
	A0A4Z2D6N9	0	0.4	0.0607524	0.110465	0.406477	0.000648424
	Q326P7	0	0.3	0.0203145	0.0333987	0.289747	8.35351e-05
	A0A7Z1ENW8	0	0.1	0.0234648	0.0437861	0.389327	0.00013892
	A0A3R0WYJ4	0	0.2	0.0336999	0.0317856	0.241479	0.000243511
	A0A1Y1JEI0	0	0.4	0.03187	0.0811799	0.315449	0.000915688
	A0AAN4IK65	0	0.1	0.0216234	0.012137	0.262413	4.72296e-05
	K2MXG5	0	0.2	0.0245502	0.062018	0.307467	0.000283361
	A0AB36PKC2	0	0	0.00792694	0.00899928	0.362341	5.31961e-05
	Q8Y4I6	0	0	0.0321765	0.0195117	0.401071	0.00930794
	A0A2U2GUH5	0	0	0.0294623	0.0375784	0.317654	0.000365669
	Q32FE4	0	0.1	0.0396475	0.0441959	0.312355	0.000106492
	A0A380Q9R7	0	0.3	0.0368923	0.00750616	0.298227	2.62745e-05
	YP_233022.1	1	0.1	0.0775684	0.0660225	0.41164	0.000498172
	Q5L4N5	0	0.6	0.193378	0.173465	0.577165	0.0158492
	A0A4P7TSD3	0	0.1	0.0226902	0.0109546	0.277954	5.11115e-05
	A0A3Q0KMA7	0	0.2	0.0157784	0.0501661	0.124418	0.000292609
	NP_273099.1	1	0.4	0.298859	0.245638	0.481266	0.00862797
	Q63ND7	0	0.4	0.0442669	0.0501726	0.282352	0.00123059
	A0A090NGY2	0	0.1	0.0367737	0.00744152	0.381003	6.42742e-05
	P14356	0	0.3	0.156161	0.0537261	0.376862	0.000252995
	Q9KLH1	0	0.1	0.0351227	0.0566965	0.318293	0.000268266
	I6DLI0	0	0.5	0.281679	0.515791	0.59974	0.367703
	Q76QY8	0	0.4	0.0484894	0.0823003	0.340777	0.00540618
	Q83RV4	0	0.3	0.0383083	0.0249097	0.287044	0.000467046
	A0A7Z1D3Z1	0	0.6	0.139613	0.173858	0.534147	0.0146985
	F7V995	0	0.1	0.0587979	0.0876524	0.434803	0.00136114
	K2NLP3	0	0.7	0.0574778	0.135512	0.489568	0.00908931
	A0A6N3R7P7	0	0	0.00870351	0.00732563	0.233858	0.000198978
	Q9KLK9	0	0.8	0.2662	0.226469	0.52808	0.0215534
	Q0PBS6	0	0.1	0.0199692	0.0302136	0.338479	0.000727702
	Q9CLE3	0	0.1	0.014158	0.0213316	0.360536	0.000983745
	A0A3Q8IHJ2	0	0.1	0.0464644	0.0538626	0.42387	0.000381288
	A0AAN3SNK8	0	0	0.00831388	0.00213062	0.296337	0.000168653
	K2LX31	0	0.4	0.100089	0.163414	0.47675	0.00308464
	A0A2X2I4S4	0	0.4	0.0251982	0.055031	0.215791	0.00120826
	P08583	0	0.7	0.0780998	0.297976	0.478941	0.0286158
	WP_002964719.1	1	0.7	0.432445	0.596299	0.676534	0.986506
	A0A8H8Z8L9	0	0.6	0.0579446	0.0562667	0.335444	0.000698779
	G4LZK0	0	0.2	0.0821095	0.131289	0.460255	0.0530004
	Q9K1D6	0	0.7	0.0884364	0.236726	0.419489	0.00215165
	A5I4L7	0	0.2	0.047575	0.0555801	0.371535	0.000609963
	A0A403M0H8	0	0.2	0.0436548	0.0415801	0.363122	0.000253119
	A0A2S8D6F5	0	0.8	0.71655	0.493547	0.643389	0.0672178
	A0A7Z1I780	0	0.2	0.00875018	0.0712716	0.348551	0.00292981
	P10186	0	0.1	0.0557531	0.036742	0.300619	0.00104836
	A0A6N3QNF4	0	0.2	0.0404954	0.0803811	0.263949	0.000178222
	Q9I0I0	0	0.2	0.0519167	0.0668118	0.426506	0.00139535
	A0A132NXE1	0	0.2	0.0234756	0.0351198	0.368806	9.47828e-05
	A0A0H2UY52	0	0.3	0.0666349	0.0970026	0.363297	0.00219981
	G4VT56	0	0.4	0.0346134	0.0439367	0.327509	0.000832313
	A0A658Z2P8	0	0	0.0202608	0.0134968	0.291818	7.33952e-05
	Q9KRN4	0	0	0.0365177	0.0479475	0.239871	0.00265525
	ABB22792.1	1	0.3	0.467626	0.321947	0.618724	0.0240277
	Q9A1B7	0	0.1	0.0373512	0.0792613	0.359389	0.000483161
	A0A8B4CQR6	0	0.4	0.0279375	0.0324241	0.349863	0.000114584
	A0A132NY90	0	0.4	0.0262962	0.0328389	0.342538	0.00201926
	B9PZG4	0	0.4	0.107645	0.167995	0.411691	0.0107874
	A0A6L7HR89	0	0.9	0.647661	0.728662	0.769171	0.968846
	A0A6M4NKT8	0	0.6	0.0999581	0.281764	0.44486	0.00443339
	K2MCE3	0	0.1	0.0225878	0.0510932	0.302741	0.000150676
	YP_233069.1	1	0.7	0.406359	0.452999	0.668138	0.631126
	A0A6L7HBN1	0	0.1	0.0323033	0.0301187	0.30978	0.000116306
	P0C0B9	0	0	0.0268735	0.0606808	0.3627	0.00307362
	A0A9Q5XXW8	0	0.2	0.0225551	0.05824	0.369484	0.000194233
	Q5CVX9	0	0.2	0.106562	0.141771	0.359965	0.00532686
	Q01222	0	0.1	0.0406584	0.0434492	0.271239	8.59021e-05
	Q8DRJ7	0	0.2	0.0222881	0.0369746	0.396425	0.000500171
	Q9CLU0	0	0.1	0.0470482	0.0439836	0.34159	0.00019318
	Q3Z3U9	0	0.1	0.0992777	0.0830646	0.46922	0.00831999
	YP_002348601.1	1	0.7	0.171808	0.169044	0.567534	0.0578074
	A0A142CM50	0	0.1	0.0414263	0.095561	0.465352	0.00110076
	E2XEX8	0	0	0.0411644	0.0287397	0.321566	0.000202089
	A0A2S1Q6S7	0	0.1	0.0324776	0.0434827	0.322062	0.00399896
	A0A5P8YC06	0	0.1	0.026765	0.0297733	0.364656	0.00956574
	NP_274245.1	1	0.3	0.0347623	0.110525	0.474484	0.00979029
	A0A7Z1D147	0	0	0.0337444	0.0274995	0.271218	4.30636e-05
	A0A0H3DUP1	0	0.2	0.00593591	0.0186271	0.26816	0.000141412
	P43908	0	0	0.0419598	0.0636686	0.407431	0.000645098
	Q9CLG3	0	0	0.0236081	0.0344078	0.284683	0.000192767
	V6TY54	0	0.2	0.0594911	0.100001	0.329983	4.35702e-05
	A0A4Z2DV32	0	0.2	0.0261283	0.0765294	0.184257	0.00089912
	I6CSW2	0	0	0.0216163	0.0240497	0.372773	3.76538e-05
	Q324V2	0	0.1	0.00544686	0.00710765	0.255801	8.67059e-05
	Q9HYC9	0	0.4	0.08743	0.0560286	0.219449	0.0010637
	A0A090NBS4	0	0	0.00948284	0.00733528	0.24658	0.000115308
	P42812	0	0.3	0.0871831	0.0668986	0.396559	0.000149993
	Q3Z3T9	0	0	0.00194718	0.0157543	0.282669	8.12569e-05
	Q9CNL3	0	0.1	0.0381898	0.0267054	0.299111	0.00118801
	A0A2M8HII2	0	0	0.032911	0.0239643	0.28274	0.000196894
	Q892V4	0	0.2	0.0180385	0.130525	0.46442	0.0120985
	Q5NI46	0	0.5	0.377148	0.444277	0.595475	0.559918
	E1EZZ8	0	0.8	0.166294	0.264298	0.433923	0.00202952
	A0AAN3SJR8	0	0.3	0.000991059	0.0573662	0.193193	0.00052823
	A0A0V1BF61	0	0.6	0.0361071	0.15623	0.4615	0.0150351
	A0A5P8YHI5	0	0	0.0604562	0.0129014	0.366784	0.000141148
	AAT86469.1	1	0.3	0.0224768	0.0581635	0.406114	0.00167656
	Q6SW82	0	0.1	0.0310955	0.0497106	0.366971	0.000119953
	A0A2X2KIY9	0	0.2	0.0281707	0.0201969	0.296885	8.33295e-05
	Q3YWK3	0	0	0.00334127	0.034374	0.3377	0.000847012
	A0A8H9DGD9	0	0.1	0.0354933	0.0441467	0.390008	0.000237238
	A0A403M6A1	0	0	0.0195949	0.0353121	0.210711	2.20787e-05
	Q9CPE3	0	0.2	0.0171154	0.0476153	0.270095	0.00020382
	A0AAN4IMG7	0	0.2	0.0256183	0.0330371	0.336369	0.000121737
	Q9CLA1	0	0.1	0.0149668	0.0167328	0.428022	0.000184874
	A0A1S9JJV9	0	0	0.0183363	0.0179038	0.274551	0.000115848
	P68714	0	0.2	0.07041	0.0729529	0.370612	0.0107637
	A0A090NNI2	0	0.1	0.0342849	0.0194743	0.317484	6.87832e-05
	C4LYE6	0	0.6	0.384762	0.496057	0.66715	0.463072
	A0A1S9JM80	0	0	0.029826	0.00706596	0.273797	0.000227455
	Q7VVK2	0	0.1	0.0109723	0.0270551	0.290551	7.04897e-05
	Q0T0C9	0	0.4	0.0148953	0.0447241	0.29564	0.000185838
	ABJ97640.1	1	0.7	0.467748	0.501405	0.682518	0.857225
	B1N4K5	0	0.4	0.044111	0.0474406	0.32327	6.17132e-05
	A0A1S9IRI4	0	0.5	0.087887	0.123298	0.56216	0.00518346
	A0A3R0XML6	0	0.1	0.0481513	0.0193397	0.253015	4.04425e-05
	YP_009137119.1	1	0.9	0.313715	0.445512	0.631486	0.979584
	A0A9X5RIU3	0	0.3	0.0171839	0.0801741	0.282734	0.000834568
	Q3Z199	0	0.4	0.039688	0.0387829	0.206632	3.69143e-05
	A0A2S8DBC1	0	0.1	0.0307106	0.0328584	0.262411	6.40171e-05
	P16714	0	0.6	0.0561261	0.150039	0.3845	0.00145863
	A0A125YHK7	0	0.3	0.0269662	0.0547486	0.294769	0.000344294
	A0AB36P8W9	0	0.1	0.0903914	0.0561515	0.38341	0.000384363
	NP_041331.2	1	0.3	0.261231	0.228521	0.409769	0.0204183
	NP_268436.1	1	1	0.516538	0.80152	0.697544	0.995228
	A0A0V1BBB8	0	0.2	0.130224	0.098264	0.52157	0.00357754
	Q7VYL9	0	0	0.0181491	0.0493652	0.215402	0.000166978
	A4I904	0	0.2	0.0349713	0.0967056	0.316455	0.0010328
	AAB99964.1	1	0.6	0.0716573	0.109128	0.433001	0.00417499
	Q32B05	0	0.4	0.0367928	0.0356511	0.319268	2.02939e-05
	Q0P862	0	0.2	0.0084599	0.145052	0.430766	0.0258315
	A0A4Z2D3W5	0	0.1	0.0713972	0.0461023	0.369908	0.000431985
	Q83BY3	0	0.1	0.0615864	0.0875875	0.472132	0.00112802
	Q6SW94	0	0.3	0.0623265	0.157306	0.421385	0.000901266
	A0A4Z2D1D9	0	0.2	0.0251134	0.0879221	0.242512	0.00435181
	K2N2B1	0	0.5	0.0345729	0.0443018	0.330233	0.00333306
	A0A4Z2D604	0	0.3	0.144503	0.150804	0.479158	0.00197265
	A0A0V1BES6	0	0.4	0.0466099	0.0431507	0.408846	0.00162684
	YP_001000997.1	1	1	0.577732	0.751617	0.701863	0.999795
	A0A9Q5TZB9	0	0.5	0.168748	0.187662	0.568761	0.142465
	P9WMJ5	0	0	0.0316915	0.0129856	0.335999	2.83261e-05
	Q4QHY8	0	0.4	0.0347137	0.0258214	0.375049	0.00114532
	Q9HWR0	0	0.1	0.0571692	0.0247691	0.279265	0.000925406
	O33336	0	0.2	0.00770296	0.0176684	0.20641	7.19988e-05
	Q8E0K6	0	0.2	0.0423983	0.0444877	0.384996	0.00114749
	A0A0H2VYR1	0	0.3	0.0343575	0.0253194	0.199489	0.000484137
	A0A6N3QM06	0	0	0.0120373	0.00629885	0.200656	8.2546e-05
	Q83AS9	0	0.1	0.085264	0.130404	0.441646	0.0054494
	A0A4P7TMR7	0	0.1	0.0178362	0.0288175	0.339652	0.000220587
	A5I2I4	0	0.2	0.0753239	0.0538303	0.312758	0.000127555
	A0AB36PK33	0	0.1	0.0588077	0.144417	0.4447	0.0156587
	Q83AQ1	0	0.3	0.0268177	0.07385	0.421063	0.00693991
	YP_001932573.1	1	0.6	0.16261	0.277596	0.5638	0.231336
	A0A0H3DWA8	0	0.3	0.0439081	0.00475072	0.332339	9.88788e-05
	Q6NF71	0	0	0.0188704	0.0382507	0.249455	0.000252887
	A0AAN3MMV6	0	0.2	0.048277	0.0612106	0.399742	0.000125511
	A0AB36P9D8	0	0.2	0.0536886	0.0564894	0.215108	3.94033e-05
	A0A380D533	0	0.9	0.186394	0.383609	0.540906	0.292514
	A0A0A6ZUG4	0	0.2	0.030736	0.0280252	0.260837	0.000614651
	Q0T790	0	0	0.0188699	0.00282489	0.213535	4.04313e-06
	O83757	0	0.3	0.0294442	0.0214545	0.247462	0.0207845
	F5HI68	0	0.2	0.0418312	0.0263948	0.311026	0.000483655
	A0A403M830	0	0	0.0263267	0.0148217	0.283548	2.65205e-05
	A5I7G0	0	0.5	0.124515	0.0953217	0.445282	0.0261693
	E1F470	0	0.4	0.0713656	0.125876	0.382921	0.000326813
	A0A1S9JKI7	0	0.2	0.0534483	0.0476949	0.295653	0.000653543
	Q9JZK8	0	0.1	0.0714158	0.162557	0.46413	0.00848912
	A0A3P1U892	0	0.5	0.056859	0.130156	0.398086	0.000881549
	Q9K105	0	0.1	0.0284625	0.0591361	0.357256	0.000472247
	A0A380Q779	0	0	0.0261371	0.00700669	0.295831	3.56634e-05
	Q4VTY6	0	0.1	0.0305881	0.0111094	0.194859	2.50892e-05
	A5I6S9	0	0.4	0.103285	0.147439	0.634723	0.00840083
	A0A0V1BC18	0	0	0.0154766	0.0640415	0.251147	4.25488e-05
	A0A2S8DA29	0	0	0.0255882	0.00725077	0.354316	0.000161529
	A0A090N905	0	0.2	0.0385753	0.0409377	0.331868	0.000147209
	Q3YWD0	0	0.4	0.0693715	0.0694803	0.26396	0.0019781
	A0A9X5MNM9	0	0.1	0.00994894	0.0271239	0.317675	0.000714776
	A0A0V1AM92	0	0.1	0.0333299	0.0574618	0.291954	0.000211684
	A0A380Q724	0	0.1	0.0406203	0.0354242	0.334782	0.000102044
	Q8Y416	0	0	0.0684517	0.045615	0.384092	0.000269128
	C4M088	0	0.6	0.0996477	0.137746	0.462873	0.0183672
	WP_001039420.1	1	0.7	0.824262	0.37352	0.640774	0.981658
	P60647	0	0.4	0.0244434	0.0182335	0.257732	0.00016526
	Q63WS7	0	0.4	0.102757	0.187103	0.501201	0.00261007
	P08586	0	0	0.038034	0.0121981	0.299412	3.63093e-05
	A0A2X2HSZ1	0	0	0.0291439	0.00082105	0.291433	0.000155159
	E9AEK2	0	0.3	0.0497259	0.0883269	0.300306	0.000981216
	A0AB36P927	0	0.5	0.152367	0.215692	0.459135	0.00467737
	A0AAN4CR68	0	0.3	0.04134	0.0678819	0.404403	0.000104925
	A0A090NXN3	0	0.4	0.0593225	0.09448	0.458395	0.00307443
	A0AAN3SME9	0	0.5	0.0764985	0.136429	0.474715	0.000798951
	P09248	0	0.3	0.0338524	0.0439644	0.426716	0.07245
	A0A2U2H279	0	0	0.0346159	0.00118741	0.278335	7.92115e-05
	Q63Y74	0	0	0.0257816	0.0296381	0.25039	4.37627e-05
	Q0T3J2	0	0.8	0.296133	0.492922	0.628441	0.275766
	B0BY01	0	0.2	0.0228711	0.0483021	0.31016	0.000391246
	Q6SW10	0	0.8	0.16057	0.303541	0.653503	0.567772
	A0A1M4LBX0	0	0.3	0.0452682	0.0662339	0.442476	0.00021241
	A5I300	0	0.6	0.0639932	0.164481	0.476195	0.0659599
	A0A399AV84	0	0.3	0.0182335	0.0334162	0.334986	0.000115561
	B2TUJ1	0	0.1	0.0190041	0.0334749	0.293336	6.68772e-05
	P09276	0	0.5	0.123243	0.216363	0.626409	0.445921
	A0AAN4IL20	0	0.1	0.0255054	0.043176	0.310823	0.000714676
	A4IBT5	0	0.3	0.0857222	0.0469093	0.327225	0.000577118
	A0A7Z1ERT1	0	0.2	0.034429	0.0421706	0.382488	0.000442848
	A5I4K3	0	0.1	0.022049	0.0472528	0.184539	6.1216e-05
	Q8DX14	0	0.1	0.02786	0.0227977	0.198197	0.000114295
	Q6SWD1	0	0.3	0.0593001	0.17493	0.466028	0.154962
	A0A6N3R308	0	0.3	0.0752187	0.152212	0.337237	0.0878077
	A0A6L7H2K4	0	0.2	0.233022	0.229322	0.604247	0.0706076
	Q2G1Z0	0	0.3	0.0835485	0.171526	0.469123	0.0665768
	E9AH36	0	0	0.0187001	0.0340007	0.309098	0.000263558
	E5RYW7	0	0.4	0.0609574	0.0937727	0.375684	0.00351234
	A0A380AVT1	0	0.1	0.00233413	0.00972584	0.29579	1.68449e-05
	B6KAG7	0	0.2	0.105329	0.150959	0.549246	0.222768
	Q897X9	0	0.6	0.149569	0.208923	0.561703	0.00669012
	WP_041952488.1	1	0.1	0.0509576	0.108035	0.482916	0.00834952
	Q9K076	0	0	0.0495933	0.0324749	0.311441	0.000203358
	B2U1I6	0	0	0.00639529	0.0139102	0.276739	2.87305e-05
	Q9I293	0	0.2	0.0476807	0.0581659	0.339573	0.000932337
	A0A1Y1JWE5	0	0.2	0.0627444	0.0537561	0.393978	0.000991304
	A0AAN3ZIA3	0	0.2	0.0247026	0.0206268	0.32221	0.000183055
	A0A398PUY7	0	0.2	0.0692207	0.0341549	0.42814	0.00560507
	Q9I3N6	0	0.4	0.008346	0.0269156	0.241572	9.98347e-05
	E9AEF7	0	0.4	0.0341978	0.0690418	0.369542	0.000240538
	CAL35041.1	1	0.8	0.317106	0.674789	0.687813	0.57899
	A0AAE5N3E0	0	0.2	0.0332578	0.0428704	0.380582	0.000175864
	A0A380AU69	0	0.4	0.0665291	0.195296	0.418209	0.00275657
	P9WGM9	0	0	0.0205757	0.0316563	0.228875	5.38465e-05
	I6E3Z9	0	0	0.0167223	0.00365203	0.298025	1.17334e-05
	A0A8H9AGK7	0	0	0.0285737	0.00961168	0.206626	2.33222e-05
	B2U035	0	0	0.0206547	0.00805482	0.225882	5.45246e-05
	A0A2M8HIG0	0	0.2	0.0462481	0.0439095	0.302578	0.00218548
	A0A403M9L7	0	0.1	0.0381458	0.00858913	0.19793	8.30666e-05
	Q32AE9	0	0.1	0.015087	0.0136953	0.297607	5.72906e-06
	A0A1S9KAI2	0	0	0.0438872	0.0316702	0.454995	7.69596e-05
	Q8ZIV4	0	0	0.00517373	0.0074817	0.216665	0.000155951
	A0A2S4MTL1	0	0.2	0.01858	0.0202671	0.403311	0.000423663
	A0A4Z2DCP5	0	0.4	0.16604	0.389898	0.492655	0.0444026
	P10221	0	0.3	0.0627375	0.10149	0.501171	0.00695948
	P09310	0	0.2	0.108193	0.136091	0.475737	0.0032447
	A0A0H3DQN3	0	0.2	0.0464981	0.0419255	0.298004	2.93498e-05
	A0A0V1C0H9	0	0.4	0.0804073	0.0380999	0.42788	0.0273771
	A0A1Y1JGB1	0	0.3	0.109107	0.129965	0.387892	0.00168576
	A0A7Z1D4K3	0	0.1	0.0478491	0.0578624	0.366946	0.000112523
	Q83S05	0	0.3	0.0426107	0.125796	0.376608	0.0003173
	Q6NEV9	0	0.1	0.0362771	0.0367457	0.251306	0.000243197
	A0A9P2IM16	0	0.2	0.0942198	0.269883	0.48271	0.00128086
	Q8ZJP7	0	0	0.0272152	0.0183731	0.349961	0.000923129
	A0A9X5MLW5	0	0.1	0.015439	0.0215115	0.31999	0.000415097
	P09275	0	0.3	0.0203352	0.0403894	0.24522	5.82528e-05
	A0A4P7TT43	0	0.1	0.0373946	0.0265399	0.280618	9.12504e-05
	Q9KKZ8	0	0	0.0361998	0.00751408	0.274582	9.37157e-05
	O55779	0	0.6	0.115964	0.212425	0.614052	0.380111
	G3CAI9	0	0.1	0.0456382	0.044523	0.373595	0.000807708
	Q63PB0	0	0	0.222476	0.0890427	0.366445	0.000638262
	Q63HT4	0	0.3	0.0102769	0.0297792	0.326795	0.000188968
	B2TY63	0	0	0.0107786	0.0053892	0.27999	0.000174071
	Q898K7	0	0.6	0.13077	0.140487	0.381415	0.0590982
	A5I4Y5	0	0.2	0.0235145	0.0390282	0.390797	0.00179976
	A8BCI8	0	0.3	0.0426216	0.095104	0.388526	0.00120491
	A0A1M4LI32	0	0.2	0.00318995	0.0194122	0.326323	0.000109876
	P24360	0	0.4	0.0599428	0.0899235	0.457428	0.0065108
	Q3YXY7	0	0	0.0371552	0.0304736	0.364946	0.000359729
	Q3YWA2	0	0	0.0264615	0.0186684	0.407811	0.000614566
	P09295	0	0.4	0.0674425	0.160018	0.395158	0.197493
	A0A9P2MWR2	0	0.2	0.0740496	0.0837047	0.326738	0.000874881
	C4LSX5	0	0.7	0.354611	0.310589	0.582634	0.150818
	P77493	0	0	0.0167112	0.010721	0.365188	2.25276e-05
	A0A3T2UWR6	0	0	0.0302424	0.0480407	0.298726	0.000461169
	A0A2X2HUS2	0	0.1	0.0325379	0.0255856	0.284825	0.000157473
	A0A2X2GKF1	0	0	0.0231517	0.0262145	0.226604	4.69498e-05
	O83100	0	0.3	0.0436767	0.0318449	0.354267	0.000223779
	NP_220966.1	1	0.4	0.0746396	0.0559018	0.417934	0.000629195
	K2P9A4	0	0.4	0.0751719	0.0816888	0.463812	0.0125011
	Q0T2Q7	0	0.5	0.161802	0.352352	0.573511	0.0174402
	A0A2S8E5A5	0	0	0.00665533	0.00455894	0.269195	1.24727e-05
	Q81U95	0	0.8	0.260938	0.246874	0.584723	0.0318149
	O53363	0	0	0.0191971	0.0142634	0.299653	0.000125957
	ADG96010.1	1	0.1	0.0773647	0.0746856	0.395931	0.00180667
	P45096	0	0.5	0.0210904	0.0539688	0.417528	0.000406537
	V6TXI1	0	0.1	0.0265934	0.0229382	0.312163	0.000108653
	A0A0H3DW94	0	0	0.00653601	0.00766354	0.249463	4.38467e-05
	A0AAE5JZB0	0	0.1	0.059172	0.0442186	0.336343	2.65949e-05
	A0A2S8DD87	0	0.6	0.0619203	0.0642711	0.482604	0.017809
	Q898E9	0	0.5	0.0663706	0.0977345	0.3747	0.0159778
	YP_232985.1	1	0.9	0.22647	0.529657	0.542869	0.787789
	A0AAE5K311	0	0	0.000524092	0.0102177	0.207891	8.63994e-05
	A0A2S8EAP4	0	0.2	0.0363051	0.050453	0.15906	8.73911e-05
	B0BWF6	0	0.3	0.0414922	0.093755	0.325214	7.63072e-06

## Sheet: Figure 4
Figure 4
		All Categories				Bacteria				Eukaryota				Viruses
		X1	X2	label		X1	X2	label		X1	X2	label		X1	X2	label
		1.77932	-0.0314914	1		1.77932	-0.0314914	1		1.71839	0.201981	0		1.06432	-0.532042	1
		1.06432	-0.532042	1		1.10556	-0.518875	1		1.61533	0.0863921	0		1.83973	0.294653	0
		1.10556	-0.518875	1		1.10473	-0.487279	1		1.6922	0.138872	0		1.70602	0.203607	0
		1.10473	-0.487279	1		1.09348	-0.481313	1		1.27623	-0.444956	1		1.69169	0.165089	0
		1.09348	-0.481313	1		1.8286	0.339517	0		0.954489	-0.715087	1		1.68746	0.158597	0
		1.8286	0.339517	0		1.67501	0.141642	0		1.18181	-0.421055	1		1.6768	0.129497	0
		1.67501	0.141642	0		1.67375	0.140402	0		1.25856	-0.488399	1		1.69841	0.164341	0
		1.67375	0.140402	0		1.65121	0.1582	0		1.11035	-0.677971	1		1.72089	0.167486	0
		1.65121	0.1582	0		1.69601	0.12301	0		1.22464	-0.227616	1		1.71851	0.197689	0
		1.69601	0.12301	0		1.67848	0.134468	0		1.36242	-0.575869	1		1.69918	0.172503	0
		1.67848	0.134468	0		1.6457	0.165321	0		0.980637	-0.632886	1		1.72339	0.122232	0
		1.6457	0.165321	0		1.70522	0.209689	0		2.03368	0.318255	1		1.69784	0.15599	0
		1.70522	0.209689	0		1.70718	0.137961	0		1.34327	-0.0735805	1		1.66231	0.0632648	0
		1.70718	0.137961	0		1.68958	0.133659	0		1.58381	-0.481079	1		1.70554	0.181571	0
		1.68958	0.133659	0		1.73481	0.220035	0		1.37953	-0.436867	1		1.76716	0.191519	0
		1.73481	0.220035	0		1.72799	0.172944	0		1.35187	0.0277208	1		1.72407	0.130551	0
		1.72799	0.172944	0		1.67924	0.132762	0		1.17522	-0.541756	1		1.66872	0.16086	0
		1.67924	0.132762	0		1.75999	0.196729	0		1.27927	-0.446376	1		1.65335	0.125538	0
		1.75999	0.196729	0		1.73548	0.180445	0		1.12886	-0.533224	1		1.59547	0.0598167	0
		1.73548	0.180445	0		1.77956	0.265484	0		1.33299	-0.253799	1		1.66987	0.177502	0
		1.77956	0.265484	0		1.74763	0.13031	0		1.04023	-0.578567	1		1.67136	0.113125	0
		1.74763	0.13031	0		1.63476	0.105503	0		1.42031	-0.397771	1		1.77047	0.188548	0
		1.63476	0.105503	0		1.69761	0.142318	0		1.20886	-0.582174	1		1.63894	0.0864054	0
		1.69761	0.142318	0		1.63606	0.119574	0		1.12969	-0.512812	1		1.427	-0.19912	0
		1.63606	0.119574	0		1.65507	0.128118	0		1.52195	-0.571098	1		1.67913	0.171854	0
		1.65507	0.128118	0		1.72722	0.196051	0		1.11557	-0.407549	1		1.54425	0.135722	0
		1.72722	0.196051	0		1.74104	0.250778	0		1.26374	-0.241653	1		1.70384	0.143504	0
		1.74104	0.250778	0		1.70358	0.181522	0		1.10545	-0.564373	1		1.69608	0.162251	0
		1.70358	0.181522	0		1.68167	0.173596	0		1.06376	-0.555025	1		1.66219	0.123803	0
		1.68167	0.173596	0		1.67181	0.144497	0		1.14216	-0.344972	1		1.71679	0.262862	0
		1.67181	0.144497	0		1.73333	0.203058	0		1.1049	-0.572307	1		1.79311	0.203519	0
		1.73333	0.203058	0		1.71776	0.155005	0		1.00667	-0.765966	1		1.6869	0.151736	0
		1.71776	0.155005	0		1.7667	0.243369	0		1.98498	0.409159	1		1.51098	0.0277085	0
		1.7667	0.243369	0		1.72876	0.173774	0		1.23406	-0.263056	1		1.75253	0.247718	0
		1.72876	0.173774	0		1.45436	-0.118036	0		1.03456	-0.612606	1		1.73967	0.190024	0
		1.45436	-0.118036	0		1.62673	0.165463	0		1.93868	0.636457	1		1.70417	0.186975	0
		1.62673	0.165463	0		1.7971	0.232388	0		1.36995	-0.270892	1		1.66592	0.107388	0
		1.7971	0.232388	0		1.7319	0.180613	0		1.17919	-0.515319	1		1.72998	0.274314	0
		1.7319	0.180613	0		1.71276	0.229116	0		1.08887	-0.584308	1		1.70147	0.172975	0
		1.71276	0.229116	0		1.67336	0.145305	0		1.08084	-0.551084	1		1.73822	0.244744	0
		1.67336	0.145305	0		1.72611	0.174779	0		1.1454	-0.509829	1		1.57588	0.036801	0
		1.72611	0.174779	0		1.72492	0.185003	0		1.07989	-0.51001	1		1.78357	0.183877	0
		1.72492	0.185003	0		1.66696	0.160634	0		2.06565	0.432987	1		1.58744	0.0399246	0
		1.66696	0.160634	0		1.63496	0.111681	0		1.29504	-0.433876	1		1.72087	0.146334	0
		1.63496	0.111681	0		1.64673	0.0937989	0		1.27149	-0.369747	1		1.71101	0.143994	0
		1.64673	0.0937989	0		1.79702	0.268741	0		1.45068	-0.0820867	1		1.66425	0.122561	0
		1.79702	0.268741	0		1.68911	0.140175	0		1.31203	-0.258642	1		1.6456	0.0924474	0
		1.68911	0.140175	0		1.76481	0.183481	0		1.31025	-0.344611	1		1.72009	0.257416	0
		1.76481	0.183481	0		1.68859	0.154901	0		1.17333	-0.517877	1		1.64856	0.118247	0
		1.68859	0.154901	0		1.67871	0.140991	0		1.03533	-0.629849	1		1.77458	0.255001	0
		1.67871	0.140991	0		1.67353	0.183077	0		1.08619	-0.488969	1		1.7154	0.185016	0
		1.67353	0.183077	0		1.8497	0.292637	0		1.22323	-0.47685	1		1.71318	0.179252	0
		1.8497	0.292637	0		1.70193	0.12631	0		1.06407	-0.574128	1		1.65274	0.0833204	0
		1.70193	0.12631	0		1.73591	0.198442	0		2.10151	0.220591	1		1.89219	0.364339	0
		1.73591	0.198442	0		1.67557	0.178819	0		1.13097	-0.566327	1		1.61677	0.0541332	0
		1.67557	0.178819	0		1.61757	0.0811033	0		1.49987	-0.175756	1		1.65109	0.117805	0
		1.61757	0.0811033	0		1.52407	-0.053607	0		1.67288	0.111094	0		1.76426	0.305312	0
		1.52407	-0.053607	0		1.67699	0.139386	0		1.72094	0.155777	0		1.72028	0.164795	0
		1.67699	0.139386	0		1.66281	0.105142	0		1.66589	0.149828	0		1.67033	0.188348	0
		1.66281	0.105142	0		1.73243	0.203613	0		1.03933	-0.56175	1		1.75791	0.202894	0
		1.73243	0.203613	0		1.66416	0.120407	0		1.04554	-0.593349	1		1.70377	0.162842	0
		1.66416	0.120407	0		1.69248	0.159146	0		1.83118	0.637379	1		1.76818	0.273196	0
		1.69248	0.159146	0		1.70235	0.219538	0		1.30606	-0.335545	1		1.69076	0.157546	0
		1.70235	0.219538	0		1.71884	0.170504	0		0.969061	-0.680469	1		1.61559	0.10011	0
		1.71884	0.170504	0		1.62224	0.0948789	0		0.939993	-0.631855	1		1.57758	0.045464	0
		1.62224	0.0948789	0		1.64315	0.120759	0		1.12176	-0.571996	1		1.59221	0.0413779	0
		1.64315	0.120759	0		1.50222	-0.103304	0		1.30006	-0.550505	1		1.74032	0.282494	0
		1.50222	-0.103304	0		1.74046	0.208441	0		1.07616	-0.518254	1		1.57596	-0.0443538	0
		1.74046	0.208441	0		1.65179	0.0942815	0		1.60049	-0.0170172	0		1.69299	0.184929	0
		1.65179	0.0942815	0		1.7409	0.201839	0		1.71053	0.234954	0		1.6731	0.10004	0
		1.7409	0.201839	0		1.60134	-0.021366	0		1.67553	0.103738	0		1.65665	0.142428	0
		1.60134	-0.021366	0		1.75147	0.259335	0		1.88713	0.277767	0		1.69017	0.116024	0
		1.75147	0.259335	0		1.71288	0.147131	0		1.65868	0.152195	0		1.7554	0.188205	0
		1.71288	0.147131	0		1.72417	0.175025	0		1.76106	0.206153	0		1.64225	0.0835703	0
		1.72417	0.175025	0		1.66859	0.15991	0		1.65103	0.0826983	0		1.63281	0.119315	0
		1.66859	0.15991	0		1.679	0.0929718	0		1.7805	0.233576	0		1.77846	0.235557	0
		1.679	0.0929718	0		1.70756	0.230585	0		1.72746	0.205845	0		1.6558	0.129978	0
		1.70756	0.230585	0		1.57685	0.0257748	0		1.69013	0.171778	0		1.63126	0.0634378	0
		1.57685	0.0257748	0		1.72489	0.197606	0		1.74185	0.182556	0		1.65279	0.158624	0
		1.72489	0.197606	0		1.68049	0.174405	0		1.64253	0.116085	0		1.73414	0.178285	0
		1.68049	0.174405	0		1.7358	0.222032	0		1.75096	0.17052	0		1.6893	0.202433	0
		1.7358	0.222032	0		1.66599	0.177684	0		1.71472	0.20988	0		1.76961	0.279647	0
		1.66599	0.177684	0		1.7356	0.193126	0		1.72576	0.199544	0		1.60458	0.10907	0
		1.7356	0.193126	0		1.7131	0.143665	0		1.63327	0.0671497	0		1.67923	0.100117	0
		1.7131	0.143665	0		1.7069	0.178826	0		1.6603	0.107729	0		1.66748	0.197424	0
		1.7069	0.178826	0		1.73483	0.287011	0		1.64161	0.00864145	0		1.58664	0.0637493	0
		1.73483	0.287011	0		1.72669	0.201851	0		1.3673	-0.142466	0		1.67178	0.0752042	0
		1.72669	0.201851	0		1.70064	0.193493	0		1.73834	0.132256	0		1.70824	0.202554	0
		1.70064	0.193493	0		1.70239	0.134446	0		1.58971	-0.00654095	0		1.69236	0.199446	0
		1.70239	0.134446	0		1.6983	0.195496	0		1.71756	0.182408	0		1.66265	0.177409	0
		1.6983	0.195496	0		1.7167	0.220914	0		1.6865	0.172092	0		1.71107	0.214894	0
		1.7167	0.220914	0		1.49554	-0.0762199	0		1.75882	0.255043	0		1.7315	0.144028	0
		1.49554	-0.0762199	0		1.58102	0.0850034	0		1.7061	0.159506	0		1.73546	0.213577	0
		1.58102	0.0850034	0		1.72807	0.180934	0		1.70254	0.165825	0		1.78206	0.252412	0
		1.72807	0.180934	0		1.70985	0.147345	0		1.64869	0.140352	0		1.65191	0.135572	0
		1.70985	0.147345	0		1.62286	0.131714	0		1.67657	0.18239	0		1.44556	-0.187422	0
		1.62286	0.131714	0		1.65368	0.152991	0		1.73718	0.2156	0		1.70924	0.0919882	0
		1.65368	0.152991	0		1.74976	0.169467	0		1.72386	0.176514	0		1.69922	0.151343	0
		1.74976	0.169467	0		1.68226	0.157743	0		1.49086	-0.109536	0		1.7753	0.140737	0
		1.68226	0.157743	0		1.5678	0.163782	0		1.70255	0.206363	0		1.79587	0.202376	0
		1.5678	0.163782	0		1.77268	0.257538	0		1.80958	0.236389	0		1.72972	0.13084	0
		1.77268	0.257538	0		1.72676	0.284301	0		1.62049	0.0725535	0		1.74363	0.135153	0
		1.72676	0.284301	0		1.60623	0.0792565	0		1.71458	0.20827	0		1.67306	0.159421	0
		1.60623	0.0792565	0		1.58324	0.0351985	0		1.68589	0.175175	0		1.62384	0.115283	0
		1.58324	0.0351985	0		1.70094	0.194196	0		1.70837	0.124533	0		1.59455	0.0429871	0
		1.70094	0.194196	0		1.71402	0.199683	0		1.7152	0.183897	0		1.69952	0.126575	0
		1.71402	0.199683	0		1.6888	0.133305	0		1.66152	0.194602	0		1.79609	0.23881	0
		1.6888	0.133305	0		1.8252	0.285284	0		1.72382	0.206605	0		1.68903	0.174385	0
		1.8252	0.285284	0		1.62813	0.107164	0		1.85788	0.292494	0		1.71126	0.142421	0
		1.62813	0.107164	0		1.53422	0.0240128	0		1.77154	0.230822	0		1.7972	0.264871	0
		1.53422	0.0240128	0		1.62955	0.0922884	0		1.76459	0.223117	0		1.69521	0.175568	0
		1.62955	0.0922884	0		1.64926	0.0871938	0		1.71537	0.157832	0		1.68829	0.137864	0
		1.64926	0.0871938	0		1.61577	0.0455213	0		1.73877	0.249135	0		1.7158	0.212979	0
		1.61577	0.0455213	0		1.67943	0.118559	0		1.88618	0.291982	0		1.64811	0.123257	0
		1.67943	0.118559	0		1.65031	0.268196	0		1.71102	0.194093	0		1.77071	0.27558	0
		1.65031	0.268196	0		1.64495	0.105315	0		1.80089	0.251334	0		1.70003	0.12088	0
		1.64495	0.105315	0		1.65133	0.126287	0		1.75535	0.273133	0		1.66406	0.222661	0
		1.65133	0.126287	0		1.70173	0.133369	0		1.65482	0.137803	0		1.62946	0.0651655	0
		1.70173	0.133369	0		1.66602	0.0215629	0		1.73103	0.26939	0		1.5941	0.106665	0
		1.66602	0.0215629	0		1.74833	0.262028	0		1.69072	0.144915	0		1.82125	0.273127	0
		1.74833	0.262028	0		1.64026	0.123769	0		1.70696	0.149769	0		1.77489	0.297962	0
		1.64026	0.123769	0		1.75429	0.248839	0		1.65265	0.09011	0		1.71196	0.116778	0
		1.75429	0.248839	0		1.76749	0.245048	0		1.77691	0.255544	0		1.67582	0.178347	0
		1.76749	0.245048	0		1.62256	0.115244	0		1.63674	0.0780646	0		1.50861	-0.0859432	0
		1.83973	0.294653	0		1.64446	0.124985	0		1.64062	0.112443	0		1.69703	0.121058	0
		1.70602	0.203607	0		1.73271	0.205062	0		1.72599	0.217515	0		1.68257	0.119075	0
		1.69169	0.165089	0		1.65634	0.104603	0		1.67879	0.160169	0		1.69525	0.0792446	0
		1.68746	0.158597	0		1.71582	0.127469	0		1.73579	0.272803	0		1.65554	0.0808791	0
		1.62256	0.115244	0		1.70966	0.186216	0		1.69233	0.180399	0		1.79683	0.240208	0
		1.64446	0.124985	0		1.90263	0.327794	0		1.61745	-0.0160251	0		1.79269	0.24621	0
		1.73271	0.205062	0		1.71707	0.225632	0		1.6117	0.0357146	0		1.65095	0.172257	0
		1.65634	0.104603	0		1.70737	0.175071	0		1.7095	0.198558	0		1.65922	0.141584	0
		1.71582	0.127469	0		1.67884	0.205082	0		1.62644	-0.0439932	0		1.65677	0.194869	0
		1.70966	0.186216	0		1.68244	0.127984	0		1.72938	0.156073	0		1.69206	0.190859	0
		1.90263	0.327794	0		1.71853	0.192211	0		1.65957	0.230952	0		1.62804	0.0557341	0
		1.71707	0.225632	0		1.7315	0.206253	0		1.7605	0.214924	0		1.72983	0.191253	0
		1.70737	0.175071	0		1.65913	0.107667	0		1.70507	0.180139	0		1.63707	0.149159	0
		1.67884	0.205082	0		1.74168	0.229379	0		1.72508	0.162505	0		1.69896	0.225434	0
		1.68244	0.127984	0		1.68879	0.140349	0		1.78049	0.291829	0		1.68966	0.111343	0
		1.71853	0.192211	0		1.55482	0.0407219	0		1.63214	0.0790109	0		1.61226	0.080428	0
		1.7315	0.206253	0		1.63518	0.0901117	0		1.7193	0.187752	0		1.67272	0.108744	0
		1.65913	0.107667	0		1.70106	0.153855	0		1.68781	0.130233	0		1.75177	0.306175	0
		1.74168	0.229379	0		1.69351	0.152751	0		1.62933	0.00376747	0		1.39157	-0.161161	0
		1.68879	0.140349	0		1.69146	0.183885	0		1.61025	0.0757668	0		1.77494	0.277243	0
		1.55482	0.0407219	0		1.66978	0.150095	0		1.71514	0.177696	0		1.63155	0.166435	0
		1.63518	0.0901117	0		1.75273	0.211461	0		1.687	0.0533584	0		1.71438	0.153706	0
		1.70106	0.153855	0		1.70417	0.158171	0		1.69159	0.116718	0		1.60071	0.129501	0
		1.69351	0.152751	0		1.75315	0.225743	0		1.64191	0.111924	0		1.63319	0.0865687	0
		1.69146	0.183885	0		1.71544	0.143835	0		1.66695	0.086959	0		1.69254	0.113998	0
		1.66978	0.150095	0		1.68454	0.169212	0		1.68534	0.12629	0		1.69354	0.109433	0
		1.75273	0.211461	0		1.67375	0.102273	0		1.71847	0.120133	0		1.7267	0.233942	0
		1.70417	0.158171	0		1.67295	0.147227	0		1.71478	0.115762	0		1.67798	0.133321	0
		1.75315	0.225743	0		1.73443	0.185662	0		1.65748	0.137198	0		1.77876	0.24576	0
		1.71544	0.143835	0		1.68718	0.152355	0		1.73064	0.204419	0		1.69767	0.18682	0
		1.68454	0.169212	0		1.69188	0.182012	0		1.70995	0.0888122	0		1.56186	0.0267418	0
		1.67375	0.102273	0		1.71784	0.235657	0		1.56289	-0.183014	0		1.71699	0.20637	0
		1.67295	0.147227	0		1.62835	0.124244	0		1.6801	0.102463	0		1.81294	0.211752	0
		1.73443	0.185662	0		1.6679	0.226118	0		1.69603	0.135969	0		1.69886	0.154412	0
		1.68718	0.152355	0		1.70824	0.152319	0		1.86949	0.338404	0		1.75828	0.214537	0
		1.69188	0.182012	0		1.66882	0.092345	0		1.66547	0.0613249	0		1.66502	0.109358	0
		1.71784	0.235657	0		1.60729	0.115236	0		1.75637	0.197935	0		1.73404	0.199803	0
		1.62835	0.124244	0		1.73022	0.194991	0		1.72485	0.170128	0		1.76041	0.250097	0
		1.6679	0.226118	0		1.78622	0.207323	0		1.81124	0.150753	0		1.69932	0.222625	0
		1.70824	0.152319	0		1.61633	0.117852	0		1.67076	0.14814	0		1.70286	0.180465	0
		1.66882	0.092345	0		1.07435	-0.602341	1		1.69423	0.144105	0		1.77791	0.292815	0
		1.60729	0.115236	0		1.00289	-0.600361	1		1.71032	0.203993	0		1.71878	0.126287	0
		1.73022	0.194991	0		1.70328	0.196179	0		1.68739	0.139029	0		1.74579	0.220749	0
		1.78622	0.207323	0		1.71359	0.163158	0		1.67663	0.180539	0		1.63041	0.132567	0
		1.61633	0.117852	0		1.65289	0.135348	0		1.70453	0.145653	0		1.67667	0.17744	0
		1.07435	-0.602341	1		1.7101	0.169857	0		1.60621	0.00521225	0		1.71617	0.190749	0
		1.00289	-0.600361	1		1.68656	0.147448	0		1.6897	0.132814	0		1.63554	0.118699	0
		1.70328	0.196179	0		1.65506	0.221902	0		1.76176	0.200118	0		1.74252	0.200667	0
		1.71359	0.163158	0		1.65623	0.175604	0		1.28143	-0.446251	1		1.68888	0.194611	0
		1.65289	0.135348	0		1.64555	0.123852	0		1.09576	-0.53134	1		1.68024	0.142864	0
		1.7101	0.169857	0		1.66397	0.132582	0		1.1165	-0.555148	1		1.66987	0.143298	0
		1.68656	0.147448	0		1.68473	0.186812	0		1.25682	-0.0424992	1		1.63399	0.103573	0
		1.65506	0.221902	0		1.66295	0.149887	0		1.02034	-0.665817	1		1.63103	0.117191	0
		1.65623	0.175604	0		1.74502	0.197538	0		2.0194	0.440242	1		1.61674	0.0866138	0
		1.64555	0.123852	0		1.80599	0.285804	0		2.11985	0.287919	1		1.76576	0.214942	0
		1.66397	0.132582	0		1.61982	0.120777	0		1.15086	-0.547088	1		1.68373	0.152812	0
		1.68473	0.186812	0		1.69219	0.109306	0		1.13739	-0.403228	1		1.72496	0.167527	0
		1.66295	0.149887	0		1.78275	0.246466	0		1.15513	-0.545076	1		1.81214	0.217548	0
		1.74502	0.197538	0		1.68078	0.165969	0		1.02012	-0.612593	1		1.67729	0.124205	0
		1.80599	0.285804	0		1.72915	0.178072	0		1.19065	-0.364777	1		1.71786	0.189135	0
		1.61982	0.120777	0		1.72797	0.232467	0		1.26685	-0.417419	1		1.62867	0.116265	0
		1.69219	0.109306	0		1.74546	0.23052	0		1.21375	-0.34606	1		1.67034	0.0928869	0
		1.78275	0.246466	0		1.6228	0.121675	0		1.42909	0.124417	1		1.66782	0.152763	0
		1.68078	0.165969	0		1.63138	-0.0162912	0		1.37344	-0.334236	1		1.75684	0.188914	0
		1.72915	0.178072	0		1.77092	0.29632	0		1.92974	0.347767	1		1.63772	0.189983	0
		1.72797	0.232467	0		1.54356	0.0368034	0		1.16521	-0.422709	1		1.72807	0.200367	0
		1.74546	0.23052	0		1.46158	-0.0668756	0		1.39351	-0.416787	1		1.70945	0.146447	0
		1.6228	0.121675	0		1.4452	-0.0762472	0		1.0872	-0.394222	1		1.69174	0.208238	0
		1.63138	-0.0162912	0		1.58489	0.121091	0		1.92507	0.578305	1		1.6668	0.130119	0
		1.77092	0.29632	0		1.71386	0.200401	0		1.27923	-0.164848	1		1.72695	0.170698	0
		1.54356	0.0368034	0		1.68814	0.150061	0		1.28925	-0.430427	1		1.56105	0.0105088	0
		1.46158	-0.0668756	0		1.71941	0.154839	0		1.17026	-0.511692	1		1.6629	0.143868	0
		1.4452	-0.0762472	0		1.88188	0.400283	0		1.15218	-0.410797	1		1.64648	0.104898	0
		1.58489	0.121091	0		1.81631	0.259734	0		1.33784	-0.3763	1		1.70489	0.244915	0
		1.71386	0.200401	0		1.72375	0.183915	0		1.00906	-0.676691	1		1.73011	0.194044	0
		1.68814	0.150061	0		1.70271	0.174515	0		1.34127	-0.194958	1		1.58976	0.100816	0
		1.71941	0.154839	0		1.60204	0.0706967	0		1.7807	0.0206853	1		1.72469	0.209667	0
		1.88188	0.400283	0		1.71671	0.188107	0		1.03421	-0.474821	1		1.72005	0.170164	0
		1.81631	0.259734	0		1.74405	0.218336	0		1.66859	0.0912051	0		1.63359	0.0218208	0
		1.72375	0.183915	0		1.70968	0.247731	0		1.6758	0.147238	0		1.75541	0.204314	0
		1.70271	0.174515	0		1.73687	0.233302	0		1.59507	0.105537	0		1.60647	0.0384715	0
		1.60204	0.0706967	0		1.69848	0.181415	0		1.66423	0.0904253	0		1.64591	0.128265	0
		1.71671	0.188107	0		1.68905	0.152681	0		1.59122	0.13389	0		1.64566	0.096655	0
		1.74405	0.218336	0		1.66094	0.140027	0		1.08196	-0.388106	1		1.79924	0.224609	0
		1.70968	0.247731	0		1.70937	0.204618	0		1.73785	0.203956	0		1.39087	-0.139276	0
		1.73687	0.233302	0		1.70585	0.142605	0		1.69979	0.153858	0		1.57212	-0.0184491	0
		1.69848	0.181415	0		1.72999	0.267038	0		1.71381	0.177354	0		1.71955	0.156416	0
		1.68905	0.152681	0		1.6269	0.113796	0		1.72413	0.234653	0		1.75633	0.236585	0
		1.66094	0.140027	0		1.67149	0.177542	0		1.65198	0.113013	0		1.40873	-0.155652	0
		1.70937	0.204618	0		1.74813	0.183166	0		1.77133	0.286949	0		1.45865	-0.0833268	0
		1.70585	0.142605	0		1.64524	0.118634	0		1.61716	-0.0030032	0		1.62657	0.128494	0
		1.72999	0.267038	0		1.63792	0.0645685	0		1.70576	0.173874	0		1.74634	0.18517	0
		1.6269	0.113796	0		1.67738	0.143394	0		1.76358	0.222104	0		1.72153	0.226356	0
		1.67149	0.177542	0		1.65471	0.0568126	0		1.63954	0.169785	0		1.74858	0.199301	0
		1.74813	0.183166	0		1.73179	0.183007	0		1.65545	0.106471	0		1.74631	0.207946	0
		1.64524	0.118634	0		1.65103	0.129495	0		1.69997	0.177613	0		1.75816	0.185779	0
		1.63792	0.0645685	0		1.70269	0.162809	0		1.64194	0.221638	0		1.74998	0.223983	0
		1.67738	0.143394	0		1.71151	0.199994	0		1.70086	0.196984	0		1.48296	-0.0254797	0
		1.65471	0.0568126	0		1.71921	0.135431	0		1.81363	0.239995	0		1.76674	0.22255	0
		1.73179	0.183007	0		1.67641	0.15969	0		1.70641	0.167855	0		1.71914	0.273209	0
		1.65103	0.129495	0		1.7398	0.21104	0		1.60204	0.0819355	0		1.64401	0.164936	0
		1.70269	0.162809	0		1.6677	0.1645	0		1.73008	0.197828	0		1.71892	0.12261	0
		1.71151	0.199994	0		1.71306	0.177172	0		1.84704	0.309694	0		1.59872	0.0977598	0
		1.71921	0.135431	0		1.71427	0.16804	0		1.71721	0.163917	0		1.71886	0.217666	0
		1.67641	0.15969	0		1.67658	0.146715	0		1.70235	0.1889	0		1.69287	0.148694	0
		1.7398	0.21104	0		1.71567	0.210977	0		1.69541	0.202661	0		1.66292	0.150561	0
		1.6677	0.1645	0		1.64344	0.0352209	0		1.67986	0.195101	0		1.77353	0.275986	0
		1.71306	0.177172	0		1.73879	0.212402	0		1.76223	0.223186	0		1.6732	0.146182	0
		1.71427	0.16804	0		1.66905	0.140023	0		0.934501	-0.811435	1		1.68723	0.151845	0
		1.67658	0.146715	0		1.74669	0.206328	0		1.74014	0.168922	0		1.69261	0.18166	0
		1.71567	0.210977	0		1.71059	0.185285	0		1.71342	0.153099	0		1.69082	0.144916	0
		1.64344	0.0352209	0		1.71281	0.192019	0		1.75186	0.174996	0		1.68286	0.151711	0
		1.73879	0.212402	0		1.66291	0.159555	0		1.76664	0.241153	0		1.64218	0.090867	0
		1.66905	0.140023	0		1.75646	0.223063	0		1.69755	0.226993	0		1.62551	0.0518113	0
		1.74669	0.206328	0		1.66792	0.130737	0		1.62081	0.0569794	0		1.65896	0.0438519	0
		1.71059	0.185285	0		1.69123	0.163342	0		1.63656	0.123132	0		1.58452	0.0745033	0
		1.71281	0.192019	0		1.70429	0.159078	0		1.77842	0.223902	0		1.77983	0.306293	0
		1.66291	0.159555	0		1.67397	0.150109	0		1.73418	0.197259	0		1.75228	0.206733	0
		1.75646	0.223063	0		1.69167	0.19341	0		1.60897	0.145575	0		1.54603	-0.0442344	0
		1.66792	0.130737	0		1.81314	0.259486	0		1.69629	0.221359	0		1.6822	0.119947	0
		1.69123	0.163342	0		1.64778	0.111778	0		1.62159	0.0930645	0		1.71529	0.166954	0
		1.70429	0.159078	0		1.73642	0.220084	0		1.7521	0.210221	0		1.49784	-0.0900344	0
		1.67397	0.150109	0		1.77085	0.213999	0		1.69029	0.166269	0		1.7463	0.239615	0
		1.69167	0.19341	0		1.70593	0.161264	0		1.71176	0.201052	0		1.52136	-0.066289	0
		1.81314	0.259486	0		1.71609	0.199019	0		1.66556	0.153775	0		1.72995	0.242674	0
		1.64778	0.111778	0		1.62232	0.0388989	0		1.70868	0.189317	0		1.70313	0.159621	0
		1.73642	0.220084	0		1.64971	0.159377	0		1.66235	0.130089	0		1.70261	0.214686	0
		1.77085	0.213999	0		1.75125	0.214263	0		1.64843	0.197686	0		1.55799	0.00744356	0
		1.70593	0.161264	0		1.68025	0.0986706	0		1.70033	0.109721	0		1.65973	0.159646	0
		1.71609	0.199019	0		1.73256	0.215588	0		1.70423	0.217569	0		1.69213	0.196885	0
		1.62232	0.0388989	0		1.69945	0.112156	0		1.7152	0.231247	0		1.62411	0.168155	0
		1.64971	0.159377	0		1.62758	0.0884894	0		1.73454	0.233773	0		1.71504	0.217885	0
		1.75125	0.214263	0		1.67567	0.12549	0		1.68479	0.19829	0		1.80521	0.278102	0
		1.68025	0.0986706	0		1.76836	0.244635	0		1.66773	0.166326	0		1.7047	0.186279	0
		1.73256	0.215588	0		1.7196	0.227289	0		1.6433	0.141312	0		1.71184	0.202455	0
		1.69945	0.112156	0		1.68217	0.168728	0		1.75739	0.233147	0		1.72577	0.189523	0
		1.62758	0.0884894	0		1.72344	0.20629	0		1.64643	0.185588	0		1.72617	0.220984	0
		1.67567	0.12549	0		1.69571	0.102043	0		1.66635	0.126987	0		1.72301	0.21168	0
		1.76836	0.244635	0		1.59153	0.0854818	0		1.81513	0.331277	0		1.74422	0.189084	0
		1.7196	0.227289	0		1.71206	0.198848	0		1.60055	0.113645	0		1.63376	0.140214	0
		1.68217	0.168728	0		1.68133	0.157591	0		1.69904	0.200176	0		1.89647	0.434068	0
		1.72344	0.20629	0		1.73361	0.180415	0		1.59727	-0.0932047	0		1.34705	-0.209286	0
		1.69571	0.102043	0		1.74059	0.129406	0		1.70337	0.226364	0		1.71595	0.141276	0
		1.59153	0.0854818	0		1.6791	0.101098	0		1.65048	0.188572	0		1.70547	0.167576	0
		1.71206	0.198848	0		1.70852	0.221688	0		1.71984	0.169325	0		1.64005	0.105205	0
		1.68133	0.157591	0		1.69396	0.182156	0		1.62823	0.074947	0		1.77579	0.236142	0
		1.73361	0.180415	0		1.71077	0.21423	0		1.60286	0.149772	0		1.70111	0.209987	0
		1.74059	0.129406	0		1.77087	0.239579	0		1.83871	0.302422	0		1.64079	0.0738161	0
		1.6791	0.101098	0		1.73986	0.206638	0		1.80538	0.29942	0		1.6716	0.113191	0
		1.70852	0.221688	0		1.67989	0.183064	0		1.71094	0.198627	0		1.73469	0.172071	0
		1.69396	0.182156	0		1.67782	0.0836635	0		1.63795	0.120324	0		1.71993	0.199339	0
		1.71077	0.21423	0		1.68182	0.137981	0		1.69411	0.201773	0		1.65063	0.0784909	0
		1.77087	0.239579	0		1.90335	0.368377	0		1.84204	0.283236	0		1.66208	0.157232	0
		1.73986	0.206638	0		1.73939	0.188496	0		1.70223	0.222675	0		1.82601	0.235343	0
		1.67989	0.183064	0		1.62554	0.0809236	0		1.57953	0.118374	0		1.67919	0.152848	0
		1.67782	0.0836635	0		1.73463	0.232481	0		1.56749	-0.0705377	0		1.69087	0.157877	0
		1.68182	0.137981	0		1.81279	0.254187	0		1.85238	0.304347	0		1.69939	0.17069	0
		1.90335	0.368377	0		1.62555	0.132039	0		1.7118	0.105234	0		1.67528	0.159776	0
		1.73939	0.188496	0		1.77832	0.237898	0		1.73106	0.235152	0		1.74483	0.190255	0
		1.62554	0.0809236	0		1.45297	-0.139685	0		1.78599	0.263346	0		1.72331	0.194546	0
		1.73463	0.232481	0		1.68289	0.109651	0		1.78019	0.234801	0		1.68873	0.0867716	0
		1.81279	0.254187	0		1.69901	0.196424	0		1.7149	0.128165	0		1.71535	0.165626	0
		1.62555	0.132039	0		1.70598	0.115449	0		1.70935	0.144447	0		1.64389	0.139512	0
		1.77832	0.237898	0		1.63413	0.0349533	0		1.73678	0.194334	0		1.70824	0.19606	0
		1.45297	-0.139685	0		1.60867	0.0651355	0		1.7456	0.233495	0		1.42732	-0.117503	0
		1.68289	0.109651	0		1.70237	0.184666	0		1.66798	0.120931	0		1.60182	0.045346	0
		1.69901	0.196424	0		1.82562	0.292351	0		1.70012	0.168995	0		1.68572	0.149418	0
		1.70598	0.115449	0		1.73262	0.271058	0		1.70829	0.181108	0		1.84722	0.329931	0
		1.63413	0.0349533	0		1.71505	0.197413	0		1.82538	0.349107	0		1.6803	0.0698206	0
		1.60867	0.0651355	0		1.79026	0.211615	0		1.72985	0.224615	0		1.67868	0.174424	0
		1.70237	0.184666	0		1.63351	0.122385	0		1.70071	0.150316	0		1.7612	0.194183	0
		1.82562	0.292351	0		1.7266	0.228981	0		1.69586	0.196217	0		1.73476	0.185629	0
		1.73262	0.271058	0		1.67835	0.166091	0		1.70769	0.242966	0		1.71606	0.206153	0
		1.71505	0.197413	0		1.74548	0.216621	0		1.61668	0.11348	0		1.70046	0.15675	0
		1.79026	0.211615	0		1.70199	0.179231	0		1.69913	0.148535	0		1.66505	0.0815097	0
		1.63351	0.122385	0		1.76128	0.231584	0		1.69702	0.146926	0		1.73813	0.219939	0
		1.7266	0.228981	0		1.76513	0.226201	0		1.75425	0.230435	0		1.73136	0.183032	0
		1.67835	0.166091	0		1.72147	0.193585	0		1.80775	0.299618	0		1.74069	0.178796	0
		1.74548	0.216621	0		1.3345	-0.200407	0		1.73989	0.200481	0		1.68226	0.199312	0
		1.70199	0.179231	0		1.72894	0.152929	0		1.66309	0.127445	0		1.72316	0.194214	0
		1.76128	0.231584	0		1.6688	0.159701	0		1.78594	0.266756	0		1.68725	0.15339	0
		1.76513	0.226201	0		1.7328	0.174221	0		1.72348	0.177944	0		1.74181	0.242463	0
		1.72147	0.193585	0		1.65973	0.120713	0		1.66793	0.131271	0		1.65002	0.221871	0
		1.3345	-0.200407	0		1.77158	0.225858	0		1.64225	0.0432783	0		1.5988	0.127187	0
		1.72894	0.152929	0		1.71659	0.191823	0		1.79443	0.318896	0		1.69555	0.0982932	0
		1.6688	0.159701	0		1.70537	0.162931	0		1.63283	0.0899138	0		1.72727	0.136117	0
		1.7328	0.174221	0		1.54119	0.00168876	0		1.68211	0.168858	0		1.7766	0.232833	0
		1.65973	0.120713	0		1.69876	0.115853	0		1.68681	0.123437	0		1.53879	-0.0451825	0
		1.71839	0.201981	0		1.55245	-0.0521583	0		1.57538	0.127898	0		1.81347	0.346934	0
		1.77158	0.225858	0		1.73072	0.214821	0		1.5929	0.0666764	0		1.58915	0.0991251	0
		1.71659	0.191823	0		1.61473	0.0591156	0		1.71843	0.168745	0		1.73816	0.188156	0
		1.70537	0.162931	0		1.76722	0.236105	0		1.74904	0.189299	0		1.72537	0.174322	0
		1.54119	0.00168876	0		1.6979	0.227206	0		1.69567	0.170087	0		1.67053	0.140848	0
		1.69876	0.115853	0		1.74864	0.229111	0		1.65836	0.161735	0		1.63377	0.157937	0
		1.55245	-0.0521583	0		1.76599	0.207732	0		1.77169	0.206638	0		1.71168	0.152538	0
		1.73072	0.214821	0		1.73185	0.195851	0		1.6633	0.16113	0		1.64785	0.175458	0
		1.61473	0.0591156	0		1.61592	0.0616883	0		1.64351	0.126465	0		1.6801	0.189047	0
		1.76722	0.236105	0		1.72101	0.213154	0		1.36515	-0.20007	0		1.70813	0.141732	0
		1.6979	0.227206	0		1.71816	0.198114	0		1.65925	0.205713	0		1.70603	0.213191	0
		1.74864	0.229111	0		1.68238	0.174211	0		1.96769	0.357874	0		1.74741	0.22531	0
		1.76599	0.207732	0		1.64797	0.15565	0		1.69607	0.137477	0		1.6965	0.129753	0
		1.73185	0.195851	0		1.73068	0.183072	0		1.68523	0.159266	0		1.66851	0.108981	0
		1.61592	0.0616883	0		1.74062	0.241816	0		1.61722	0.0657966	0		1.72742	0.218555	0
		1.72101	0.213154	0		1.71684	0.153499	0		1.70819	0.123641	0		1.74393	0.186206	0
		1.71816	0.198114	0		1.63214	0.12595	0		1.67633	0.110134	0		1.67371	0.174478	0
		1.68238	0.174211	0		1.7316	0.186658	0		1.71476	0.155272	0		1.77785	0.220168	0
		1.64797	0.15565	0		1.71218	0.188546	0		1.74356	0.231711	0		1.663	0.138576	0
		1.73068	0.183072	0		1.65742	0.141167	0		1.7079	0.114022	0		1.68254	0.194753	0
		1.74062	0.241816	0		1.74957	0.228925	0		1.68738	0.116656	0		1.55966	0.0334292	0
		1.71684	0.153499	0		1.77074	0.270078	0		1.69888	0.171756	0		1.74671	0.189052	0
		1.63214	0.12595	0		1.6997	0.235465	0		1.73117	0.182189	0		1.73369	0.16264	0
		1.7316	0.186658	0		1.76449	0.263733	0		1.71348	0.289299	0		1.67069	0.0985936	0
		1.71218	0.188546	0		1.62919	0.128779	0		1.6709	0.0928788	0		1.73357	0.289303	0
		1.65742	0.141167	0		1.72759	0.15507	0		1.73762	0.196787	0		1.70584	0.143433	0
		1.74957	0.228925	0		1.68994	0.0801652	0		1.72467	0.187205	0		1.66008	0.10733	0
		1.77074	0.270078	0		1.58346	0.0760179	0		1.76026	0.248596	0		1.72065	0.147921	0
		1.6997	0.235465	0		1.65735	0.0970354	0		1.74332	0.234905	0		1.63524	0.124866	0
		1.76449	0.263733	0		1.72765	0.187854	0		1.74246	0.170034	0		1.52046	-0.116913	0
		1.62919	0.128779	0		1.51415	0.0100629	0		1.66261	0.121228	0		1.80141	0.282608	0
		1.72759	0.15507	0		1.65012	0.128497	0		1.77884	0.236236	0		1.53355	-0.0692877	0
		1.68994	0.0801652	0		1.75342	0.190436	0		1.70426	0.148034	0		1.70133	0.200662	0
		1.58346	0.0760179	0		1.63265	0.173671	0		1.6511	0.118515	0		1.76604	0.290193	0
		1.6768	0.129497	0		1.55509	-0.0340264	0		1.71538	0.204664	0		1.69078	0.145538	0
		1.69841	0.164341	0		1.72583	0.20292	0		0.971541	-0.628064	1		1.71844	0.163692	0
		1.72089	0.167486	0		1.70804	0.199374	0		1.80258	0.282713	0		1.73429	0.114366	0
		1.71851	0.197689	0		1.75026	0.242016	0		1.6318	0.0586891	0		1.79682	0.226098	0
		1.69918	0.172503	0		1.70388	0.138725	0		1.75849	0.21513	0		1.75896	0.230915	0
		1.72339	0.122232	0		1.73285	0.144146	0		1.68692	0.208986	0		1.68837	0.169341	0
		1.69784	0.15599	0		1.70223	0.182891	0		1.79994	0.24874	0		1.55263	0.0309409	0
		1.66231	0.0632648	0		1.70011	0.138169	0		1.7264	0.228944	0		1.67312	0.120642	0
		1.70554	0.181571	0		1.71324	0.182055	0		1.73696	0.151801	0		1.74077	0.251778	0
		1.76716	0.191519	0		1.72129	0.210611	0		1.63605	0.119819	0		1.59169	0.0954665	0
		1.72407	0.130551	0		1.67645	0.119689	0		1.59168	0.0207366	0		1.69457	0.166545	0
		1.66872	0.16086	0		1.65295	0.128427	0		1.63745	0.140503	0		1.73425	0.173758	0
		1.65335	0.125538	0		1.70109	0.241252	0		1.64512	0.178038	0		1.76937	0.233785	0
		1.59547	0.0598167	0		1.61296	0.158724	0		1.68535	0.124117	0		1.71324	0.194923	0
		1.66987	0.177502	0		1.71434	0.204227	0		1.65326	0.166305	0		1.73309	0.178569	0
		1.67136	0.113125	0		1.72822	0.20512	0		1.61319	0.107209	0		1.73766	0.192542	0
		1.77047	0.188548	0		1.71721	0.236296	0		1.61987	-0.0219919	0		1.77208	0.213824	0
		1.63894	0.0864054	0		1.72583	0.226717	0		1.52664	-0.0442965	0		1.67594	0.143909	0
		1.427	-0.19912	0		1.75497	0.263152	0		1.71177	0.152529	0		1.65212	0.118587	0
		1.67913	0.171854	0		1.75217	0.229022	0		1.93801	0.339259	0		1.54264	0.052363	0
		1.54425	0.135722	0		1.65566	0.11999	0		1.59896	0.0213	0		1.69808	0.19883	0
		1.70384	0.143504	0		1.60284	0.00614987	0		1.64009	0.17846	0		1.67376	0.0967588	0
		1.69608	0.162251	0		1.70356	0.184754	0		1.81621	0.257325	0		1.56388	0.0311782	0
		1.66219	0.123803	0		1.68001	0.16544	0		1.70884	0.230191	0		1.71768	0.116518	0
		1.71679	0.262862	0		1.73702	0.19459	0		1.72777	0.15555	0		1.58337	0.089031	0
		1.79311	0.203519	0		1.51988	-0.0541894	0		1.73336	0.28603	0		1.72623	0.130698	0
		1.6869	0.151736	0		1.7226	0.178641	0		1.70391	0.182506	0		1.72632	0.198603	0
		1.51098	0.0277085	0		1.63382	0.158182	0		1.70717	0.150614	0		1.6851	0.17783	0
		1.75253	0.247718	0		1.66631	0.170275	0		1.71804	0.262334	0		1.65212	0.150824	0
		1.73967	0.190024	0		1.62516	0.126184	0		1.55413	-0.0731354	0		1.72941	0.229186	0
		1.70417	0.186975	0		1.79307	0.273964	0		1.74184	0.216092	0		1.75016	0.278939	0
		1.66592	0.107388	0		1.7361	0.201564	0		1.67741	0.160875	0		1.59951	-0.022077	0
		1.72998	0.274314	0		1.70227	0.155926	0		1.64844	0.143462	0		1.69331	0.0935545	0
		1.70147	0.172975	0		1.64455	0.100462	0		1.1325	-0.633556	1		1.6497	0.0870237	0
		1.73822	0.244744	0		1.67019	0.144057	0		1.62709	0.0357588	0		1.68603	0.0603462	0
		1.57588	0.036801	0		1.61328	0.126173	0		1.69325	0.19827	0		1.77978	0.215263	0
		1.78357	0.183877	0		1.66119	0.118413	0		1.68928	0.234683	0		1.74195	0.257457	0
		1.58744	0.0399246	0		1.71597	0.19089	0		1.72199	0.17227	0		1.69659	0.166069	0
		1.72087	0.146334	0		1.61904	0.089376	0		1.6488	0.143756	0		1.69686	0.222836	0
		1.71101	0.143994	0		1.64545	0.156146	0		1.65854	0.109316	0		1.64678	0.188105	0
		1.66425	0.122561	0		1.66655	0.150514	0		1.75145	0.227683	0		1.62916	0.0592808	0
		1.6456	0.0924474	0		1.53723	-0.0620375	0		1.65888	0.131506	0		1.69832	0.153263	0
		1.72009	0.257416	0		1.70694	0.202442	0		1.70379	0.164104	0		1.64426	0.185512	0
		1.64856	0.118247	0		1.70815	0.168933	0		1.7458	0.204738	0		1.69697	0.131568	0
		1.77458	0.255001	0		1.82049	0.271491	0		1.75003	0.220228	0		1.70938	0.106291	0
		1.7154	0.185016	0		1.66863	0.136541	0		1.68378	0.0724285	0		1.71853	0.0764347	0
		1.71318	0.179252	0		1.48615	-0.172957	0		1.6725	0.130324	0		1.74413	0.249086	0
		1.65274	0.0833204	0		1.66885	0.127529	0		1.63542	0.0627378	0		1.65937	0.127682	0
		1.89219	0.364339	0		1.68267	0.141078	0		1.79102	0.296539	0		1.75141	0.252402	0
		1.61677	0.0541332	0		1.68632	0.13668	0		1.44804	-0.258411	0		1.69122	0.116636	0
		1.65109	0.117805	0		1.63505	0.156081	0		1.71329	0.258262	0		1.59031	0.0721663	0
		1.76426	0.305312	0		1.63704	0.0962695	0		1.74279	0.228098	0		1.70616	0.205065	0
		1.72028	0.164795	0		1.61386	0.0434113	0		1.67247	0.220693	0		1.69332	0.166671	0
		1.67033	0.188348	0		1.64203	0.113214	0		1.79368	0.235772	0		1.73394	0.207394	0
		1.75791	0.202894	0		1.63948	0.132108	0		1.83666	0.316666	0		1.76054	0.225131	0
		1.70377	0.162842	0		1.745	0.22921	0		1.67057	0.173717	0		1.68355	0.146795	0
		1.76818	0.273196	0		1.70082	0.104139	0		1.72646	0.210606	0		1.83018	0.250489	0
		1.69076	0.157546	0		1.6751	0.161894	0		1.67965	0.202783	0		1.74139	0.226035	0
		1.61559	0.10011	0		1.74242	0.220733	0		1.73587	0.199107	0		1.81917	0.250826	0
		1.57758	0.045464	0		1.67124	0.123474	0		1.74899	0.192158	0		1.76878	0.222875	0
		1.59221	0.0413779	0		1.74993	0.24657	0		1.57332	0.0823856	0		1.6618	0.167022	0
		1.74032	0.282494	0		1.67786	0.152361	0		1.71588	0.166466	0		1.73677	0.126401	0
		1.57596	-0.0443538	0		1.69822	0.15908	0		1.75467	0.254629	0		1.66294	0.158251	0
		1.69299	0.184929	0		1.68865	0.173543	0		1.70632	0.1307	0		1.68127	0.146679	0
		1.6731	0.10004	0		1.68348	0.154489	0		1.54962	0.0300506	0		1.60036	0.128877	0
		1.65665	0.142428	0		1.6661	0.112741	0		1.69389	0.178049	0		1.71679	0.188101	0
		1.69017	0.116024	0		1.67606	0.123493	0		1.6289	0.119674	0		1.60261	0.1247	0
		1.7554	0.188205	0		1.7247	0.168571	0		1.7551	0.176537	0		1.69179	0.22178	0
		1.64225	0.0835703	0		1.73124	0.166828	0		1.74261	0.158903	0		1.75963	0.201194	0
		1.63281	0.119315	0		1.69125	0.162089	0		1.67671	0.130835	0		1.69897	0.0723144	0
		1.77846	0.235557	0		1.53093	-0.0154259	0		1.69058	0.100796	0		1.72083	0.157394	0
		1.6558	0.129978	0		1.33645	-0.0965605	0		1.73902	0.240586	0		1.69368	0.251017	0
		1.63126	0.0634378	0		1.72462	0.174813	0		1.32718	-0.237177	0		1.57894	0.0563309	0
		1.65279	0.158624	0		1.66459	0.145021	0		1.62571	0.059158	0		1.65	0.0483996	0
		1.73414	0.178285	0		1.56695	-0.0699511	0		1.6589	0.126155	0		1.70669	0.125269	0
		1.6893	0.202433	0		1.62122	0.0903758	0		1.70795	0.140645	0		1.69825	0.157014	0
		1.76961	0.279647	0		1.65582	0.15101	0		1.78466	0.28493	0		1.58881	0.0735333	0
		1.60458	0.10907	0		1.73999	0.260238	0		1.70885	0.158815	0		1.54583	0.0393692	0
		1.67923	0.100117	0		1.66521	0.173475	0		1.73332	0.189056	0		1.63893	0.161568	0
		1.66748	0.197424	0		1.66361	0.146946	0		1.70174	0.0998589	0		1.67421	0.168725	0
		1.58664	0.0637493	0		1.76478	0.256119	0		1.70144	0.171343	0		1.75657	0.221465	0
		1.67178	0.0752042	0		1.61943	0.0740157	0		1.69516	0.122317	0		1.75035	0.204809	0
		1.70824	0.202554	0		1.55474	0.0654178	0		1.64541	0.0699065	0		1.60451	0.034027	0
		1.69236	0.199446	0		1.6453	0.0821299	0		1.63841	0.158063	0		1.70925	0.123634	0
		1.66265	0.177409	0		1.76529	0.146958	0		1.72642	0.19176	0		1.71946	0.12807	0
		1.71107	0.214894	0		1.73427	0.145878	0		1.78205	0.271321	0		1.58109	0.00237755	0
		1.7315	0.144028	0		1.74744	0.180977	0		1.73122	0.125768	0		1.68697	0.156888	0
		1.73546	0.213577	0		1.73633	0.186078	0		1.73523	0.196181	0		1.39959	-0.225248	0
		1.78206	0.252412	0		1.85836	0.364892	0		1.74204	0.218779	0		1.74128	0.252326	0
		1.65191	0.135572	0		1.68267	0.177618	0		1.74563	0.151721	0		1.66712	0.148455	0
		1.44556	-0.187422	0		1.62626	0.135676	0		1.67942	0.17177	0		1.70521	0.191044	0
		1.70924	0.0919882	0		1.77585	0.312574	0		1.85404	0.230157	0		1.75019	0.190895	0
		1.69922	0.151343	0		1.60908	0.0733844	0		1.79281	0.212173	0		1.63005	0.118883	0
		1.7753	0.140737	0		1.75162	0.184475	0		1.79074	0.229672	0		1.6773	0.181968	0
		1.79587	0.202376	0		1.76396	0.181395	0		1.73665	0.22404	0		1.72051	0.238575	0
		1.72972	0.13084	0		1.64982	0.110487	0		1.73958	0.196936	0		1.71729	0.199467	0
		1.74363	0.135153	0		1.84621	0.352686	0		1.70597	0.164766	0		1.63672	0.127382	0
		1.67306	0.159421	0		1.71799	0.177932	0		1.88298	0.369973	0		1.81326	0.370885	0
		1.62384	0.115283	0		1.47959	-0.133323	0		1.6694	0.124789	0		1.71757	0.216404	0
		1.59455	0.0429871	0		1.61037	0.0955354	0		1.74363	0.225654	0		1.66501	0.137437	0
		1.69952	0.126575	0		1.77665	0.248542	0		1.73693	0.124459	0		1.70852	0.233507	0
		1.79609	0.23881	0		1.67469	0.164419	0		1.63408	0.170959	0		1.59732	0.101703	0
		1.68903	0.174385	0		1.76026	0.214812	0		1.68399	0.119795	0		1.71658	0.179952	0
		1.71126	0.142421	0		1.702	0.197978	0		1.67375	0.175119	0		1.76355	0.253146	0
		1.7972	0.264871	0		1.70536	0.286489	0		1.64553	0.0937619	0		1.72562	0.274024	0
		1.69521	0.175568	0		1.77159	0.226497	0		1.71229	0.144273	0		1.75589	0.217587	0
		1.68829	0.137864	0		1.65824	0.215689	0		1.65535	0.127164	0		1.73633	0.178906	0
		1.7158	0.212979	0		1.69971	0.167233	0		1.64364	0.139725	0		1.6678	0.144603	0
		1.64811	0.123257	0		1.65192	0.110552	0		1.61947	0.111997	0		1.67184	0.110207	0
		1.77071	0.27558	0		1.685	0.163979	0		1.74968	0.215014	0		1.713	0.164495	0
		1.70003	0.12088	0		1.68234	0.159355	0		1.73906	0.170549	0		1.59094	0.0582021	0
		1.66406	0.222661	0		1.79005	0.244674	0		1.61223	0.0409467	0		1.72939	0.186136	0
		1.62946	0.0651655	0		1.70907	0.219097	0		1.58167	0.0931945	0		1.84846	0.34431	0
		1.5941	0.106665	0		1.68067	0.138886	0		1.77744	0.330551	0		1.64267	0.159087	0
		1.82125	0.273127	0		1.67648	0.0719181	0		1.70414	0.115872	0		1.72924	0.204792	0
		1.77489	0.297962	0		1.67166	0.134616	0		1.72135	0.200032	0		1.65243	0.0955638	0
		1.71196	0.116778	0		1.69887	0.161305	0		1.6623	0.123544	0		1.72579	0.159084	0
		1.67582	0.178347	0		1.73077	0.208906	0		1.71188	0.169032	0		1.65465	0.0887661	0
		1.50861	-0.0859432	0		1.71957	0.212529	0		1.62045	0.0762123	0		1.72765	0.195913	0
		1.65735	0.0970354	0		1.7831	0.193116	0		1.67252	0.101885	0		1.71727	0.143888	0
		1.69703	0.121058	0		1.7304	0.17126	0		1.75758	0.183741	0		1.74631	0.136507	0
		1.68257	0.119075	0		1.66242	0.185546	0		1.68374	0.145296	0		1.73995	0.198098	0
		1.69525	0.0792446	0		1.68743	0.202421	0		1.72295	0.149552	0		1.7197	0.230572	0
		1.65554	0.0808791	0		1.73303	0.196567	0		1.66303	0.128999	0		1.70958	0.119269	0
		1.79683	0.240208	0		1.68575	0.206555	0		1.78503	0.234844	0		1.77938	0.220006	0
		1.79269	0.24621	0		1.5284	0.0408406	0		1.71245	0.17304	0		1.48848	-0.0403852	0
		1.65095	0.172257	0		1.42387	-0.0991833	0		1.41638	-0.207606	0		1.70945	0.196041	0
		1.65922	0.141584	0		1.67919	0.189932	0		1.80753	0.377706	0		1.8706	0.34367	0
		1.65677	0.194869	0		1.68772	0.163972	0		1.82161	0.269919	0		1.34677	-0.319395	0
		1.69206	0.190859	0		1.73171	0.172833	0		1.67382	0.154175	0		1.75122	0.274834	0
		1.62804	0.0557341	0		1.66025	0.0829351	0		1.69637	0.107657	0		1.67723	0.12131	0
		1.72983	0.191253	0		1.63958	0.15631	0		1.76206	0.258002	0		1.82652	0.305571	0
		1.63707	0.149159	0		1.67117	0.184542	0		1.70485	0.195322	0		1.72137	0.165552	0
		1.69896	0.225434	0		1.62635	0.166934	0		1.66194	0.143901	0		1.79038	0.254556	0
		1.68966	0.111343	0		1.6656	0.151248	0		1.75096	0.268094	0		1.63293	0.137171	0
		1.61226	0.080428	0		1.68569	0.151185	0		1.75754	0.213876	0		1.38945	-0.249613	0
		1.67272	0.108744	0		1.7121	0.167672	0		1.57583	0.0661813	0		1.75099	0.239024	0
		1.75177	0.306175	0		1.75815	0.242527	0		1.75556	0.166233	0		1.65101	0.17464	0
		1.39157	-0.161161	0		1.59063	0.143056	0		1.80778	0.221973	0		1.63884	0.126061	0
		1.77494	0.277243	0		1.80656	0.300073	0		1.70408	0.123495	0		1.7238	0.175545	0
		1.63155	0.166435	0		1.72668	0.227541	0		1.71579	0.174705	0		1.68114	0.123106	0
		1.71438	0.153706	0		1.69684	0.16973	0		1.70921	0.211906	0		1.7465	0.217472	0
		1.60071	0.129501	0		1.82298	0.318839	0		1.74927	0.270642	0		1.59595	0.0786354	0
		1.63319	0.0865687	0		1.6961	0.170244	0		1.67916	0.21831	0		1.78577	0.271232	0
		1.69254	0.113998	0		1.63807	0.124837	0		1.72405	0.161466	0		1.63932	0.131722	0
		1.69354	0.109433	0		1.60998	0.0779119	0		1.65787	0.109086	0		1.71681	0.216255	0
		1.7267	0.233942	0		1.74034	0.204421	0		1.63125	0.0672432	0		1.67085	0.151748	0
		1.67798	0.133321	0		1.70994	0.216196	0		1.65033	0.02397	0		1.62215	0.102729	0
		1.77876	0.24576	0		1.73539	0.242762	0		1.72688	0.209381	0		1.69072	0.148724	0
		1.69767	0.18682	0		1.68143	0.172373	0		1.70889	0.129074	0		1.74835	0.213509	0
		1.56186	0.0267418	0		1.77307	0.252563	0		1.6523	0.0944391	0		1.68081	0.135323	0
		1.71699	0.20637	0		1.65204	0.125112	0		1.70065	0.145601	0		1.74757	0.181839	0
		1.81294	0.211752	0		1.70384	0.151899	0		1.58532	0.00982848	0		1.77725	0.276569	0
		1.69886	0.154412	0		1.58911	0.0922728	0		1.5331	-0.083883	0		1.62213	0.125045	0
		1.75828	0.214537	0		1.64842	0.197631	0		1.52634	-0.0954898	0		1.65607	0.0891253	0
		1.66502	0.109358	0		1.71131	0.163548	0		1.74099	0.194722	0		1.75292	0.191894	0
		1.73404	0.199803	0		1.57178	0.113536	0		1.78182	0.194052	0		1.7539	0.229192	0
		1.76041	0.250097	0		1.74115	0.201917	0		1.73087	0.135658	0		1.6815	0.158491	0
		1.69932	0.222625	0		1.70743	0.197651	0		1.74712	0.217513	0		1.67902	0.18834	0
		1.70286	0.180465	0		1.61601	0.141298	0		1.71619	0.173986	0		1.65475	0.100947	0
		1.77791	0.292815	0		1.77332	0.285303	0		1.6801	0.154924	0		1.71929	0.196636	0
		1.71878	0.126287	0		1.64592	0.115489	0		1.7788	0.22421	0		1.64288	0.180825	0
		1.74579	0.220749	0		1.67564	0.179902	0		1.5812	0.00526444	0		1.71012	0.184512	0
		1.63041	0.132567	0		1.64808	0.114263	0		1.76209	0.249606	0		1.64477	0.129055	0
		1.67667	0.17744	0		1.63241	0.0645544	0		1.6839	0.133328	0		1.67998	0.15069	0
		1.71617	0.190749	0		1.74274	0.154125	0		1.66538	0.0689845	0		1.43782	-0.117712	0
		1.72765	0.187854	0		1.43857	-0.104433	0		1.73547	0.218423	0		1.6607	0.188883	0
		1.51415	0.0100629	0		1.72355	0.166953	0		1.56453	0.0585473	0		1.74288	0.159619	0
		1.65012	0.128497	0		1.71653	0.200293	0		1.6724	0.144933	0		1.77813	0.233941	0
		1.75342	0.190436	0		1.71253	0.206751	0		1.68976	0.115143	0		1.72633	0.172338	0
		1.63265	0.173671	0		1.71977	0.182361	0		1.69759	0.185751	0		1.67561	0.165096	0
		1.55509	-0.0340264	0		1.76048	0.221888	0		1.68791	0.165698	0		1.7506	0.205214	0
		1.72583	0.20292	0		1.76351	0.197262	0		1.64742	0.137149	0		1.59951	0.0467442	0
		1.70804	0.199374	0		1.64789	0.101311	0		1.62506	0.0890971	0		1.6963	0.150286	0
		1.75026	0.242016	0		1.58284	0.0979392	0		1.60287	0.0575626	0		1.64125	0.0900733	0
		1.70388	0.138725	0		1.78957	0.245401	0		1.63549	0.144498	0		1.66288	0.125451	0
		1.73285	0.144146	0		1.70982	0.182971	0		1.61041	0.0881549	0		1.66691	0.135032	0
		1.70223	0.182891	0		1.68122	0.137633	0		1.65672	0.108525	0		1.80152	0.332372	0
		1.70011	0.138169	0		1.73446	0.231845	0		1.74627	0.188443	0		1.73929	0.208149	0
		1.71324	0.182055	0		1.69553	0.187076	0		1.68386	0.132279	0		1.62885	0.0703593	0
		1.72129	0.210611	0		1.78007	0.328725	0		1.61618	0.096966	0		1.73385	0.185504	0
		1.67645	0.119689	0		1.72813	0.166431	0		1.75032	0.217536	0		1.0093	-0.606217	1
		1.65295	0.128427	0		1.7092	0.19379	0		1.55802	-0.061812	0		1.06379	-0.602568	1
		1.70109	0.241252	0		1.65575	0.157435	0		1.35117	-0.270599	0		1.13791	-0.569041	1
		1.61296	0.158724	0		1.70139	0.11299	0		1.68267	0.141649	0		1.05317	-0.620449	1
		1.71434	0.204227	0		1.71651	0.192726	0		1.69049	0.0984638	0		1.12238	-0.529813	1
		1.72822	0.20512	0		1.60247	0.143885	0		1.66378	0.117506	0		1.18151	-0.702413	1
		1.71721	0.236296	0		1.71648	0.157578	0		1.63811	0.138925	0		1.2934	-0.409028	1
		1.72583	0.226717	0		1.69455	0.183175	0		1.63423	0.107745	0		1.41432	-0.0561207	1
		1.75497	0.263152	0		1.73405	0.205148	0		1.59034	0.0765926	0		1.80128	0.231898	1
		1.75217	0.229022	0		1.49873	-0.0596588	0		1.54609	-0.106751	0		1.07511	-0.547878	1
		1.65566	0.11999	0		1.70087	0.180154	0		1.76851	0.260859	0		1.12668	-0.507114	1
		1.60284	0.00614987	0		1.60246	0.0946581	0		1.5539	0.0327371	0		1.16987	-0.368029	1
		1.70356	0.184754	0		1.72123	0.148963	0		1.50638	0.0606166	0		1.05673	-0.663874	1
		1.68001	0.16544	0		1.59309	-0.00213641	0		1.7292	0.200704	0		1.12882	-0.565879	1
		1.73702	0.19459	0		1.75306	0.236615	0		1.69512	0.195508	0		0.921746	-0.715152	1
		1.51988	-0.0541894	0		1.72532	0.191211	0		1.83697	0.294758	0		1.1494	-0.222016	1
		1.7226	0.178641	0		1.78116	0.257334	0		1.70273	0.134506	0		1.7399	0.474314	1
		1.63382	0.158182	0		1.66232	0.105179	0		1.66258	0.0998816	0		1.27049	-0.297927	1
		1.66631	0.170275	0		1.67506	0.108169	0		1.63765	0.0531211	0		1.0544	-0.578986	1
		1.62516	0.126184	0		1.58058	0.0707796	0		1.73562	0.164908	0		1.07424	-0.391958	1
		1.79307	0.273964	0		1.70914	0.219438	0		1.63792	0.0896418	0		1.13236	-0.507696	1
		1.7361	0.201564	0		1.67754	0.140762	0		1.77509	0.244879	0		1.1479	-0.465751	1
		1.70227	0.155926	0		1.66832	0.000292219	0		1.73328	0.18326	0		1.18127	-0.438994	1
		1.64455	0.100462	0		1.75114	0.314761	0		1.70804	0.231546	0		1.20698	-0.510471	1
		1.67019	0.144057	0		1.64009	0.126033	0		1.62667	0.114563	0		1.04013	-0.600327	1
		1.61328	0.126173	0		1.76404	0.275908	0		1.55847	0.0468466	0		1.02006	-0.630303	1
		1.66119	0.118413	0		1.72597	0.196737	0		1.72153	0.152199	0		1.04106	-0.699469	1
		1.71597	0.19089	0		1.61391	0.045914	0		1.70867	0.155867	0		1.99952	0.409232	1
		1.61904	0.089376	0		1.72102	0.145949	0		1.71472	0.127078	0		1.35902	-0.293871	1
		1.64545	0.156146	0		1.73192	0.182781	0		1.81039	0.287114	0		1.18568	-0.409734	1
		1.66655	0.150514	0		1.71367	0.192664	0		1.69477	0.178064	0		0.989586	-0.635312	1
		1.53723	-0.0620375	0		1.86323	0.35216	0		1.72621	0.203947	0		1.3469	-0.168705	1
		1.70694	0.202442	0		1.80109	0.23165	0		1.7289	0.194423	0		1.10379	-0.516504	1
		1.70815	0.168933	0		1.70603	0.189388	0		1.64789	0.0576045	0		1.09509	-0.60634	1
		1.82049	0.271491	0		1.68496	0.153353	0		1.68306	0.0904487	0		1.01767	-0.531627	1
		1.66863	0.136541	0		1.68106	0.150036	0		1.69341	0.19661	0		1.57484	-0.0977625	1
		1.48615	-0.172957	0		1.73382	0.184738	0		1.74937	0.260792	0		1.09801	-0.665701	1
		1.66885	0.127529	0		1.73344	0.211325	0		1.64097	0.116473	0		1.28575	-0.124059	1
		1.68267	0.141078	0		1.74574	0.201051	0		1.73601	0.217473	0		1.07598	-0.54477	1
		1.68632	0.13668	0		1.7156	0.198282	0		1.73927	0.18984	0		1.29727	-0.0619364	1
		1.63505	0.156081	0		1.70754	0.178073	0		1.7659	0.218812	0		1.08758	-0.484128	1
		1.63704	0.0962695	0		1.74214	0.178938	0		1.72948	0.2322	0		1.12813	-0.535617	1
		1.61386	0.0434113	0		1.69593	0.18019	0		1.67594	0.125236	0		1.26591	-0.37017	1
		1.64203	0.113214	0		1.75932	0.267475	0		1.70843	0.179041	0		1.82742	0.492101	1
		1.63948	0.132108	0		1.6777	0.165562	0		1.79861	0.21544	0		1.20754	-0.278321	1
		1.745	0.22921	0		1.81041	0.272515	0		1.71139	0.149477	0		1.12494	-0.603375	1
		1.70082	0.104139	0		1.56677	0.0368385	0		1.65566	0.146141	0		1.19893	-0.472136	1
		1.6751	0.161894	0		1.74592	0.197138	0		1.6708	0.133561	0		1.32751	-0.384928	1
		1.74242	0.220733	0		1.80448	0.233311	0		1.68076	0.154497	0		1.35899	-0.163174	1
		1.67124	0.123474	0		1.67644	0.159442	0		1.10536	-0.416458	1		1.24067	-0.365717	1
		1.74993	0.24657	0		1.72605	0.143609	0		1.91542	0.535948	1		0.959375	-0.668813	1
		1.67786	0.152361	0		1.73342	0.179181	0		1.70764	0.365848	1		2.01284	0.310804	1
		1.69822	0.15908	0		1.662	0.0698684	0		1.79047	0.2203	0		1.3748	-0.49304	1
		1.68865	0.173543	0		1.73742	0.215817	0		1.22206	-0.244309	1		1.30844	-0.120728	1
		1.68348	0.154489	0		1.8006	0.244047	0		0.998336	-0.635116	1		1.15189	-0.552531	1
		1.6661	0.112741	0		1.71505	0.271315	0		1.61669	-0.223471	1		1.16077	-0.445048	1
		1.67606	0.123493	0		1.81225	0.334158	0		1.32677	-0.46979	1		1.15114	-0.478333	1
		1.7247	0.168571	0		1.63484	0.0891945	0		1.14124	-0.465635	1		2.03232	0.478536	1
		1.73124	0.166828	0		1.73037	0.27202	0		1.21632	-0.451099	1		1.95572	0.421899	1
		1.69125	0.162089	0		1.64405	0.0864333	0		1.22749	-0.522894	1		1.80607	0.229172	0
		1.53093	-0.0154259	0		1.44241	-0.0841824	0		1.0791	-0.601686	1		1.72672	0.232628	0
		1.33645	-0.0965605	0		1.74852	0.216486	0		1.1383	-0.571172	1		1.73291	0.19153	0
		1.72462	0.174813	0		1.74158	0.295688	0		1.19398	-0.289315	1		1.70692	0.152767	0
		1.66459	0.145021	0		1.72769	0.200791	0		1.23167	-0.392928	1		1.60838	0.107566	0
		1.56695	-0.0699511	0		1.87175	0.398157	0		1.06093	-0.71705	1		1.6056	0.0445979	0
		1.62122	0.0903758	0		1.78596	0.274174	0		1.98648	0.197951	1		1.67318	0.113181	0
		1.65582	0.15101	0		1.69454	0.174884	0		1.25686	-0.467333	1		1.79198	0.204943	0
		1.73999	0.260238	0		1.5932	0.129201	0		2.17681	0.533176	1		1.68043	0.0912373	0
		1.66521	0.173475	0		1.69732	0.195699	0		1.13596	-0.647351	1		1.61712	0.072631	0
		1.66361	0.146946	0		1.58916	0.0832364	0		1.14561	-0.531424	1		1.73149	0.241399	0
		1.76478	0.256119	0		1.31613	-0.203857	0		1.45964	-0.317781	1		1.3607	-0.201806	0
		1.61943	0.0740157	0		1.78114	0.264866	0		1.28085	-0.398027	1		1.67967	0.0528057	0
		1.55474	0.0654178	0		1.86981	0.350965	0		1.05295	-0.637125	1		1.72303	0.13415	0
		1.6453	0.0821299	0		1.6855	0.204166	0						1.7591	0.202348	0
		1.76529	0.146958	0		1.77348	0.26564	0						1.75168	0.251405	0
		1.73427	0.145878	0		1.84019	0.253807	0						1.65626	0.146818	0
		1.74744	0.180977	0		1.64754	0.0944809	0						1.52943	-0.0185251	0
		1.73633	0.186078	0		1.74341	0.178402	0						1.64212	0.129631	0
		1.85836	0.364892	0		1.79831	0.213016	0						1.74686	0.195264	0
		1.68267	0.177618	0		1.64765	0.180855	0						1.7694	0.21269	0
		1.62626	0.135676	0		1.70078	0.208799	0						1.71927	0.173212	0
		1.77585	0.312574	0		1.86005	0.306568	0						1.70775	0.191329	0
		1.60908	0.0733844	0		1.58541	0.0910105	0						1.76898	0.275338	0
		1.75162	0.184475	0		1.7298	0.226173	0						1.65059	0.141582	0
		1.76396	0.181395	0		1.6029	0.0796683	0						1.72785	0.209931	0
		1.64982	0.110487	0		1.74088	0.225209	0						1.72961	0.181943	0
		1.84621	0.352686	0		1.79269	0.292026	0						1.75386	0.214495	0
		1.71799	0.177932	0		1.61041	0.105312	0						1.55547	0.0816976	0
		1.63554	0.118699	0		1.66973	0.146049	0						1.73689	0.15786	0
		1.61533	0.0863921	0		1.61878	0.0298417	0						1.75952	0.246415	0
		1.6922	0.138872	0		1.59514	0.0404598	0						1.69189	0.219821	0
		1.47959	-0.133323	0		1.7037	0.191122	0						1.55767	0.00750587	0
		1.61037	0.0955354	0		1.69249	0.147813	0						1.73625	0.20883	0
		1.77665	0.248542	0		1.63882	0.165084	0						1.27393	-0.310809	0
		1.67469	0.164419	0		1.66794	0.194184	0						1.70109	0.162256	0
		1.76026	0.214812	0		1.72618	0.264568	0						1.74087	0.231283	0
		1.702	0.197978	0		1.63005	0.148236	0						1.08963	-0.556991	1
		1.70536	0.286489	0		1.6506	0.150119	0						1.13999	-0.313368	1
		1.77159	0.226497	0		1.68507	0.173661	0						1.16009	-0.429696	1
		1.65824	0.215689	0		1.61611	0.130192	0						1.74826	0.19584	0
		1.69971	0.167233	0		1.77285	0.260344	0						1.65487	0.136294	0
		1.65192	0.110552	0		1.65711	0.134127	0						1.81717	0.257814	0
		1.685	0.163979	0		1.70796	0.234394	0						1.60651	0.139742	0
		1.68234	0.159355	0		1.62383	0.102202	0						1.65854	0.108934	0
		1.79005	0.244674	0		1.66394	0.13725	0						1.68986	0.220289	0
		1.70907	0.219097	0		1.6629	0.148599	0						1.74725	0.187954	0
		1.68067	0.138886	0		1.64643	0.104687	0						1.60747	0.0720251	0
		1.67648	0.0719181	0		1.61773	0.104505	0						1.72687	0.156502	0
		1.67166	0.134616	0		1.74521	0.339236	0						1.60784	0.0723605	0
		1.69887	0.161305	0		1.71302	0.240918	0						1.72556	0.184068	0
		1.73077	0.208906	0		1.63756	0.152624	0						1.72175	0.206645	0
		1.71957	0.212529	0		1.72992	0.215183	0						1.62936	0.185881	0
		1.7831	0.193116	0		1.62115	0.159825	0						1.68426	0.122012	0
		1.7304	0.17126	0		1.79056	0.212849	0						1.44803	-0.209603	0
		1.66242	0.185546	0		1.69919	0.143873	0						1.79858	0.249557	0
		1.68743	0.202421	0		1.72945	0.240147	0						1.67389	0.153969	0
		1.73303	0.196567	0		1.79276	0.32618	0						1.63905	0.158502	0
		1.68575	0.206555	0		1.77039	0.256016	0						1.65102	0.132491	0
		1.5284	0.0408406	0		1.45537	-0.0170347	0						1.70683	0.249661	0
		1.42387	-0.0991833	0		1.73906	0.199052	0						1.75	0.256	0
		1.67919	0.189932	0		1.70731	0.152273	0						1.65455	0.103058	0
		1.68772	0.163972	0		1.5862	0.0635026	0						1.82685	0.301582	0
		1.73171	0.172833	0		1.702	0.137438	0						1.50025	-0.14218	0
		1.66025	0.0829351	0		1.68637	0.195659	0						1.59305	0.02158	0
		1.63958	0.15631	0		1.75269	0.144906	0						1.62863	0.09896	0
		1.67117	0.184542	0		1.7149	0.203527	0						1.79699	0.267733	0
		1.62635	0.166934	0		1.65704	0.0977882	0						1.78875	0.236309	0
		1.6656	0.151248	0		1.71858	0.271754	0						1.62464	0.11583	0
		1.68569	0.151185	0		1.60737	0.0945966	0						1.62183	0.110095	0
		1.7121	0.167672	0		1.59205	0.0572145	0						1.62101	0.128627	0
		1.75815	0.242527	0		1.68962	0.116619	0						1.72701	0.152804	0
		1.59063	0.143056	0		1.64269	0.0636836	0						1.73709	0.220085	0
		1.80656	0.300073	0		1.7094	0.192685	0						1.65693	0.187109	0
		1.72668	0.227541	0		1.76761	0.225744	0						1.75898	0.170142	0
		1.69684	0.16973	0		1.6886	0.143695	0						1.74118	0.217104	0
		1.82298	0.318839	0		1.60248	0.101427	0						1.6989	0.185742	0
		1.6961	0.170244	0		1.41201	-0.137171	0						1.47686	-0.112055	0
		1.63807	0.124837	0		1.75015	0.264191	0						1.71452	0.137142	0
		1.60998	0.0779119	0		1.62152	0.0758536	0						1.54544	0.02157	0
		1.74034	0.204421	0		1.72188	0.235912	0						1.78623	0.203903	0
		1.70994	0.216196	0		1.78894	0.242285	0						1.68302	0.146444	0
		1.73539	0.242762	0		1.78308	0.227206	0						1.74336	0.181346	0
		1.68143	0.172373	0		1.71161	0.192549	0						1.70861	0.200567	0
		1.77307	0.252563	0		1.75698	0.278307	0						1.5761	0.0905707	0
		1.65204	0.125112	0		1.6426	0.058853	0						1.75965	0.203834	0
		1.70384	0.151899	0		1.7788	0.210388	0						1.712	0.179684	0
		1.58911	0.0922728	0		1.73533	0.259807	0						1.68207	0.178096	0
		1.64842	0.197631	0		1.71758	0.17094	0						1.7441	0.241058	0
		1.71131	0.163548	0		1.70816	0.183751	0						1.78977	0.206351	0
		1.57178	0.113536	0		1.76617	0.258844	0						1.73955	0.18466	0
		1.74115	0.201917	0		1.80616	0.213106	0						1.68858	0.138834	0
		1.70743	0.197651	0		1.65952	0.103554	0						1.66825	0.136222	0
		1.61601	0.141298	0		1.62859	0.0860781	0						1.7265	0.154914	0
		1.77332	0.285303	0		1.60621	0.0959943	0						1.65778	0.134515	0
		1.64592	0.115489	0		1.75476	0.189638	0						1.71217	0.1968	0
		1.67564	0.179902	0		1.6034	0.0943158	0						1.68941	0.145934	0
		1.64808	0.114263	0		1.75957	0.220053	0						1.68117	0.160714	0
		1.63241	0.0645544	0		1.77967	0.196592	0						1.91391	0.31293	0
		1.74274	0.154125	0		1.69143	0.141209	0						1.56154	0.0596684	0
		1.43857	-0.104433	0		1.43973	-0.0702239	0						1.59845	0.0328143	0
		1.72355	0.166953	0		1.73618	0.248491	0						1.76551	0.180199	0
		1.71653	0.200293	0		1.65976	0.131084	0						1.70669	0.212965	0
		1.71253	0.206751	0		1.65443	0.134038	0						1.78693	0.325127	0
		1.71977	0.182361	0		1.71041	0.206753	0						1.71798	0.203082	0
		1.76048	0.221888	0		1.72472	0.175846	0						1.77962	0.193489	0
		1.76351	0.197262	0		1.69593	0.145237	0						1.65638	0.193398	0
		1.64789	0.101311	0		1.61364	0.000746761	0						1.68344	0.194845	0
		1.58284	0.0979392	0		1.28611	-0.331099	0						1.7098	0.14863	0
		1.78957	0.245401	0		1.81754	0.283283	0						1.69407	0.205416	0
		1.70982	0.182971	0		1.66599	0.139533	0						1.64153	0.17128	0
		1.68122	0.137633	0		1.69782	0.211026	0						1.72453	0.117236	0
		1.73446	0.231845	0		1.73625	0.205664	0						1.75685	0.244168	0
		1.69553	0.187076	0		1.72522	0.189361	0						1.69629	0.0981169	0
		1.78007	0.328725	0		1.76746	0.215769	0						1.70525	0.218771	0
		1.72813	0.166431	0		1.68959	0.154809	0						1.74724	0.260058	0
		1.7092	0.19379	0		1.65977	0.225338	0						1.67417	0.137747	0
		1.65575	0.157435	0		1.73336	0.191229	0						1.74629	0.209364	0
		1.70139	0.11299	0		1.74896	0.174365	0						1.72918	0.185914	0
		1.71651	0.192726	0		1.76414	0.22169	0						1.63015	0.162077	0
		1.60247	0.143885	0		1.77228	0.221547	0						1.75524	0.196864	0
		1.71648	0.157578	0		1.68919	0.105642	0						1.69151	0.157567	0
		1.69455	0.183175	0		1.72059	0.20729	0						1.74344	0.196977	0
		1.73405	0.205148	0		1.66921	0.118715	0						1.70747	0.165928	0
		1.49873	-0.0596588	0		1.69018	0.196776	0						1.54362	0.0171821	0
		1.70087	0.180154	0		1.63995	0.109817	0						1.71365	0.128962	0
		1.60246	0.0946581	0		1.57059	-0.0395726	0						1.72646	0.231755	0
		1.72123	0.148963	0		1.73301	0.207395	0						1.71562	0.125774	0
		1.59309	-0.00213641	0		1.65346	0.126047	0						1.69933	0.0909781	0
		1.75306	0.236615	0		1.68922	0.220316	0						1.81448	0.231897	0
		1.72532	0.191211	0		1.64186	0.137726	0						1.7045	0.240266	0
		1.78116	0.257334	0		1.5908	0.179259	0						1.81215	0.260826	0
		1.66232	0.105179	0		1.74884	0.25475	0						1.67486	0.155711	0
		1.67506	0.108169	0		1.63477	0.152379	0						1.67609	0.188751	0
		1.58058	0.0707796	0		1.6524	0.143978	0						1.70609	0.155379	0
		1.70914	0.219438	0		1.70752	0.183185	0						1.65126	0.0911471	0
		1.67754	0.140762	0		1.69849	0.204702	0						1.63475	0.133316	0
		1.74252	0.200667	0		1.6159	0.0466545	0						1.66241	0.156535	0
		1.68888	0.194611	0		1.67195	0.179449	0						1.69635	0.18048	0
		1.68024	0.142864	0		1.71259	0.246776	0						1.74335	0.192686	0
		1.66987	0.143298	0		1.78302	0.205838	0						0.984908	-0.738048	1
		1.63399	0.103573	0		1.71874	0.151607	0						1.24065	-0.256472	1
		1.63103	0.117191	0		1.62521	0.105827	0						1.07355	-0.602049	1
		1.61674	0.0866138	0		1.69568	0.20798	0						1.30339	-0.364588	1
		1.76576	0.214942	0		1.72294	0.202856	0						1.18362	-0.269909	1
		1.68373	0.152812	0		1.57451	0.0432765	0						1.06342	-0.576347	1
		1.72496	0.167527	0		1.7813	0.270314	0						1.10562	-0.518857	1
		1.81214	0.217548	0		1.67516	0.160336	0						1.77736	0.186335	0
		1.67729	0.124205	0		1.67404	0.140923	0						1.73547	0.244517	0
		1.71786	0.189135	0		1.69932	0.0824303	0						1.6635	0.143281	0
		1.62867	0.116265	0		1.57371	0.012191	0						1.70135	0.242853	0
		1.67034	0.0928869	0		1.70782	0.185035	0						1.75982	0.216562	0
		1.66782	0.152763	0		1.7143	0.219708	0						1.80507	0.288508	0
		1.75684	0.188914	0		1.70394	0.111559	0						1.71957	0.234461	0
		1.63772	0.189983	0		1.76076	0.298358	0						1.75124	0.265425	0
		1.72807	0.200367	0		1.65805	0.127131	0						1.66012	0.179829	0
		1.70945	0.146447	0		1.64701	0.107912	0						1.73292	0.169531	0
		1.69174	0.208238	0		1.74451	0.218602	0						1.63934	0.115044	0
		1.6668	0.130119	0		1.75211	0.262774	0						1.76423	0.244387	0
		1.72695	0.170698	0		1.68341	0.143557	0						1.73881	0.223312	0
		1.56105	0.0105088	0		1.78925	0.128949	0						1.74707	0.13756	0
		1.6629	0.143868	0		1.60308	0.0888798	0						1.53256	-0.0122038	0
		1.64648	0.104898	0		1.65701	0.121126	0						1.70994	0.219431	0
		1.70489	0.244915	0		1.64788	0.0620762	0						1.65958	0.0943713	0
		1.73011	0.194044	0		1.45717	-0.075293	0						1.71888	0.228412	0
		1.58976	0.100816	0		1.6314	0.0901813	0						1.70967	0.170487	0
		1.72469	0.209667	0		1.7113	0.18666	0						1.66154	0.0877647	0
		1.72005	0.170164	0		1.69886	0.17132	0						1.60402	0.0305299	0
		1.63359	0.0218208	0		1.66773	0.159886	0						1.70902	0.16836	0
		1.75541	0.204314	0		1.6793	0.120067	0						1.55892	0.0545853	0
		1.60647	0.0384715	0		1.66876	0.116143	0						1.77127	0.216631	0
		1.64591	0.128265	0		1.7389	0.21488	0						1.73327	0.163731	0
		1.64566	0.096655	0		1.65751	0.158701	0						1.57476	-0.0225532	0
		1.79924	0.224609	0		1.58282	0.0808763	0						1.74001	0.202949	0
		1.39087	-0.139276	0		1.35107	-0.370425	0						1.7044	0.11385	0
		1.57212	-0.0184491	0		1.73721	0.177807	0						1.70959	0.204586	0
		1.71955	0.156416	0		1.71425	0.179429	0						1.65947	0.16417	0
		1.75633	0.236585	0		1.78696	0.250499	0						1.68856	0.161905	0
		1.40873	-0.155652	0		1.62786	0.0942216	0						1.72658	0.138878	0
		1.45865	-0.0833268	0		1.55867	-0.0037274	0						1.69571	0.194797	0
		1.62657	0.128494	0		1.67011	0.168709	0						1.68308	0.147166	0
		1.74634	0.18517	0		1.69134	0.182689	0						1.6162	0.0727717	0
		1.72153	0.226356	0		1.63698	0.0911346	0						1.69875	0.153412	0
		1.74858	0.199301	0		1.71653	0.183993	0						1.68162	0.185677	0
		1.74631	0.207946	0		1.72559	0.208582	0						1.61426	0.125153	0
		1.75816	0.185779	0		1.67865	0.154222	0						1.85998	0.40407	0
		1.74998	0.223983	0		1.73412	0.19815	0						1.71773	0.197196	0
		1.48296	-0.0254797	0		1.68749	0.194863	0						1.78793	0.273191	0
		1.76674	0.22255	0		1.71781	0.162562	0						1.68508	0.156744	0
		1.71914	0.273209	0		1.73321	0.22222	0						1.71388	0.225779	0
		1.66832	0.000292219	0		1.69962	0.186198	0						1.7285	0.187388	0
		1.75114	0.314761	0		1.67266	0.0927006	0						1.70573	0.0608068	0
		1.64009	0.126033	0		1.69169	0.213418	0						1.70847	0.221219	0
		1.76404	0.275908	0		1.7291	0.215519	0						1.63241	0.088804	0
		1.72597	0.196737	0		1.6922	0.192118	0						1.62574	0.0489284	0
		1.61391	0.045914	0		1.72135	0.180123	0						1.67627	0.161473	0
		1.72102	0.145949	0		1.68204	0.146958	0						1.60833	0.099568	0
		1.73192	0.182781	0		1.70211	0.196683	0						1.73811	0.251536	0
		1.71367	0.192664	0		1.58533	0.0486556	0						1.60189	0.0624473	0
		1.86323	0.35216	0		1.72284	0.171658	0						1.75619	0.237288	0
		1.80109	0.23165	0		1.69209	0.137105	0						1.68994	0.156311	0
		1.70603	0.189388	0		1.72002	0.231613	0						1.62391	0.141592	0
		1.68496	0.153353	0		1.78274	0.216114	0						1.63829	0.15978	0
		1.68106	0.150036	0		1.79228	0.313002	0						1.68961	0.149966	0
		1.73382	0.184738	0		1.75299	0.205973	0						1.74004	0.163008	0
		1.73344	0.211325	0		1.68694	0.166239	0						1.62362	0.0780371	0
		1.74574	0.201051	0		1.74806	0.167559	0						1.70074	0.152465	0
		1.7156	0.198282	0		1.68597	0.147626	0						1.62138	0.0510939	0
		1.70754	0.178073	0		1.71578	0.153193	0						1.65457	0.136333	0
		1.74214	0.178938	0		1.72705	0.233083	0						1.76167	0.219261	0
		1.69593	0.18019	0		1.56558	0.0749437	0						1.73386	0.173186	0
		1.75932	0.267475	0		1.67594	0.199513	0						1.66784	0.0890843	0
		1.6777	0.165562	0		1.71427	0.169411	0						1.67598	0.153491	0
		1.81041	0.272515	0		1.75026	0.205602	0						1.60287	0.0869433	0
		1.56677	0.0368385	0		1.71323	0.2056	0						1.59251	0.120744	0
		1.74592	0.197138	0		1.69797	0.220492	0						1.64728	0.120066	0
		1.80448	0.233311	0		1.76438	0.233989	0						1.64723	0.111931	0
		1.67644	0.159442	0		1.63171	0.124586	0						1.781	0.313618	0
		1.72605	0.143609	0		1.76819	0.278337	0						1.74312	0.245635	0
		1.73342	0.179181	0		1.68317	0.148565	0						1.70559	0.185043	0
		1.662	0.0698684	0		1.72914	0.224368	0						1.68488	0.159878	0
		1.73742	0.215817	0		1.70164	0.129354	0						1.67267	0.1193	0
		1.8006	0.244047	0		1.73817	0.208938	0						1.66677	0.150958	0
		1.71505	0.271315	0		1.64033	0.139428	0						1.74472	0.232628	0
		1.81225	0.334158	0		1.78413	0.222777	0						1.73127	0.232637	0
		1.63484	0.0891945	0		1.68883	0.203575	0						1.75769	0.245177	0
		1.73037	0.27202	0		1.75692	0.233735	0						1.82331	0.328921	0
		1.64405	0.0864333	0		1.63678	0.120488	0						1.66483	0.103525	0
		1.44241	-0.0841824	0		1.67508	0.147164	0						1.66713	0.144196	0
		1.74852	0.216486	0		1.7463	0.151762	0						1.59252	-0.00705199	0
		1.74158	0.295688	0		1.73597	0.167108	0						1.68143	0.0941094	0
		1.72769	0.200791	0		1.72965	0.205647	0						1.74483	0.209965	0
		1.87175	0.398157	0		1.70268	0.165312	0						1.67902	0.158063	0
		1.78596	0.274174	0		1.65419	0.0928872	0						1.71771	0.148738	0
		1.69454	0.174884	0		1.70402	0.158163	0						1.76346	0.314535	0
		1.5932	0.129201	0		1.78849	0.221594	0						1.62421	0.100716	0
		1.69732	0.195699	0		1.64096	0.144298	0						1.75449	0.237161	0
		1.58916	0.0832364	0		1.71215	0.180946	0						1.69827	0.0483148	0
		1.31613	-0.203857	0		1.73026	0.183845	0						1.12784	-0.537575	1
		1.78114	0.264866	0		1.89956	0.382637	0						1.1925	-0.476757	1
		1.86981	0.350965	0		1.56197	0.0832835	0						1.18718	-0.399723	1
		1.6855	0.204166	0		1.7593	0.172425	0						1.81024	0.243779	0
		1.77348	0.26564	0		1.74015	0.177673	0						1.67302	0.148374	0
		1.84019	0.253807	0		1.71274	0.137973	0						1.72199	0.235497	0
		1.64754	0.0944809	0		1.76814	0.207494	0						1.66844	0.127483	0
		1.74341	0.178402	0		1.72813	0.194532	0						1.75616	0.252432	0
		1.79831	0.213016	0		1.63021	0.12171	0						1.70162	0.145026	0
		1.64765	0.180855	0		1.56837	0.0345605	0						1.69802	0.166408	0
		1.70078	0.208799	0		1.72857	0.211654	0						1.74678	0.10724	0
		1.86005	0.306568	0		1.6791	0.163285	0						1.77102	0.264082	0
		1.58541	0.0910105	0		1.70889	0.209681	0						1.77032	0.242139	0
		1.7298	0.226173	0		1.66973	0.067906	0						1.74304	0.160517	0
		1.6029	0.0796683	0		1.69122	0.253845	0						1.76112	0.295662	0
		1.74088	0.225209	0		1.46522	-0.062594	0						1.68347	0.0965862	0
		1.79269	0.292026	0		1.63133	0.0962175	0						1.56877	0.106948	0
		1.61041	0.105312	0		1.6852	0.163091	0						1.6755	0.128625	0
		1.66973	0.146049	0		1.69706	0.173252	0						1.74456	0.199388	0
		1.61878	0.0298417	0		1.67963	0.173985	0						1.66022	0.138413	0
		1.59514	0.0404598	0		1.63361	0.103594	0						1.70825	0.194803	0
		1.7037	0.191122	0		1.69785	0.131132	0						1.82061	0.255871	0
		1.69249	0.147813	0		1.64761	0.138055	0						1.55604	0.0433745	0
		1.63882	0.165084	0		1.70624	0.212727	0						1.75821	0.241564	0
		1.66794	0.194184	0		1.73202	0.123402	0						1.64343	0.155588	0
		1.72618	0.264568	0		1.69624	0.171184	0						1.42554	-0.185916	0
		1.63005	0.148236	0		1.71174	0.17375	0						1.70717	0.13701	0
		1.6506	0.150119	0		1.86124	0.254871	0						1.66187	0.115598	0
		1.68507	0.173661	0		1.74504	0.172237	0						1.68673	0.0788815	0
		1.61611	0.130192	0		1.6855	0.179314	0						1.76057	0.24324	0
		1.77285	0.260344	0		1.76772	0.237515	0						1.77962	0.246605	0
		1.65711	0.134127	0		1.72865	0.163958	0						1.74627	0.197957	0
		1.70796	0.234394	0		1.67742	0.178746	0						1.62604	0.096378	0
		1.62383	0.102202	0		1.75363	0.0919197	0						1.7187	0.221171	0
		1.66394	0.13725	0		1.68049	0.194098	0						1.70602	0.159766	0
		1.6629	0.148599	0		1.70271	0.156567	0						1.71523	0.112219	0
		1.64643	0.104687	0		1.63403	0.109909	0						1.66401	0.112471	0
		1.61773	0.104505	0		1.65748	0.133274	0						1.68894	0.11391	0
		1.74521	0.339236	0		1.7737	0.238852	0						1.53833	-0.0229737	0
		1.71302	0.240918	0		1.60482	0.10661	0						1.7275	0.208016	0
		1.63756	0.152624	0		1.7525	0.219544	0						1.72667	0.232691	0
		1.72992	0.215183	0		1.72597	0.167526	0						1.62346	0.0463308	0
		1.62115	0.159825	0		1.39815	-0.133222	0						1.71605	0.186681	0
		1.79056	0.212849	0		1.71524	0.160923	0						1.73782	0.20842	0
		1.69919	0.143873	0		1.80088	0.280128	0						1.70602	0.115005	0
		1.72945	0.240147	0		1.70477	0.164146	0						1.76451	0.174996	0
		1.79276	0.32618	0		1.70986	0.184032	0						1.7495	0.155772	0
		1.77039	0.256016	0		1.71098	0.18273	0						1.6452	0.141338	0
		1.45537	-0.0170347	0		1.69585	0.215464	0						1.73256	0.241043	0
		1.73906	0.199052	0		1.72113	0.19289	0						1.71385	0.2064	0
		1.70731	0.152273	0		1.6208	0.106054	0						1.62705	0.129984	0
		1.5862	0.0635026	0		1.73059	0.269624	0						1.63699	0.157494	0
		1.702	0.137438	0		1.82587	0.27836	0						1.74466	0.210577	0
		1.68637	0.195659	0		1.65655	0.122761	0						1.76566	0.218123	0
		1.75269	0.144906	0		1.66464	0.074241	0						1.65734	0.177544	0
		1.7149	0.203527	0		1.71385	0.222419	0						1.73698	0.181594	0
		1.65704	0.0977882	0		1.68869	0.185447	0						1.6081	0.108929	0
		1.71858	0.271754	0		1.71595	0.173029	0						1.77173	0.257832	0
		1.60737	0.0945966	0		1.83624	0.376314	0						1.72319	0.192492	0
		1.59205	0.0572145	0		1.67233	0.110688	0						1.73675	0.188395	0
		1.68962	0.116619	0		1.57265	0.0359906	0						1.68718	0.133492	0
		1.64269	0.0636836	0		1.71739	0.14499	0						1.73683	0.179574	0
		1.7094	0.192685	0		1.68087	0.184291	0						1.57277	0.0332574	0
		1.76761	0.225744	0		1.7447	0.19385	0						1.65955	0.128827	0
		1.6886	0.143695	0		1.69587	0.173177	0						1.59576	0.0947979	0
		1.60248	0.101427	0		1.73278	0.182951	0						1.74738	0.255853	0
		1.41201	-0.137171	0		1.68388	0.175562	0						1.68795	0.14266	0
		1.75015	0.264191	0		1.67723	0.217789	0						1.73731	0.249021	0
		1.62152	0.0758536	0		1.69576	0.152423	0						1.72383	0.141048	0
		1.72188	0.235912	0		1.72762	0.211255	0						1.78474	0.236261	0
		1.78894	0.242285	0		1.72191	0.18651	0						1.52586	-0.069026	0
		1.78308	0.227206	0		1.69156	0.198751	0						1.73148	0.156662	0
		1.71161	0.192549	0		1.73648	0.255793	0						1.74742	0.17997	0
		1.75698	0.278307	0		1.76103	0.241823	0						1.73942	0.216076	0
		1.6426	0.058853	0		1.75834	0.18943	0						1.73437	0.21254	0
		1.7788	0.210388	0		1.64552	0.0743365	0						1.62752	0.139798	0
		1.73533	0.259807	0		1.71231	0.17691	0						1.39497	-0.31532	0
		1.71758	0.17094	0		1.74688	0.211564	0						1.67932	0.173052	0
		1.70816	0.183751	0		1.82398	0.163535	0						1.655	0.0998345	0
		1.76617	0.258844	0		1.72719	0.192263	0						1.72843	0.174186	0
		1.80616	0.213106	0		1.64198	0.131002	0						1.69614	0.150323	0
		1.65952	0.103554	0		1.77085	0.267068	0						1.80839	0.300295	0
		1.62859	0.0860781	0		1.71124	0.259794	0						1.67886	0.173253	0
		1.60621	0.0959943	0		1.77058	0.217946	0						1.70131	0.155918	0
		1.75476	0.189638	0		1.77419	0.273586	0						1.67998	0.130591	0
		1.6034	0.0943158	0		1.69854	0.189476	0						1.7114	0.145127	0
		1.75957	0.220053	0		1.74789	0.196658	0						1.69208	0.203117	0
		1.77967	0.196592	0		1.72352	0.173889	0						1.68277	0.154323	0
		1.69143	0.141209	0		1.60312	0.0653111	0						1.52316	-0.132579	0
		1.43973	-0.0702239	0		1.72087	0.162448	0						1.85966	0.340442	0
		1.73618	0.248491	0		1.67282	0.114289	0						1.70314	0.146224	0
		1.65976	0.131084	0		1.67656	0.161065	0						1.73436	0.181733	0
		1.65443	0.134038	0		1.70283	0.179188	0						1.71564	0.186129	0
		1.71041	0.206753	0		1.71782	0.124083	0						1.72243	0.255479	0
		1.72472	0.175846	0		1.60426	0.0944722	0						1.69993	0.114638	0
		1.69593	0.145237	0		1.65033	0.0963027	0						1.7103	0.227827	0
		1.61364	0.000746761	0		1.7669	0.25081	0						1.68619	0.179794	0
		1.28611	-0.331099	0		1.7602	0.205769	0						1.7622	0.210907	0
		1.81754	0.283283	0		1.63492	0.131678	0						1.72645	0.180396	0
		1.66599	0.139533	0		1.63881	0.118318	0						1.67726	0.125851	0
		1.69782	0.211026	0		1.7041	0.186429	0						1.72664	0.149724	0
		1.73625	0.205664	0		1.68302	0.168881	0						1.67916	0.158752	0
		1.72522	0.189361	0		1.43975	-0.184298	0						1.65174	0.160699	0
		1.76746	0.215769	0		1.74211	0.266405	0						1.23911	-0.385513	1
		1.68959	0.154809	0		1.5988	0.0663085	0						1.12749	-0.623338	1
		1.65977	0.225338	0		1.67635	0.0693956	0						1.63331	0.144282	0
		1.73336	0.191229	0		1.70317	0.12849	0						1.68473	0.138512	0
		1.74896	0.174365	0		1.61719	0.128878	0						1.77203	0.24899	0
		1.76414	0.22169	0		1.78482	0.279652	0						1.68834	0.173529	0
		1.77228	0.221547	0		1.272	-0.35717	0						1.69749	0.204775	0
		1.68919	0.105642	0		1.73442	0.25096	0						1.51024	-0.0186552	0
		1.72059	0.20729	0		1.67358	0.120321	0						1.70204	0.143354	0
		1.66921	0.118715	0		1.68174	0.131093	0						1.69341	0.189398	0
		1.69018	0.196776	0		1.4868	-0.0293013	0						1.71079	0.168975	0
		1.63995	0.109817	0		1.74713	0.274718	0						1.73416	0.224253	0
		1.57059	-0.0395726	0		1.76003	0.229243	0						1.77789	0.205535	0
		1.73301	0.207395	0		1.71486	0.189557	0						1.69093	0.114092	0
		1.65346	0.126047	0		1.75131	0.261977	0						1.67769	0.162559	0
		1.68922	0.220316	0		1.66068	0.129126	0						1.71354	0.124371	0
		1.64186	0.137726	0		1.66097	0.155372	0						1.67169	0.122322	0
		1.5908	0.179259	0		1.79091	0.314696	0						1.75171	0.292693	0
		1.74884	0.25475	0		1.71839	0.194681	0						1.79914	0.264728	0
		1.63477	0.152379	0		1.69136	0.120237	0						1.73883	0.173244	0
		1.6524	0.143978	0		1.68235	0.17722	0						1.77195	0.265408	0
		1.70752	0.183185	0		1.65131	0.120047	0						1.72343	0.193288	0
		1.69849	0.204702	0		1.72205	0.240113	0						1.73357	0.199469	0
		1.6159	0.0466545	0		1.71747	0.177506	0						1.93055	0.462928	0
		1.67195	0.179449	0		1.70055	0.13944	0						1.81909	0.321505	0
		1.71259	0.246776	0		1.67378	0.130144	0						1.80584	0.200467	0
		1.78302	0.205838	0		1.67761	0.201647	0						1.60551	-0.00618071	0
		1.71874	0.151607	0		1.84574	0.253589	0						1.50623	-0.0146259	0
		1.62521	0.105827	0		1.6984	0.194677	0						1.65855	0.144927	0
		1.69568	0.20798	0		1.5762	0.0521283	0						1.80584	0.266333	0
		1.72294	0.202856	0		1.62446	0.123348	0						1.80327	0.25706	0
		1.57451	0.0432765	0		1.64825	0.0887972	0						1.78458	0.267812	0
		1.7813	0.270314	0		1.76132	0.185785	0						1.67934	0.117165	0
		1.67516	0.160336	0		1.67788	0.146747	0						1.66161	0.046728	0
		1.67404	0.140923	0		1.67644	0.177266	0						1.63482	0.0607988	0
		1.69932	0.0824303	0		1.71173	0.180539	0						1.70564	0.134276	0
		1.57371	0.012191	0		1.65409	0.114654	0						1.67847	0.175218	0
		1.70782	0.185035	0		1.75839	0.222131	0						1.6349	0.125463	0
		1.7143	0.219708	0		1.60449	0.145746	0						1.76286	0.229418	0
		1.70394	0.111559	0		1.64885	0.0882493	0						1.66151	0.170671	0
		1.76076	0.298358	0		1.7368	0.189123	0						1.71614	0.17471	0
		1.65805	0.127131	0		1.71334	0.191238	0						1.6681	0.0933558	0
		1.64701	0.107912	0		1.7076	0.194532	0						1.75756	0.239218	0
		1.74451	0.218602	0		1.6326	0.0832273	0						1.62844	0.0826122	0
		1.75211	0.262774	0		1.71651	0.182771	0						1.75115	0.250713	0
		1.68341	0.143557	0		1.83608	0.298231	0						1.69578	0.190145	0
		1.78925	0.128949	0		1.70808	0.229545	0						1.60887	0.0823732	0
		1.60308	0.0888798	0		1.64507	0.120026	0						1.74135	0.178381	0
		1.65701	0.121126	0		1.66869	0.16081	0						1.61904	0.0383035	0
		1.64788	0.0620762	0		1.71236	0.196082	0						1.68449	0.22698	0
		1.45717	-0.075293	0		1.68607	0.159278	0						1.67949	0.139562	0
		1.6314	0.0901813	0		1.47577	-0.119879	0						1.78692	0.227916	0
		1.7113	0.18666	0		1.74803	0.245631	0						1.66979	0.0903751	0
		1.69886	0.17132	0		1.65465	0.120392	0						1.72779	0.215577	0
		1.66773	0.159886	0		1.62952	0.00641826	0						1.73141	0.267035	0
		1.6793	0.120067	0		1.64336	0.122026	0						1.7516	0.248314	0
		1.66876	0.116143	0		1.69179	0.148681	0						1.60159	0.113631	0
		1.7389	0.21488	0		1.70787	0.232692	0						1.77177	0.228976	0
		1.65751	0.158701	0		1.55434	0.0969598	0						1.72228	0.154904	0
		1.58282	0.0808763	0		1.57409	0.0639647	0						1.68682	0.189698	0
		1.35107	-0.370425	0		1.66193	0.0825799	0						1.6277	0.0958426	0
		1.73721	0.177807	0		1.77142	0.299546	0						1.65296	0.169927	0
		1.71425	0.179429	0		1.70283	0.267502	0						1.66571	0.182374	0
		1.78696	0.250499	0		1.6433	0.174777	0						1.75532	0.248067	0
		1.62786	0.0942216	0		1.66171	0.150811	0						1.68177	0.204183	0
		1.55867	-0.0037274	0		1.81604	0.349163	0						1.71564	0.185766	0
		1.67011	0.168709	0		1.7089	0.19196	0						1.70974	0.195627	0
		1.69134	0.182689	0		1.58672	0.0750806	0						1.49105	-0.0928674	0
		1.63698	0.0911346	0		1.7115	0.177945	0						1.79162	0.234465	0
		1.71653	0.183993	0		1.68314	0.190819	0						1.66511	0.0961028	0
		1.72559	0.208582	0		1.71516	0.17798	0						1.73319	0.203461	0
		1.67865	0.154222	0		1.71734	0.1978	0						1.70318	0.0558641	0
		1.73412	0.19815	0		1.67426	0.153523	0						1.70618	0.198688	0
		1.68749	0.194863	0		1.74955	0.152614	0						1.65563	0.192346	0
		1.71781	0.162562	0		1.75785	0.261727	0						1.52276	-0.161828	0
		1.73321	0.22222	0		1.66522	0.0861922	0						1.67457	0.167388	0
		1.69962	0.186198	0		1.68044	0.198625	0						1.63779	0.143666	0
		1.67266	0.0927006	0		1.69335	0.223033	0						1.64712	0.121011	0
		1.69169	0.213418	0		1.74015	0.215376	0						1.61521	0.124027	0
		1.7291	0.215519	0		1.68507	0.172088	0						1.69317	0.187423	0
		1.6922	0.192118	0		1.54421	0.0457396	0						1.68993	0.0887916	0
		1.72135	0.180123	0		1.70011	0.241084	0						1.70947	0.176448	0
		1.68204	0.146958	0		1.70518	0.145197	0						1.66289	0.0527292	0
		1.70211	0.196683	0		1.60902	0.0977194	0						1.76224	0.275349	0
		1.58533	0.0486556	0		1.61193	0.15932	0						1.65511	0.112803	0
		1.72284	0.171658	0		1.76435	0.281519	0						1.676	0.131443	0
		1.69209	0.137105	0		1.90747	0.399808	0						1.64097	0.0992343	0
		1.72002	0.231613	0		1.56453	0.0458684	0						1.69626	0.161733	0
		1.78274	0.216114	0		1.69335	0.157174	0						1.75287	0.26974	0
		1.79228	0.313002	0		1.69124	0.122908	0						1.65518	0.056641	0
		1.75299	0.205973	0		1.66668	0.128822	0						1.71273	0.138285	0
		1.68694	0.166239	0		1.71464	0.214862	0						1.74308	0.214493	0
		1.74806	0.167559	0		1.70132	0.159119	0						1.74322	0.21306	0
		1.68597	0.147626	0		1.09448	-0.421692	0						1.62976	0.194172	0
		1.71578	0.153193	0		1.7256	0.191444	0						1.66962	0.117432	0
		1.72705	0.233083	0		1.72662	0.207287	0						1.71289	0.220412	0
		1.56558	0.0749437	0		1.42145	-0.0644881	0						1.69372	0.165538	0
		1.67594	0.199513	0		1.71305	0.206314	0						1.71964	0.208867	0
		1.71427	0.169411	0		1.70922	0.151251	0						1.66056	0.136207	0
		1.75026	0.205602	0		1.7198	0.223461	0						1.6773	0.232245	0
		1.71323	0.2056	0		1.605	0.172872	0						1.70734	0.18828	0
		1.69797	0.220492	0		1.7018	0.107907	0						1.70399	0.172156	0
		1.76438	0.233989	0		1.73748	0.165958	0						1.75523	0.235668	0
		1.63171	0.124586	0		1.69175	0.223012	0						1.66431	0.132056	0
		1.76819	0.278337	0		1.66847	0.134746	0						1.71131	0.22494	0
		1.68317	0.148565	0		1.68842	0.19995	0						1.7656	0.245561	0
		1.72914	0.224368	0		1.7019	0.155934	0						1.69959	0.202787	0
		1.70164	0.129354	0		1.67815	0.21992	0						1.64193	0.141669	0
		1.73817	0.208938	0		1.74652	0.214224	0						1.72068	0.22494	0
		1.64033	0.139428	0		1.69693	0.211788	0						1.73797	0.190289	0
		1.78413	0.222777	0		1.70174	0.183979	0						1.56005	0.0201913	0
		1.68883	0.203575	0		1.69873	0.166677	0						1.71994	0.270524	0
		1.75692	0.233735	0		1.67813	0.162961	0						1.72843	0.185279	0
		1.63678	0.120488	0		1.70279	0.208446	0						1.72719	0.233928	0
		1.67508	0.147164	0		1.69706	0.167082	0						1.70648	0.212563	0
		1.7463	0.151762	0		1.67255	0.141103	0						1.72632	0.191733	0
		1.73597	0.167108	0		1.70285	0.208054	0						1.75106	0.250706	0
		1.72965	0.205647	0		1.57225	0.0784026	0						1.64748	0.146605	0
		1.70268	0.165312	0		1.74357	0.222172	0						1.62814	0.0955087	0
		1.65419	0.0928872	0		1.69411	0.123755	0						1.71169	0.204595	0
		1.70402	0.158163	0		1.67246	0.132251	0						1.63299	0.076356	0
		1.78849	0.221594	0		1.72151	0.169529	0						1.8051	0.257466	0
		1.64096	0.144298	0		1.63572	0.143177	0						1.61675	0.12232	0
		1.71215	0.180946	0		1.70245	0.183999	0						1.67796	0.194178	0
		1.73026	0.183845	0		1.64584	0.0717907	0						1.6343	0.165047	0
		1.89956	0.382637	0		1.58705	0.0300005	0						1.9203	0.369611	0
		1.56197	0.0832835	0		1.65327	0.0522934	0						1.66475	0.0624178	0
		1.7593	0.172425	0		1.70079	0.183787	0						1.7642	0.258591	0
		1.74015	0.177673	0		1.66707	0.186838	0						1.72296	0.160597	0
		1.71274	0.137973	0		1.75116	0.223721	0						1.58878	0.0367136	0
		1.76814	0.207494	0		1.72416	0.100507	0						1.74805	0.305183	0
		1.72813	0.194532	0		1.81387	0.265163	0						1.75773	0.216574	0
		1.63021	0.12171	0		1.71848	0.252841	0						1.66124	0.0798931	0
		1.56837	0.0345605	0		1.6541	0.11131	0						1.79011	0.237399	0
		1.72857	0.211654	0		1.63602	0.127312	0						1.5986	0.140057	0
		1.6791	0.163285	0		1.55174	0.0183988	0						1.65842	0.153704	0
		1.70889	0.209681	0		1.76659	0.193121	0						1.79512	0.194042	0
		1.66973	0.067906	0		1.67276	0.202802	0						1.74213	0.220873	0
		1.69122	0.253845	0		1.66006	0.124729	0						1.66867	0.0986237	0
		1.46522	-0.062594	0		1.62743	0.0921956	0						1.68433	0.198353	0
		1.63133	0.0962175	0		1.77409	0.257691	0						1.66926	0.131826	0
		1.6852	0.163091	0		1.79023	0.257597	0						1.6636	0.0752659	0
		1.69706	0.173252	0		1.70493	0.17556	0						1.62485	0.0899019	0
		1.67963	0.173985	0		1.74426	0.207037	0						1.63604	0.108268	0
		1.63361	0.103594	0		1.72968	0.248037	0						1.72698	0.175032	0
		1.69785	0.131132	0		1.77852	0.264129	0						1.61851	0.13776	0
		1.64761	0.138055	0		1.58213	0.0440406	0						1.74697	0.262578	0
		1.70624	0.212727	0		1.68748	0.157108	0						1.74568	0.196643	0
		1.73202	0.123402	0		1.78977	0.272661	0						1.66842	0.119633	0
		1.69624	0.171184	0		1.66749	0.123809	0						1.70626	0.23613	0
		1.71174	0.17375	0		1.71528	0.209861	0						1.70307	0.196052	0
		1.86124	0.254871	0		1.65872	0.196936	0						1.6807	0.166701	0
		1.74504	0.172237	0		1.69818	0.204912	0						1.67685	0.175183	0
		1.6855	0.179314	0		1.66567	0.157106	0						1.68925	0.147036	0
		1.76772	0.237515	0		1.72413	0.239629	0						1.74295	0.263102	0
		1.72865	0.163958	0		1.68004	0.149944	0						1.74516	0.164146	0
		1.67742	0.178746	0		1.7048	0.169661	0						1.70322	0.163517	0
		1.75363	0.0919197	0		1.74686	0.152454	0						1.67171	0.133068	0
		1.68049	0.194098	0		1.69576	0.222517	0						1.60771	0.0588408	0
		1.70271	0.156567	0		1.73413	0.140337	0						1.74623	0.217791	0
		1.63403	0.109909	0		1.69956	0.157962	0						1.67762	0.0877364	0
		1.65748	0.133274	0		1.73062	0.178894	0						1.7447	0.238115	0
		1.7737	0.238852	0		1.67161	0.110552	0						1.66637	0.118052	0
		1.60482	0.10661	0		1.77674	0.215039	0						1.61111	0.0774983	0
		1.7525	0.219544	0		1.77804	0.203737	0						1.7102	0.241501	0
		1.72597	0.167526	0		1.6565	0.13768	0						1.75954	0.233053	0
		1.39815	-0.133222	0		1.74134	0.20939	0						1.65468	0.0937315	0
		1.71524	0.160923	0		1.59126	0.0739955	0						1.82447	0.313731	0
		1.80088	0.280128	0		1.74614	0.250321	0						1.68772	0.164543	0
		1.70477	0.164146	0		1.58321	0.104929	0						1.76846	0.239866	0
		1.70986	0.184032	0		1.68682	0.150709	0						1.68794	0.218081	0
		1.71098	0.18273	0		1.68761	0.148225	0						1.68477	0.205484	0
		1.69585	0.215464	0		1.6939	0.132467	0						1.66144	0.124395	0
		1.72113	0.19289	0		1.68906	0.156085	0						1.74688	0.143735	0
		1.6208	0.106054	0		1.71852	0.201388	0						1.33863	-0.292876	1
		1.73059	0.269624	0		1.72382	0.178874	0						1.14643	-0.506152	1
		1.82587	0.27836	0		1.77115	0.22914	0						1.06416	-0.633412	1
		1.65655	0.122761	0		1.71982	0.263923	0						1.1784	-0.255206	1
		1.66464	0.074241	0		1.66587	0.175122	0						1.07586	-0.455424	1
		1.71385	0.222419	0		1.52624	0.0574279	0						1.1495	-0.592117	1
		1.68869	0.185447	0		1.7074	0.110269	0						1.1874	-0.327924	1
		1.71595	0.173029	0		1.73397	0.16129	0						1.17317	-0.271066	1
		1.83624	0.376314	0		1.7563	0.212271	0						1.27042	-0.229248	1
		1.67233	0.110688	0		1.75073	0.244133	0						1.14542	-0.341093	1
		1.57265	0.0359906	0		1.59867	0.131263	0						1.12087	-0.519564	1
		1.71739	0.14499	0		1.70228	0.173925	0						1.23873	-0.331315	1
		1.68087	0.184291	0		1.65446	0.103018	0						1.1626	-0.606186	1
		1.7447	0.19385	0		1.64171	0.117334	0						1.1777	-0.464486	1
		1.69587	0.173177	0		1.75414	0.216548	0						1.01448	-0.622048	1
		1.73278	0.182951	0		1.73639	0.230835	0						1.48278	0.0448904	1
		1.68388	0.175562	0		1.69308	0.158687	0						1.13075	-0.530832	1
		1.67723	0.217789	0		1.65519	0.163226	0						1.16556	-0.559811	1
		1.69576	0.152423	0		1.73505	0.211876	0						1.05857	-0.623102	1
		1.72762	0.211255	0		1.65594	0.1468	0						1.08282	-0.56122	1
		1.72191	0.18651	0		1.68082	0.170414	0
		1.69156	0.198751	0		1.76129	0.263717	0
		1.73648	0.255793	0		1.71116	0.228354	0
		1.76103	0.241823	0		1.71444	0.124675	0
		1.75834	0.18943	0		1.70807	0.133446	0
		1.64552	0.0743365	0		1.73477	0.183593	0
		1.71231	0.17691	0		1.91447	0.413697	0
		1.74688	0.211564	0		1.69958	0.17812	0
		1.82398	0.163535	0		1.72262	0.258371	0
		1.72719	0.192263	0		1.75218	0.201275	0
		1.64198	0.131002	0		1.725	0.124735	0
		1.77085	0.267068	0		1.76689	0.22141	0
		1.71124	0.259794	0		1.63368	0.0641508	0
		1.77058	0.217946	0		1.69504	0.0573451	0
		1.77419	0.273586	0		1.70302	0.197248	0
		1.69854	0.189476	0		1.72881	0.14211	0
		1.74789	0.196658	0		1.77255	0.296852	0
		1.72352	0.173889	0		1.69378	0.17834	0
		1.60312	0.0653111	0		1.7366	0.217216	0
		1.72087	0.162448	0		1.62805	0.0718571	0
		1.67282	0.114289	0		1.75697	0.244099	0
		1.67656	0.161065	0		1.74758	0.169766	0
		1.70283	0.179188	0		1.66281	0.0901467	0
		1.71782	0.124083	0		1.74866	0.183707	0
		1.60426	0.0944722	0		1.71321	0.160739	0
		1.65033	0.0963027	0		1.66099	0.151414	0
		1.7669	0.25081	0		1.65268	0.14916	0
		1.7602	0.205769	0		1.6805	0.154597	0
		1.63492	0.131678	0		1.69358	0.258504	0
		1.63881	0.118318	0		1.74699	0.277221	0
		1.7041	0.186429	0		1.50491	-0.0446304	0
		1.68302	0.168881	0		1.74314	0.176283	0
		1.43975	-0.184298	0		1.62496	0.000673667	0
		1.74211	0.266405	0		1.59154	0.0493824	0
		1.5988	0.0663085	0		1.69459	0.162736	0
		1.67635	0.0693956	0		1.70259	0.181041	0
		1.70317	0.12849	0		1.7445	0.224596	0
		1.61719	0.128878	0		1.66645	0.164733	0
		1.78482	0.279652	0		1.80024	0.241379	0
		1.272	-0.35717	0		1.76188	0.2975	0
		1.73442	0.25096	0		1.74818	0.179778	0
		1.67358	0.120321	0		1.70066	0.117729	0
		1.68174	0.131093	0		1.64959	0.0808517	0
		1.4868	-0.0293013	0		1.72458	0.194592	0
		1.74713	0.274718	0		1.72803	0.216232	0
		1.76003	0.229243	0		1.68863	0.185991	0
		1.71486	0.189557	0		1.71649	0.17229	0
		1.75131	0.261977	0		1.66903	0.134474	0
		1.66068	0.129126	0		1.66306	0.0949743	0
		1.66097	0.155372	0		1.75781	0.194037	0
		1.79091	0.314696	0		1.57647	0.104634	0
		1.71839	0.194681	0		1.76692	0.242459	0
		1.69136	0.120237	0		1.7613	0.255769	0
		1.68235	0.17722	0		1.72547	0.213665	0
		1.65131	0.120047	0		1.76045	0.205337	0
		1.72205	0.240113	0		1.60109	0.0384948	0
		1.71747	0.177506	0		1.70917	0.154035	0
		1.70055	0.13944	0		1.73731	0.14086	0
		1.67378	0.130144	0		1.72095	0.1688	0
		1.67761	0.201647	0		1.72723	0.22581	0
		1.84574	0.253589	0		1.63564	0.0610942	0
		1.6984	0.194677	0		1.6598	0.0449919	0
		1.5762	0.0521283	0		1.76497	0.237555	0
		1.62446	0.123348	0		1.66677	0.167189	0
		1.64825	0.0887972	0		1.61797	0.136244	0
		1.76132	0.185785	0		1.68167	0.135747	0
		1.67788	0.146747	0		1.68388	0.172333	0
		1.67644	0.177266	0		1.70428	0.194315	0
		1.71173	0.180539	0		1.75212	0.178385	0
		1.65409	0.114654	0		1.70318	0.16355	0
		1.75839	0.222131	0		1.68625	0.141036	0
		1.60449	0.145746	0		1.69263	0.195739	0
		1.64885	0.0882493	0		1.62774	0.166515	0
		1.7368	0.189123	0		1.66252	0.117798	0
		1.71334	0.191238	0		1.71353	0.154937	0
		1.7076	0.194532	0		1.79553	0.277694	0
		1.6326	0.0832273	0		1.73603	0.195624	0
		1.71651	0.182771	0		1.80719	0.280163	0
		1.83608	0.298231	0		1.70238	0.139409	0
		1.70808	0.229545	0		1.64744	0.0732322	0
		1.64507	0.120026	0		1.69258	0.155716	0
		1.66869	0.16081	0		1.72046	0.176131	0
		1.71236	0.196082	0		1.62405	0.120346	0
		1.68607	0.159278	0		1.65833	0.148147	0
		1.47577	-0.119879	0		1.74345	0.212044	0
		1.74803	0.245631	0		1.62242	0.163516	0
		1.65465	0.120392	0		1.71637	0.187211	0
		1.62952	0.00641826	0		1.7563	0.218181	0
		1.64336	0.122026	0		1.67902	0.15327	0
		1.69179	0.148681	0		1.68836	0.193505	0
		1.70787	0.232692	0		1.73879	0.216374	0
		1.55434	0.0969598	0		1.57174	0.0647362	0
		1.57409	0.0639647	0		1.53371	0.0537843	0
		1.66193	0.0825799	0		1.71415	0.131463	0
		1.77142	0.299546	0		1.5157	-0.0309421	0
		1.70283	0.267502	0		1.72344	0.219799	0
		1.6433	0.174777	0		1.70987	0.118023	0
		1.66171	0.150811	0		1.69188	0.155903	0
		1.81604	0.349163	0		1.75014	0.206461	0
		1.7089	0.19196	0		1.73239	0.174624	0
		1.58672	0.0750806	0		1.70969	0.230759	0
		1.7115	0.177945	0		1.78373	0.275	0
		1.68314	0.190819	0		1.73846	0.158515	0
		1.71516	0.17798	0		1.67856	0.22679	0
		1.71734	0.1978	0		1.6544	0.09915	0
		1.67426	0.153523	0		1.90206	0.252513	0
		1.74955	0.152614	0		1.70034	0.119837	0
		1.75785	0.261727	0		1.64135	0.13621	0
		1.66522	0.0861922	0		1.67553	0.156638	0
		1.68044	0.198625	0		1.72486	0.202493	0
		1.69335	0.223033	0		1.74586	0.230038	0
		1.74015	0.215376	0		1.66273	0.165273	0
		1.68507	0.172088	0		1.65483	0.158245	0
		1.54421	0.0457396	0		1.70829	0.252492	0
		1.70011	0.241084	0		1.61458	0.0633416	0
		1.70518	0.145197	0		1.55501	0.104001	0
		1.60902	0.0977194	0		1.60237	0.0513612	0
		1.61193	0.15932	0		1.75594	0.269639	0
		1.76435	0.281519	0		1.61173	0.0857789	0
		1.90747	0.399808	0		1.65582	0.12297	0
		1.56453	0.0458684	0		1.23712	-0.326917	0
		1.69335	0.157174	0		1.67228	0.160538	0
		1.69124	0.122908	0		1.69089	0.16928	0
		1.66668	0.128822	0		1.54049	0.0212282	0
		1.71464	0.214862	0		1.71851	0.185146	0
		1.70132	0.159119	0		1.69032	0.157367	0
		1.09448	-0.421692	0		1.71989	0.231003	0
		1.7256	0.191444	0		1.69513	0.131658	0
		1.72662	0.207287	0		1.70536	0.133337	0
		1.42145	-0.0644881	0		1.73201	0.233043	0
		1.71305	0.206314	0		1.6581	0.0970243	0
		1.70922	0.151251	0		1.72162	0.217856	0
		1.7198	0.223461	0		1.75079	0.202966	0
		1.605	0.172872	0		1.72819	0.189455	0
		1.7018	0.107907	0		1.74846	0.21737	0
		1.73748	0.165958	0		1.53601	-0.0337757	0
		1.69175	0.223012	0		1.72603	0.184718	0
		1.66847	0.134746	0		1.67939	0.180035	0
		1.68842	0.19995	0		1.68012	0.175598	0
		1.7019	0.155934	0		1.73944	0.204953	0
		1.67815	0.21992	0		1.64426	0.102585	0
		1.74652	0.214224	0		1.7918	0.24842	0
		1.69693	0.211788	0		1.64471	0.123983	0
		1.70174	0.183979	0		1.76486	0.162635	0
		1.69873	0.166677	0		1.68095	0.17054	0
		1.67813	0.162961	0		1.65899	0.10287	0
		1.70279	0.208446	0		1.73685	0.184849	0
		1.69706	0.167082	0		1.80026	0.343465	0
		1.67255	0.141103	0		1.74271	0.204807	0
		1.70285	0.208054	0		1.70548	0.197424	0
		1.57225	0.0784026	0		1.6153	0.0939184	0
		1.74357	0.222172	0		1.69372	0.129481	0
		1.69411	0.123755	0		1.68145	0.151954	0
		1.67246	0.132251	0		1.77736	0.231049	0
		1.72151	0.169529	0		1.70574	0.214726	0
		1.63572	0.143177	0		1.70505	0.195322	0
		1.70245	0.183999	0		1.72624	0.237867	0
		1.64584	0.0717907	0		1.67015	0.16729	0
		1.58705	0.0300005	0		1.681	0.0933672	0
		1.65327	0.0522934	0		1.69488	0.159542	0
		1.70079	0.183787	0		1.72714	0.204774	0
		1.66707	0.186838	0		1.75976	0.267769	0
		1.75116	0.223721	0		1.70511	0.126413	0
		1.64401	0.164936	0		1.73247	0.227648	0
		1.71892	0.12261	0		1.67208	0.149657	0
		1.59872	0.0977598	0		1.62087	0.13406	0
		1.71886	0.217666	0		1.65087	0.137268	0
		1.69287	0.148694	0		1.78966	0.275378	0
		1.66292	0.150561	0		1.76867	0.246603	0
		1.77353	0.275986	0		1.6379	0.104772	0
		1.6732	0.146182	0		1.75896	0.202273	0
		1.68723	0.151845	0		1.68207	0.153521	0
		1.69261	0.18166	0		1.73715	0.246549	0
		1.69082	0.144916	0		1.67647	0.139257	0
		1.68286	0.151711	0		1.75469	0.20173	0
		1.64218	0.090867	0		1.74758	0.204047	0
		1.62551	0.0518113	0		1.57697	0.0122841	0
		1.65896	0.0438519	0		1.73797	0.254661	0
		1.58452	0.0745033	0		1.74349	0.205616	0
		1.77983	0.306293	0		1.58922	0.0370873	0
		1.75228	0.206733	0		1.81884	0.26691	0
		1.54603	-0.0442344	0		1.66053	0.104253	0
		1.6822	0.119947	0		1.7037	0.160912	0
		1.71529	0.166954	0		1.67695	0.0734755	0
		1.49784	-0.0900344	0		1.72307	0.179609	0
		1.7463	0.239615	0		1.74003	0.156103	0
		1.52136	-0.066289	0		1.77729	0.264403	0
		1.72995	0.242674	0		1.65935	0.157048	0
		1.70313	0.159621	0		1.69416	0.153426	0
		1.70261	0.214686	0		1.67767	0.106153	0
		1.55799	0.00744356	0		1.747	0.174013	0
		1.65973	0.159646	0		1.47524	0.0811078	0
		1.69213	0.196885	0		1.63563	0.15071	0
		1.62411	0.168155	0		1.71259	0.180153	0
		1.71504	0.217885	0		1.64435	0.179158	0
		1.80521	0.278102	0		1.68447	0.133292	0
		1.7047	0.186279	0		1.69894	0.157642	0
		1.72416	0.100507	0		1.67639	0.10827	0
		1.71184	0.202455	0		1.72359	0.179313	0
		1.72577	0.189523	0		1.65214	0.152077	0
		1.72617	0.220984	0		1.59485	-0.0367065	0
		1.72301	0.21168	0		1.64335	0.118009	0
		1.74422	0.189084	0		1.79424	0.260778	0
		1.63376	0.140214	0		1.6829	0.20357	0
		1.89647	0.434068	0		1.74461	0.182872	0
		1.34705	-0.209286	0		1.81164	0.276634	0
		1.71595	0.141276	0		1.77298	0.221953	0
		1.70547	0.167576	0		1.57813	0.0256309	0
		1.64005	0.105205	0		1.70111	0.140228	0
		1.77579	0.236142	0		1.77197	0.209905	0
		1.70111	0.209987	0		1.70886	0.167164	0
		1.64079	0.0738161	0		1.70465	0.192404	0
		1.6716	0.113191	0		1.74837	0.169065	0
		1.73469	0.172071	0		1.71919	0.151421	0
		1.71993	0.199339	0		1.73588	0.240991	0
		1.65063	0.0784909	0		1.70227	0.178895	0
		1.66208	0.157232	0		1.74561	0.219295	0
		1.82601	0.235343	0		1.71346	0.145644	0
		1.67919	0.152848	0		1.63409	0.137853	0
		1.69087	0.157877	0		1.67662	0.0734486	0
		1.69939	0.17069	0		1.63792	0.109875	0
		1.67528	0.159776	0		1.75718	0.210565	0
		1.81387	0.265163	0		1.66877	0.115132	0
		1.71848	0.252841	0		1.75061	0.205212	0
		1.6541	0.11131	0		1.71885	0.192102	0
		1.63602	0.127312	0		1.65937	0.126147	0
		1.55174	0.0183988	0		1.63568	0.1145	0
		1.76659	0.193121	0		1.75618	0.236054	0
		1.67276	0.202802	0		1.72097	0.191045	0
		1.66006	0.124729	0		1.55372	0.0094779	0
		1.62743	0.0921956	0		1.75119	0.279867	0
		1.77409	0.257691	0		1.65298	0.151438	0
		1.79023	0.257597	0		1.74651	0.237544	0
		1.70493	0.17556	0		1.74533	0.221882	0
		1.74426	0.207037	0		1.69756	0.168961	0
		1.72968	0.248037	0		1.67431	0.159535	0
		1.77852	0.264129	0		1.67723	0.192196	0
		1.58213	0.0440406	0		1.69208	0.181116	0
		1.68748	0.157108	0		1.70896	0.212298	0
		1.78977	0.272661	0		1.65931	0.1133	0
		1.66749	0.123809	0		1.78832	0.265242	0
		1.71528	0.209861	0		1.63297	0.107245	0
		1.65872	0.196936	0		1.75176	0.24728	0
		1.69818	0.204912	0		1.73282	0.152534	0
		1.66567	0.157106	0		1.59711	0.0893949	0
		1.72413	0.239629	0		1.72154	0.269961	0
		1.68004	0.149944	0		1.70094	0.175397	0
		1.7048	0.169661	0		1.74022	0.207164	0
		1.74686	0.152454	0		1.8061	0.288251	0
		1.69576	0.222517	0		1.71191	0.204728	0
		1.73413	0.140337	0		1.73848	0.266843	0
		1.74483	0.190255	0		0.993398	-0.608836	0
		1.72331	0.194546	0		1.72249	0.183526	0
		1.68873	0.0867716	0		1.67788	0.159008	0
		1.71535	0.165626	0		1.7695	0.211327	0
		1.64389	0.139512	0		1.74484	0.200387	0
		1.70824	0.19606	0		1.38937	-0.196607	0
		1.42732	-0.117503	0		1.65971	0.0922126	0
		1.60182	0.045346	0		1.73843	0.158668	0
		1.68572	0.149418	0		1.66009	0.165896	0
		1.84722	0.329931	0		1.71147	0.220628	0
		1.6803	0.0698206	0		1.60825	0.0848562	0
		1.67868	0.174424	0		1.63668	0.153702	0
		1.7612	0.194183	0		1.70359	0.153401	0
		1.73476	0.185629	0		1.68085	0.166041	0
		1.71606	0.206153	0		1.70687	0.167171	0
		1.70046	0.15675	0		1.65905	0.141115	0
		1.66505	0.0815097	0		1.61825	0.0974732	0
		1.73813	0.219939	0		1.66806	0.0519377	0
		1.73136	0.183032	0		1.29254	-0.334326	0
		1.74069	0.178796	0		1.65774	0.180609	0
		1.68226	0.199312	0		1.66316	0.17633	0
		1.72316	0.194214	0		1.70217	0.194407	0
		1.68725	0.15339	0		1.72877	0.178246	0
		1.74181	0.242463	0		1.63472	0.152526	0
		1.65002	0.221871	0		1.68079	0.0592833	0
		1.5988	0.127187	0		1.74623	0.23133	0
		1.69555	0.0982932	0		1.30868	-0.291714	0
		1.72727	0.136117	0		1.68011	0.210952	0
		1.7766	0.232833	0		1.35854	-0.235442	0
		1.53879	-0.0451825	0		1.75959	0.234483	0
		1.81347	0.346934	0		1.72095	0.21796	0
		1.58915	0.0991251	0		1.69681	0.180984	0
		1.73816	0.188156	0		1.71416	0.177402	0
		1.72537	0.174322	0		1.67242	0.166106	0
		1.67053	0.140848	0		1.61662	0.0705462	0
		1.69956	0.157962	0		1.46684	-0.10628	0
		1.73062	0.178894	0		1.63302	0.142075	0
		1.67161	0.110552	0		1.6984	0.224817	0
		1.77674	0.215039	0		1.75185	0.176548	0
		1.77804	0.203737	0		1.7353	0.250544	0
		1.6565	0.13768	0		1.20414	-0.353444	0
		1.74134	0.20939	0		1.71885	0.219275	0
		1.59126	0.0739955	0		1.66659	0.204168	0
		1.74614	0.250321	0		1.70491	0.211031	0
		1.58321	0.104929	0		1.75595	0.182344	0
		1.68682	0.150709	0		1.5989	0.131888	0
		1.68761	0.148225	0		1.75925	0.261408	0
		1.6939	0.132467	0		1.69154	0.145734	0
		1.68906	0.156085	0		1.67323	0.174557	0
		1.71852	0.201388	0		1.70862	0.153523	0
		1.72382	0.178874	0		1.67222	0.100246	0
		1.77115	0.22914	0		1.69005	0.260708	0
		1.71982	0.263923	0		1.69164	0.150905	0
		1.66587	0.175122	0		1.71909	0.151754	0
		1.52624	0.0574279	0		1.74703	0.226109	0
		1.7074	0.110269	0		1.69263	0.138425	0
		1.73397	0.16129	0		1.67393	0.151157	0
		1.7563	0.212271	0		1.70927	0.178256	0
		1.75073	0.244133	0		1.58462	0.0489416	0
		1.59867	0.131263	0		1.70097	0.232883	0
		1.70228	0.173925	0		1.69103	0.155903	0
		1.65446	0.103018	0		1.82161	0.378202	0
		1.64171	0.117334	0		1.74427	0.256643	0
		1.75414	0.216548	0		1.70476	0.184691	0
		1.73639	0.230835	0		1.67958	0.165563	0
		1.69308	0.158687	0		1.71741	0.156516	0
		1.65519	0.163226	0		1.83266	0.330055	0
		1.73505	0.211876	0		1.66239	0.142908	0
		1.65594	0.1468	0		1.68433	0.187086	0
		1.68082	0.170414	0		1.57074	0.11758	0
		1.76129	0.263717	0		1.66824	0.100415	0
		1.71116	0.228354	0		1.73246	0.189729	0
		1.71444	0.124675	0		1.70274	0.140384	0
		1.70807	0.133446	0		1.75512	0.248681	0
		1.73477	0.183593	0		1.5105	-0.0253362	0
		1.91447	0.413697	0		1.66617	0.151306	0
		1.69958	0.17812	0		1.70107	0.19927	0
		1.72262	0.258371	0		1.67626	0.139542	0
		1.75218	0.201275	0		1.61107	0.0713788	0
		1.725	0.124735	0		1.46053	-0.0900369	0
		1.76689	0.22141	0		1.64158	0.142227	0
		1.63368	0.0641508	0		1.72567	0.200526	0
		1.69504	0.0573451	0		1.71096	0.184123	0
		1.70302	0.197248	0		1.62257	0.120674	0
		1.72881	0.14211	0		1.30815	-0.419799	0
		1.77255	0.296852	0		1.61184	0.100511	0
		1.69378	0.17834	0		1.75329	0.233094	0
		1.7366	0.217216	0		1.70948	0.19537	0
		1.62805	0.0718571	0		1.53173	0.037261	0
		1.75697	0.244099	0		1.69626	0.139289	0
		1.74758	0.169766	0		1.6457	0.0791178	0
		1.66281	0.0901467	0		1.69898	0.161587	0
		1.74866	0.183707	0		1.71182	0.201973	0
		1.71321	0.160739	0		1.66407	0.145551	0
		1.66099	0.151414	0		1.76622	0.247147	0
		1.65268	0.14916	0		1.61033	0.0435093	0
		1.6805	0.154597	0		1.7146	0.20008	0
		1.69358	0.258504	0		1.67736	0.152276	0
		1.74699	0.277221	0		1.65414	0.137571	0
		1.50491	-0.0446304	0		1.75103	0.215581	0
		1.74314	0.176283	0		1.74872	0.234897	0
		1.62496	0.000673667	0		1.59793	0.119113	0
		1.59154	0.0493824	0		1.76665	0.213293	0
		1.69459	0.162736	0		1.68162	0.133751	0
		1.70259	0.181041	0		1.77075	0.189768	0
		1.7445	0.224596	0		1.66673	0.0922186	0
		1.66645	0.164733	0		1.63233	0.081955	0
		1.80024	0.241379	0		1.78288	0.253019	0
		1.76188	0.2975	0		1.69229	0.188114	0
		1.74818	0.179778	0		1.69515	0.142621	0
		1.70066	0.117729	0		1.71951	0.256772	0
		1.64959	0.0808517	0		1.67064	0.178112	0
		1.72458	0.194592	0		1.60741	0.125427	0
		1.72803	0.216232	0		1.58659	0.043053	0
		1.68863	0.185991	0		1.77176	0.321716	0
		1.71649	0.17229	0		1.67657	0.228761	0
		1.66903	0.134474	0		1.73719	0.201687	0
		1.66306	0.0949743	0		1.64561	0.0380682	0
		1.75781	0.194037	0		1.63887	0.12748	0
		1.57647	0.104634	0		1.69407	0.214923	0
		1.76692	0.242459	0		1.71664	0.137022	0
		1.7613	0.255769	0		1.69919	0.203446	0
		1.72547	0.213665	0		1.70355	0.203199	0
		1.76045	0.205337	0		1.69821	0.209404	0
		1.60109	0.0384948	0		1.70084	0.205879	0
		1.70917	0.154035	0		1.70936	0.161869	0
		1.63377	0.157937	0		1.7273	0.20344	0
		1.73731	0.14086	0		1.62732	0.124934	0
		1.72095	0.1688	0		1.66524	0.128902	0
		1.72723	0.22581	0		1.79718	0.251501	0
		1.63564	0.0610942	0		1.69955	0.218604	0
		1.6598	0.0449919	0		1.73944	0.167013	0
		1.76497	0.237555	0		1.67478	0.192088	0
		1.66677	0.167189	0		1.67612	0.139729	0
		1.61797	0.136244	0		1.73164	0.19422	0
		1.68167	0.135747	0		1.58845	0.061187	0
		1.68388	0.172333	0		1.6291	0.17763	0
		1.70428	0.194315	0		1.68157	0.14297	0
		1.75212	0.178385	0		1.7416	0.206321	0
		1.70318	0.16355	0		1.72709	0.210002	0
		1.68625	0.141036	0		1.71129	0.210266	0
		1.69263	0.195739	0		1.74033	0.22137	0
		1.62774	0.166515	0		1.74437	0.229204	0
		1.66252	0.117798	0		1.70319	0.175385	0
		1.71353	0.154937	0		1.71396	0.182663	0
		1.79553	0.277694	0		1.70113	0.170984	0
		1.73603	0.195624	0		1.68173	0.159152	0
		1.80719	0.280163	0		1.79366	0.256216	0
		1.70238	0.139409	0		1.70915	0.155273	0
		1.64744	0.0732322	0		1.73451	0.203154	0
		1.69258	0.155716	0		1.69867	0.20659	0
		1.72046	0.176131	0		1.6514	0.125616	0
		1.62405	0.120346	0		1.69251	0.180727	0
		1.65833	0.148147	0		1.52041	-0.0858777	0
		1.74345	0.212044	0		1.75988	0.2298	0
		1.62242	0.163516	0		1.74838	0.214725	0
		1.71637	0.187211	0		1.70151	0.267493	0
		1.7563	0.218181	0		1.59227	0.0477686	0
		1.67902	0.15327	0		1.57444	0.0841837	0
		1.68836	0.193505	0		1.66626	0.155659	0
		1.73879	0.216374	0		1.65247	0.142811	0
		1.57174	0.0647362	0		1.71052	0.158887	0
		1.53371	0.0537843	0		1.76631	0.240064	0
		1.71415	0.131463	0		1.66129	0.166976	0
		1.5157	-0.0309421	0		1.66495	0.0734815	0
		1.72344	0.219799	0		1.73427	0.230766	0
		1.70987	0.118023	0		1.72253	0.256839	0
		1.69188	0.155903	0		1.70994	0.237032	0
		1.75014	0.206461	0		1.58947	0.109678	0
		1.73239	0.174624	0		1.74094	0.247817	0
		1.70969	0.230759	0		1.71136	0.168482	0
		1.78373	0.275	0		1.75893	0.220142	0
		1.73846	0.158515	0		1.67641	0.166304	0
		1.67856	0.22679	0		1.73332	0.149294	0
		1.6544	0.09915	0		1.73342	0.263296	0
		1.90206	0.252513	0		1.72463	0.220904	0
		1.70034	0.119837	0		1.62183	0.105829	0
		1.64135	0.13621	0		1.68067	0.16477	0
		1.67553	0.156638	0		1.74934	0.232871	0
		1.72486	0.202493	0		1.68368	0.15931	0
		1.74586	0.230038	0		1.5889	0.0936072	0
		1.66273	0.165273	0		1.71716	0.179605	0
		1.65483	0.158245	0		1.68777	0.0763074	0
		1.70829	0.252492	0		1.60195	0.0681179	0
		1.61458	0.0633416	0		1.74301	0.208997	0
		1.55501	0.104001	0		1.63869	0.166857	0
		1.60237	0.0513612	0		1.6356	0.162832	0
		1.75594	0.269639	0		1.63433	0.123544	0
		1.61173	0.0857789	0		1.68991	0.161087	0
		1.65582	0.12297	0		1.6686	0.0980929	0
		1.23712	-0.326917	0		1.69071	0.165261	0
		1.67228	0.160538	0		1.68911	0.170879	0
		1.69089	0.16928	0		1.70608	0.152996	0
		1.54049	0.0212282	0		1.75596	0.215228	0
		1.71851	0.185146	0		1.70132	0.194432	0
		1.69032	0.157367	0		1.61389	0.0532127	0
		1.71168	0.152538	0		1.6271	0.114566	0
		1.64785	0.175458	0		1.71231	0.197491	0
		1.6801	0.189047	0		1.65546	0.170883	0
		1.70813	0.141732	0		1.76854	0.255581	0
		1.70603	0.213191	0		1.68	0.181879	0
		1.74741	0.22531	0		1.65099	0.13139	0
		1.6965	0.129753	0		1.80427	0.280103	0
		1.66851	0.108981	0		1.71097	0.163457	0
		1.72742	0.218555	0		1.70728	0.18535	0
		1.74393	0.186206	0		1.76206	0.167935	0
		1.67371	0.174478	0		1.68301	0.178623	0
		1.77785	0.220168	0		1.62377	0.0836264	0
		1.663	0.138576	0		1.7204	0.221582	0
		1.68254	0.194753	0		1.71271	0.193826	0
		1.55966	0.0334292	0		1.7187	0.170876	0
		1.74671	0.189052	0		1.76893	0.172675	0
		1.73369	0.16264	0		1.73815	0.213995	0
		1.67069	0.0985936	0		1.70931	0.155247	0
		1.73357	0.289303	0		1.77837	0.309674	0
		1.70584	0.143433	0		1.6629	0.141872	0
		1.66008	0.10733	0		1.66935	0.147363	0
		1.72065	0.147921	0		1.6645	0.139027	0
		1.63524	0.124866	0		1.73266	0.205669	0
		1.52046	-0.116913	0		1.76371	0.254388	0
		1.80141	0.282608	0		1.62117	0.139221	0
		1.53355	-0.0692877	0		1.66189	0.180252	0
		1.70133	0.200662	0		1.66017	0.140378	0
		1.76604	0.290193	0		1.69848	0.163288	0
		1.69078	0.145538	0		1.77344	0.26065	0
		1.71844	0.163692	0		1.71348	0.18533	0
		1.73429	0.114366	0		1.68306	0.131386	0
		1.79682	0.226098	0		1.62021	0.101853	0
		1.75896	0.230915	0		1.69542	0.179021	0
		1.68837	0.169341	0		1.76758	0.32969	0
		1.55263	0.0309409	0		1.70557	0.13971	0
		1.67312	0.120642	0		1.64019	0.121943	0
		1.74077	0.251778	0		1.77183	0.231149	0
		1.59169	0.0954665	0		1.72844	0.208964	0
		1.69457	0.166545	0		1.33001	-0.221311	0
		1.73425	0.173758	0		1.74561	0.224414	0
		1.76937	0.233785	0		1.67253	0.143699	0
		1.71324	0.194923	0		1.67008	0.164154	0
		1.73309	0.178569	0		1.66733	0.150528	0
		1.73766	0.192542	0		1.64502	0.112304	0
		1.77208	0.213824	0		1.70846	0.195504	0
		1.67594	0.143909	0		1.67196	0.185794	0
		1.65212	0.118587	0		1.7857	0.291512	0
		1.54264	0.052363	0		1.68036	0.161948	0
		1.69808	0.19883	0		1.70893	0.166101	0
		1.67376	0.0967588	0		1.74071	0.226623	0
		1.56388	0.0311782	0		1.79184	0.223066	0
		1.71768	0.116518	0		1.7432	0.225528	0
		1.58337	0.089031	0		1.61984	-0.00214683	0
		1.72623	0.130698	0		1.63839	0.116149	0
		1.72632	0.198603	0		1.70367	0.132511	0
		1.6851	0.17783	0		1.68645	0.102946	0
		1.65212	0.150824	0		1.72875	0.182182	0
		1.72941	0.229186	0		1.73457	0.175924	0
		1.75016	0.278939	0		1.68818	0.180185	0
		1.59951	-0.022077	0		1.7163	0.172766	0
		1.69331	0.0935545	0		1.75764	0.25284	0
		1.6497	0.0870237	0		1.69507	0.155362	0
		1.68603	0.0603462	0		1.8042	0.309589	0
		1.77978	0.215263	0		1.58555	0.0342823	0
		1.74195	0.257457	0		1.73205	0.181409	0
		1.69659	0.166069	0		1.66192	0.0962263	0
		1.69686	0.222836	0		1.62521	0.127553	0
		1.64678	0.188105	0		1.70076	0.187672	0
		1.62916	0.0592808	0		1.7135	0.173287	0
		1.69832	0.153263	0		1.64238	0.124298	0
		1.64426	0.185512	0		1.78264	0.221523	0
		1.69697	0.131568	0		1.68317	0.198433	0
		1.70938	0.106291	0		1.70866	0.165872	0
		1.71853	0.0764347	0		1.68453	0.177096	0
		1.74413	0.249086	0		1.71864	0.157312	0
		1.65937	0.127682	0		1.71921	0.215729	0
		1.75141	0.252402	0		1.80979	0.255083	0
		1.69122	0.116636	0		1.67317	0.153072	0
		1.59031	0.0721663	0		1.6286	0.101358	0
		1.70616	0.205065	0		1.67246	0.174123	0
		1.69332	0.166671	0		1.46203	-0.0855889	0
		1.73394	0.207394	0		1.58592	0.0950199	0
		1.76054	0.225131	0		1.69948	0.188551	0
		1.68355	0.146795	0		1.60463	0.0767742	0
		1.83018	0.250489	0		1.68938	0.14035	0
		1.74139	0.226035	0		1.68239	0.189022	0
		1.81917	0.250826	0		1.68195	0.156939	0
		1.76878	0.222875	0		1.75512	0.24972	0
		1.71989	0.231003	0		1.6819	0.128143	0
		1.69513	0.131658	0		1.65207	0.114019	0
		1.6618	0.167022	0		1.68429	0.105972	0
		1.73677	0.126401	0		1.7016	0.176095	0
		1.66294	0.158251	0		1.66321	0.129002	0
		1.68127	0.146679	0		1.66493	0.143356	0
		1.60036	0.128877	0		1.63132	0.101375	0
		1.71679	0.188101	0		1.70539	0.152898	0
		1.60261	0.1247	0		1.70397	0.167304	0
		1.69179	0.22178	0		1.62315	0.123752	0
		1.75963	0.201194	0		1.69081	0.140039	0
		1.69897	0.0723144	0		1.65129	0.148149	0
		1.72083	0.157394	0		1.74168	0.219071	0
		1.69368	0.251017	0		1.56554	0.107738	0
		1.57894	0.0563309	0		1.73469	0.217115	0
		1.65	0.0483996	0		1.65421	0.13305	0
		1.70669	0.125269	0		1.62159	0.0711785	0
		1.69825	0.157014	0		1.68593	0.202706	0
		1.58881	0.0735333	0		1.72255	0.184361	0
		1.54583	0.0393692	0		1.7578	0.189556	0
		1.63893	0.161568	0		1.78035	0.218909	0
		1.67421	0.168725	0		1.14838	-0.656651	0
		1.75657	0.221465	0		1.7722	0.215256	0
		1.75035	0.204809	0		1.72883	0.127164	0
		1.60451	0.034027	0		1.8179	0.327986	0
		1.70925	0.123634	0		1.71763	0.220563	0
		1.71946	0.12807	0		1.75425	0.25048	0
		1.58109	0.00237755	0		1.71135	0.21412	0
		1.70536	0.133337	0		1.62353	0.104504	0
		1.73201	0.233043	0		1.63081	0.126217	0
		1.6581	0.0970243	0		1.58231	0.066815	0
		1.72162	0.217856	0		1.59262	0.0384919	0
		1.75079	0.202966	0		1.72098	0.168917	0
		1.72819	0.189455	0		1.70368	0.237213	0
		1.74846	0.21737	0		1.69237	0.183475	0
		1.53601	-0.0337757	0		1.70761	0.250978	0
		1.72603	0.184718	0		1.64934	0.0998253	0
		1.67939	0.180035	0		1.71375	0.194628	0
		1.68012	0.175598	0		1.72429	0.200856	0
		1.73944	0.204953	0		1.67044	0.127015	0
		1.64426	0.102585	0		1.68385	0.108553	0
		1.7918	0.24842	0		1.7672	0.201379	0
		1.64471	0.123983	0		1.77336	0.24481	0
		1.76486	0.162635	0		1.64925	0.109678	0
		1.68697	0.156888	0		1.76445	0.238615	0
		1.39959	-0.225248	0		1.61698	0.103444	0
		1.74128	0.252326	0		1.7694	0.234827	0
		1.66712	0.148455	0		1.72543	0.194766	0
		1.70521	0.191044	0		1.78175	0.232309	0
		1.75019	0.190895	0		1.74154	0.237812	0
		1.63005	0.118883	0		1.7104	0.258971	0
		1.6773	0.181968	0		1.71191	0.216419	0
		1.72051	0.238575	0		1.71696	0.256617	0
		1.68095	0.17054	0		1.49264	-0.0759068	0
		1.65899	0.10287	0		1.81482	0.254477	0
		1.73685	0.184849	0		1.62413	0.131145	0
		1.80026	0.343465	0		1.71923	0.152628	0
		1.74271	0.204807	0		1.73868	0.162873	0
		1.70548	0.197424	0		1.75539	0.187892	0
		1.6153	0.0939184	0		1.7541	0.283203	0
		1.69372	0.129481	0		1.60948	0.193876	0
		1.68145	0.151954	0		1.68584	0.181789	0
		1.77736	0.231049	0		1.55743	-0.0197003	0
		1.70574	0.214726	0		1.68478	0.171548	0
		1.70505	0.195322	0		1.58896	0.0464409	0
		1.72624	0.237867	0		1.75449	0.240726	0
		1.67015	0.16729	0		1.75877	0.182927	0
		1.681	0.0933672	0		1.65947	0.129719	0
		1.69488	0.159542	0		1.69273	0.14755	0
		1.72714	0.204774	0		1.68641	0.152104	0
		1.75976	0.267769	0		1.67376	0.121044	0
		1.70511	0.126413	0		1.70029	0.173234	0
		1.73247	0.227648	0		1.62923	0.11888	0
		1.67208	0.149657	0		1.67294	0.134986	0
		1.62087	0.13406	0		1.66588	0.146075	0
		1.65087	0.137268	0		1.73902	0.253914	0
		1.78966	0.275378	0		1.72858	0.208977	0
		1.76867	0.246603	0		1.68635	0.180771	0
		1.6379	0.104772	0		1.76709	0.274504	0
		1.75896	0.202273	0		1.74711	0.189493	0
		1.68207	0.153521	0		1.70306	0.127691	0
		1.73715	0.246549	0		1.72017	0.142933	0
		1.67647	0.139257	0		1.72465	0.12891	0
		1.75469	0.20173	0		1.75655	0.251443	0
		1.74758	0.204047	0		1.64478	0.109319	0
		1.57697	0.0122841	0		1.72813	0.200423	0
		1.73797	0.254661	0		1.73424	0.220007	0
		1.74349	0.205616	0		1.73783	0.227239	0
		1.58922	0.0370873	0		1.68199	0.155343	0
		1.81884	0.26691	0		1.70962	0.179267	0
		1.66053	0.104253	0		1.6666	0.110132	0
		1.7037	0.160912	0		1.65798	0.162309	0
		1.67695	0.0734755	0		1.74272	0.183485	0
		1.72307	0.179609	0		1.71772	0.256166	0
		1.74003	0.156103	0		1.74921	0.231924	0
		1.77729	0.264403	0		1.68935	0.180577	0
		1.65935	0.157048	0		1.66948	0.180524	0
		1.69416	0.153426	0		1.76668	0.263327	0
		1.67767	0.106153	0		1.63143	0.0733889	0
		1.747	0.174013	0		1.69071	0.153843	0
		1.47524	0.0811078	0		1.677	0.181294	0
		1.63563	0.15071	0		1.66451	0.191791	0
		1.71259	0.180153	0		1.65872	0.172789	0
		1.64435	0.179158	0		1.7302	0.146996	0
		1.68447	0.133292	0		1.71124	0.13576	0
		1.69894	0.157642	0		1.69764	0.150836	0
		1.67639	0.10827	0		1.75484	0.201613	0
		1.72359	0.179313	0		1.45827	0.0723407	0
		1.65214	0.152077	0		1.64697	0.131806	0
		1.59485	-0.0367065	0		1.6725	0.18335	0
		1.64335	0.118009	0		1.69812	0.188309	0
		1.79424	0.260778	0		1.68019	0.150308	0
		1.6829	0.20357	0		1.56121	0.108211	0
		1.74461	0.182872	0		1.73744	0.217742	0
		1.81164	0.276634	0		1.71964	0.168111	0
		1.77298	0.221953	0		1.68483	0.141498	0
		1.57813	0.0256309	0		1.75804	0.185764	0
		1.70111	0.140228	0		1.80988	0.245721	0
		1.77197	0.209905	0		1.64763	0.130895	0
		1.70886	0.167164	0		1.76299	0.284381	0
		1.70465	0.192404	0		1.35828	-0.119843	0
		1.74837	0.169065	0		1.80371	0.181929	0
		1.71919	0.151421	0		1.69836	0.0643246	0
		1.73588	0.240991	0		1.73803	0.23525	0
		1.70227	0.178895	0		1.7728	0.293573	0
		1.74561	0.219295	0		1.63446	0.118975	0
		1.71346	0.145644	0		1.72206	0.208499	0
		1.63409	0.137853	0		1.5502	0.0236329	0
		1.67662	0.0734486	0		1.68719	0.128036	0
		1.63792	0.109875	0		1.63954	0.115725	0
		1.75718	0.210565	0		1.69606	0.188854	0
		1.66877	0.115132	0		1.76211	0.230033	0
		1.75061	0.205212	0		1.67241	0.118319	0
		1.71885	0.192102	0		1.70656	0.175679	0
		1.65937	0.126147	0		1.6642	0.125425	0
		1.63568	0.1145	0		1.61886	0.0569718	0
		1.75618	0.236054	0		1.69155	0.189356	0
		1.72097	0.191045	0		1.75043	0.237145	0
		1.55372	0.0094779	0		1.71097	0.161836	0
		1.75119	0.279867	0		1.56398	0.073297	0
		1.65298	0.151438	0		1.77027	0.234894	0
		1.74651	0.237544	0		1.67757	0.135591	0
		1.74533	0.221882	0		1.59649	0.106957	0
		1.69756	0.168961	0		1.61395	0.0718773	0
		1.67431	0.159535	0		1.6914	0.169932	0
		1.67723	0.192196	0		1.62583	0.0641485	0
		1.69208	0.181116	0		1.73521	0.220198	0
		1.70896	0.212298	0		1.71992	0.157632	0
		1.65931	0.1133	0		1.51758	-0.0172271	0
		1.78832	0.265242	0		1.68016	0.189915	0
		1.63297	0.107245	0		1.68166	0.243472	0
		1.75176	0.24728	0		1.61976	0.0741418	0
		1.73282	0.152534	0		1.68831	0.185785	0
		1.59711	0.0893949	0		1.46224	-0.0705362	0
		1.72154	0.269961	0		1.83853	0.316938	0
		1.70094	0.175397	0		1.67447	0.202827	0
		1.74022	0.207164	0		1.68382	0.122171	0
		1.8061	0.288251	0		1.7039	0.174024	0
		1.71191	0.204728	0		1.6844	0.167981	0
		1.73848	0.266843	0		1.58418	0.0780529	0
		0.993398	-0.608836	0		1.7791	0.180746	0
		1.72249	0.183526	0		1.69304	0.185504	0
		1.67788	0.159008	0		1.78061	0.269858	0
		1.7695	0.211327	0		1.72125	0.229944	0
		1.74484	0.200387	0		1.75716	0.214375	0
		1.38937	-0.196607	0		1.86752	0.304318	0
		1.65971	0.0922126	0		1.71295	0.21852	0
		1.73843	0.158668	0		1.88956	0.370631	0
		1.66009	0.165896	0		1.84605	0.311437	0
		1.71147	0.220628	0		1.67244	0.193583	0
		1.60825	0.0848562	0		1.67804	0.152417	0
		1.63668	0.153702	0		1.76473	0.234796	0
		1.70359	0.153401	0		1.69771	0.174486	0
		1.68085	0.166041	0		1.76003	0.23709	0
		1.70687	0.167171	0		1.77981	0.233912	0
		1.65905	0.141115	0		1.64224	0.224169	0
		1.61825	0.0974732	0		1.57772	0.0795801	0
		1.66806	0.0519377	0		1.66664	0.103777	0
		1.29254	-0.334326	0		1.63379	0.114183	0
		1.65774	0.180609	0		1.70672	0.20338	0
		1.66316	0.17633	0		1.50112	-0.0102087	0
		1.70217	0.194407	0		1.66086	0.194469	0
		1.72877	0.178246	0		1.75279	0.247623	0
		1.63472	0.152526	0		1.75866	0.252638	0
		1.68079	0.0592833	0		1.68423	0.214819	0
		1.74623	0.23133	0		1.66577	0.173358	0
		1.30868	-0.291714	0		1.63803	0.141767	0
		1.68011	0.210952	0		1.65375	0.110108	0
		1.35854	-0.235442	0		1.59396	0.0910342	0
		1.75959	0.234483	0		1.67205	0.147004	0
		1.72095	0.21796	0		1.69641	0.174159	0
		1.69681	0.180984	0		1.64656	0.167048	0
		1.71416	0.177402	0		1.73404	0.210308	0
		1.67242	0.166106	0		1.49494	-0.0470129	0
		1.61662	0.0705462	0		1.67986	0.179231	0
		1.46684	-0.10628	0		1.79141	0.184393	0
		1.63302	0.142075	0		1.69277	0.157292	0
		1.6984	0.224817	0		1.61869	0.0775652	0
		1.75185	0.176548	0		1.72857	0.223564	0
		1.7353	0.250544	0		1.73687	0.2087	0
		1.20414	-0.353444	0		1.73384	0.188835	0
		1.71885	0.219275	0		1.71082	0.196677	0
		1.66659	0.204168	0		1.43832	-0.34552	0
		1.70491	0.211031	0		1.74906	0.236927	0
		1.75595	0.182344	0		1.64122	0.0724844	0
		1.5989	0.131888	0		1.76261	0.274686	0
		1.75925	0.261408	0		1.72693	0.193489	0
		1.69154	0.145734	0		1.65726	0.0978169	0
		1.67323	0.174557	0		1.7219	0.211134	0
		1.70862	0.153523	0		1.69382	0.166949	0
		1.67222	0.100246	0		1.72784	0.211319	0
		1.69005	0.260708	0		1.67916	0.18798	0
		1.69164	0.150905	0		1.57805	-0.0042799	0
		1.71909	0.151754	0		1.6413	0.129467	0
		1.74703	0.226109	0		1.75598	0.209626	0
		1.69263	0.138425	0		1.7214	0.190893	0
		1.67393	0.151157	0		1.55987	0.0436727	0
		1.70927	0.178256	0		1.76523	0.246384	0
		1.58462	0.0489416	0		1.68989	0.186917	0
		1.70097	0.232883	0		1.77788	0.230551	0
		1.69103	0.155903	0		1.65405	0.123558	0
		1.82161	0.378202	0		1.68403	0.165237	0
		1.74427	0.256643	0		1.71652	0.173244	0
		1.70476	0.184691	0		1.67385	0.0906154	0
		1.67958	0.165563	0		1.80103	0.231654	0
		1.71741	0.156516	0		1.69852	0.192176	0
		1.83266	0.330055	0		1.75636	0.256809	0
		1.66239	0.142908	0		1.73217	0.266759	0
		1.68433	0.187086	0		1.71052	0.166797	0
		1.57074	0.11758	0		1.68392	0.127648	0
		1.66824	0.100415	0		1.72717	0.12237	0
		1.73246	0.189729	0		1.82944	0.310704	0
		1.70274	0.140384	0		1.73793	0.259638	0
		1.75512	0.248681	0		1.69666	0.198581	0
		1.5105	-0.0253362	0		1.75646	0.244865	0
		1.66617	0.151306	0		1.72927	0.180553	0
		1.70107	0.19927	0		1.73013	0.193748	0
		1.67626	0.139542	0		1.72508	0.141379	0
		1.61107	0.0713788	0		1.663	0.19404	0
		1.46053	-0.0900369	0		1.67587	0.137104	0
		1.64158	0.142227	0		1.69384	0.200598	0
		1.72567	0.200526	0		1.78038	0.25284	0
		1.71096	0.184123	0		1.70309	0.170879	0
		1.62257	0.120674	0		1.76863	0.22611	0
		1.30815	-0.419799	0		1.61329	0.0882993	0
		1.61184	0.100511	0		1.62275	0.0800329	0
		1.75329	0.233094	0		1.73631	0.206826	0
		1.70948	0.19537	0		1.72268	0.253574	0
		1.53173	0.037261	0		1.71391	0.239593	0
		1.69626	0.139289	0		1.76256	0.184737	0
		1.6457	0.0791178	0		1.71933	0.169315	0
		1.69898	0.161587	0		1.69957	0.0943349	0
		1.71182	0.201973	0		1.61534	0.0825327	0
		1.66407	0.145551	0		1.6193	0.112232	0
		1.76622	0.247147	0		1.56184	0.0849821	0
		1.61033	0.0435093	0		1.64611	0.11041	0
		1.7146	0.20008	0		1.66372	0.17605	0
		1.67736	0.152276	0		1.78851	0.244702	0
		1.65414	0.137571	0		1.67276	0.15907	0
		1.75103	0.215581	0		1.72278	0.173619	0
		1.74872	0.234897	0		1.68639	0.141804	0
		1.59793	0.119113	0		1.70861	0.157008	0
		1.76665	0.213293	0		1.70996	0.202411	0
		1.68162	0.133751	0		1.74283	0.210111	0
		1.77075	0.189768	0		1.70282	0.192497	0
		1.66673	0.0922186	0		1.72651	0.213723	0
		1.63233	0.081955	0		1.71411	0.192274	0
		1.78288	0.253019	0		1.7006	0.138976	0
		1.69229	0.188114	0		1.68058	0.148633	0
		1.69515	0.142621	0		1.36167	-0.256926	0
		1.71951	0.256772	0		1.69732	0.204427	0
		1.67064	0.178112	0		1.55922	0.0316658	0
		1.60741	0.125427	0		1.64682	0.109204	0
		1.58659	0.043053	0		1.73376	0.224495	0
		1.77176	0.321716	0		1.71315	0.159246	0
		1.67657	0.228761	0		1.54564	0.0879946	0
		1.73719	0.201687	0		1.67908	0.099653	0
		1.64561	0.0380682	0		1.6995	0.197365	0
		1.63887	0.12748	0		1.72749	0.205735	0
		1.69407	0.214923	0		1.72226	0.206829	0
		1.71664	0.137022	0		1.63885	0.0903914	0
		1.69919	0.203446	0		1.75239	0.258743	0
		1.70355	0.203199	0		1.75293	0.229095	0
		1.69821	0.209404	0		1.75474	0.25468	0
		1.70084	0.205879	0		1.84943	0.261714	0
		1.70936	0.161869	0		1.71037	0.190202	0
		1.7273	0.20344	0		1.59651	0.113046	0
		1.62732	0.124934	0		1.75578	0.142154	0
		1.66524	0.128902	0		1.65488	0.133796	0
		1.79718	0.251501	0		1.65935	0.180597	0
		1.69955	0.218604	0		1.65891	0.155046	0
		1.73944	0.167013	0		1.79412	0.208579	0
		1.67478	0.192088	0		1.78853	0.286176	0
		1.67612	0.139729	0		1.65626	0.152343	0
		1.73164	0.19422	0		1.67778	0.130714	0
		1.58845	0.061187	0		1.75948	0.255453	0
		1.6291	0.17763	0		1.6004	0.13025	0
		1.68157	0.14297	0		1.6848	0.172094	0
		1.7416	0.206321	0		1.68311	0.189899	0
		1.72709	0.210002	0		1.6771	0.186136	0
		1.71129	0.210266	0		1.72622	0.185835	0
		1.74033	0.22137	0		1.72373	0.196792	0
		1.74437	0.229204	0		1.66468	0.253178	0
		1.70319	0.175385	0		1.78397	0.330759	0
		1.71396	0.182663	0		1.71173	0.149235	0
		1.70113	0.170984	0		1.65092	0.116048	0
		1.68173	0.159152	0		1.65018	0.133707	0
		1.79366	0.256216	0		1.68679	0.19178	0
		1.70915	0.155273	0		1.69842	0.193962	0
		1.73451	0.203154	0		1.72799	0.225836	0
		1.69867	0.20659	0		1.68719	0.182458	0
		1.6514	0.125616	0		1.69702	0.239111	0
		1.69251	0.180727	0		1.69717	0.151957	0
		1.52041	-0.0858777	0		1.70642	0.179592	0
		1.75988	0.2298	0		1.65057	0.115038	0
		1.74838	0.214725	0		1.7067	0.197582	0
		1.70151	0.267493	0		1.71678	0.193011	0
		1.59227	0.0477686	0		1.67779	0.151106	0
		1.57444	0.0841837	0		1.72891	0.175952	0
		1.66626	0.155659	0		1.70894	0.165744	0
		1.65247	0.142811	0		1.66843	0.121029	0
		1.71052	0.158887	0		1.72909	0.208065	0
		1.76631	0.240064	0		1.66652	0.173789	0
		1.66129	0.166976	0		1.58399	0.0787236	0
		1.66495	0.0734815	0		1.71697	0.222001	0
		1.73427	0.230766	0		1.71943	0.148163	0
		1.72253	0.256839	0		1.6856	0.107112	0
		1.70994	0.237032	0		1.73314	0.206926	0
		1.58947	0.109678	0		1.70792	0.148868	0
		1.74094	0.247817	0		1.61883	0.066385	0
		1.71136	0.168482	0		1.73358	0.245143	0
		1.75893	0.220142	0		1.70573	0.200196	0
		1.67641	0.166304	0		1.70277	0.183493	0
		1.73332	0.149294	0		1.70723	0.15752	0
		1.73342	0.263296	0		1.6959	0.176439	0
		1.72463	0.220904	0		1.6197	0.122686	0
		1.71729	0.199467	0		1.72188	0.203258	0
		1.62183	0.105829	0		1.74865	0.140775	0
		1.68067	0.16477	0		1.56807	0.0696539	0
		1.74934	0.232871	0		1.82817	0.334641	0
		1.68368	0.15931	0		1.73119	0.212819	0
[truncated: 4,603 more rows]

## Sheet: Figure 5b
Figure 5b
	Rank	Name	Probability
	1	URK20605.1	0.9194
	2	URK20517.1	0.8841
	3	URK20629.1	0.8836
	4	URK20584.1	0.8348
	5	URK20560.1	0.8343
	6	URK20532.1	0.8247
	7	URK20516.1	0.7711
	8	URK20450.1	0.7162
	9	URK20552.1	0.6887
	10	URK20590.1	0.6782
	11	URK20621.1	0.6458
	12	URK20461.1	0.5782
	13	URK20471.1	0.5254
	14	URK20578.1	0.504
	15	URK20608.1	0.4434
	16	URK20620.1	0.4353
	17	URK20609.1	0.4202
	18	URK20565.1	0.3909
	19	URK20614.1	0.388
	20	URK20591.1	0.386
	21	URK20441.1	0.338
	22	URK20628.1	0.338
	23	URK20448.1	0.3277
	24	URK20601.1	0.3276
	25	URK20575.1	0.3074
	26	URK20603.1	0.3059
	27	URK20465.1	0.3022
	28	URK20547.1	0.2991
	29	URK20576.1	0.2892
	30	URK20527.1	0.2757
	31	URK20593.1	0.2571
	32	URK20463.1	0.2521
	33	URK20542.1	0.2375
	34	URK20519.1	0.2227
	35	URK20616.1	0.2105
	36	URK20520.1	0.1953
	37	URK20510.1	0.1908
	38	URK20597.1	0.1664
	39	URK20476.1	0.1587
	40	URK20529.1	0.1534
	41	URK20558.1	0.1455
	42	URK20589.1	0.1409
	43	URK20525.1	0.1307
	44	URK20526.1	0.1235
	45	URK20619.1	0.1228
	46	URK20480.1	0.1218
	47	URK20472.1	0.1204
	48	URK20478.1	0.12
	49	URK20530.1	0.117
	50	URK20501.1	0.1139
	51	URK20545.1	0.1126
	52	URK20582.1	0.1114
	53	URK20566.1	0.111
	54	URK20466.1	0.1095
	55	URK20600.1	0.1076
	56	URK20483.1	0.1067
	57	URK20585.1	0.1026
	58	URK20555.1	0.1013
	59	URK20474.1	0.0983
	60	URK20548.1	0.0971
	61	URK20561.1	0.0882
	62	URK20607.1	0.0863
	63	URK20554.1	0.0848
	64	URK20493.1	0.0836
	65	URK20579.1	0.0787
	66	URK20553.1	0.0751
	67	URK20625.1	0.0744
	68	URK20533.1	0.0742
	69	URK20612.1	0.0715
	70	URK20595.1	0.0706
	71	URK20498.1	0.0694
	72	URK20569.1	0.068
	73	URK20475.1	0.0654
	74	URK20535.1	0.0654
	75	URK20521.1	0.065
	76	URK20514.1	0.0624
	77	URK20502.1	0.0619
	78	URK20499.1	0.0611
	79	URK20577.1	0.061
	80	URK20549.1	0.0601
	81	URK20512.1	0.0596
	82	URK20523.1	0.0583
	83	URK20568.1	0.058
	84	URK20573.1	0.0569
	85	URK20580.1	0.0563
	86	URK20541.1	0.0512
	87	URK20559.1	0.0512
	88	URK20574.1	0.0501
	89	URK20551.1	0.0491
	90	URK20602.1	0.0475
	91	URK20594.1	0.0457
	92	URK20556.1	0.0453
	93	URK20515.1	0.0392
	94	URK20490.1	0.0371
	95	URK20505.1	0.0357
	96	URK20462.1	0.0353
	97	URK20513.1	0.0342
	98	URK20445.1	0.0336
	99	URK20495.1	0.0331
	100	URK20610.1	0.0323
	101	URK20444.1	0.0291
	102	URK20562.1	0.0265
	103	URK20491.1	0.0262
	104	URK20622.1	0.025
	105	URK20506.1	0.0249
	106	URK20447.1	0.0248
	107	URK20583.1	0.0246
	108	URK20494.1	0.0242
	109	URK20538.1	0.0241
	110	URK20485.1	0.0239
	111	URK20539.1	0.0229
	112	URK20500.1	0.0227
	113	URK20598.1	0.0213
	114	URK20482.1	0.0205
	115	URK20572.1	0.0201
	116	URK20484.1	0.0193
	117	URK20486.1	0.0193
	118	URK20477.1	0.0183
	119	URK20470.1	0.0179
	120	URK20623.1	0.0178
	121	URK20611.1	0.0175
	122	URK20479.1	0.0167
	123	URK20456.1	0.0159
	124	URK20504.1	0.0158
	125	URK20455.1	0.0153
	126	URK20571.1	0.0146
	127	URK20458.1	0.014
	128	URK20492.1	0.0138
	129	URK20618.1	0.0133
	130	URK20481.1	0.0131
	131	URK20606.1	0.013
	132	URK20596.1	0.0127
	133	URK20507.1	0.0115
	134	URK20536.1	0.0115
	135	URK20557.1	0.0114
	136	URK20599.1	0.0114
	137	URK20534.1	0.0111
	138	URK20467.1	0.0108
	139	URK20588.1	0.0103
	140	URK20489.1	0.0098
	141	URK20509.1	0.0095
	142	URK20518.1	0.0095
	143	URK20537.1	0.0095
	144	URK20459.1	0.0094
	145	URK20524.1	0.0094
	146	URK20586.1	0.0092
	147	URK20617.1	0.0091
	148	URK20546.1	0.0087
	149	URK20443.1	0.0086
	150	URK20626.1	0.0086
	151	URK20469.1	0.0083
	152	URK20488.1	0.0081
	153	URK20567.1	0.0081
	154	URK20442.1	0.0079
	155	URK20627.1	0.0079
	156	URK20564.1	0.0075
	157	URK20615.1	0.0075
	158	URK20460.1	0.0073
	159	URK20449.1	0.0071
	160	URK20570.1	0.0071
	161	URK20446.1	0.007
	162	URK20613.1	0.0068
	163	URK20540.1	0.0067
	164	URK20468.1	0.0065
	165	URK20451.1	0.0063
	166	URK20473.1	0.0062
	167	URK20531.1	0.0062
	168	URK20464.1	0.0059
	169	URK20453.1	0.0057
	170	URK20457.1	0.0057
	171	URK20522.1	0.0052
	172	URK20581.1	0.0052
	173	URK20624.1	0.005
	174	URK20511.1	0.0049
	175	URK20550.1	0.0045
	176	URK20544.1	0.0044
	177	URK20452.1	0.0043
	178	URK20503.1	0.0043
	179	URK20487.1	0.0036
	180	URK20587.1	0.0036
	181	URK20496.1	0.0034
	182	URK20497.1	0.0032
	183	URK20528.1	0.0032
	184	URK20563.1	0.0032
	185	URK20604.1	0.0029
	186	URK20508.1	0.0021
	187	URK20592.1	0.0015
	188	URK20543.1	0.0008
	189	URK20454.1	0.0007
	URK20572	190	0.0007

[truncated: 8 more sheets: Figure 5c, Figure 6b, Figure 6c, Figure 6d, Figure 6e, Figure S1, Figure S2, Figure S4]
